# Supplementary material for: High-Throughput Sequencing Reveals Transcriptome Signature of Early Liver Development in Goat Kids
Source: Genes (Basel). 2022 May 6;13(5):833. doi: 10.3390/genes13050833 (PMC9141777; doi:10.3390/genes13050833)
Supplement: Supplementary file 1 [file genes-13-00833-s001.zip]

Archive with 6 entries (6 files):
- Table S1.pdf
- Table S2.pdf
- Table S3.pdf
- Table S4.xlsx
- Table S5.xlsx
- Table S6.xlsx
