# Supplementary material for: High-Throughput Sequencing Reveals Transcriptome Signature of Early Liver Development in Goat Kids
Source: Genes (Basel). 2022 May 6;13(5):833. doi: 10.3390/genes13050833 (PMC9141777; doi:10.3390/genes13050833)
Supplement: Supplementary file 1 [file genes-13-00833-s001.zip › Table S4.xlsx]

## Sheet: Sheet1
Gene name	Gene description	D1_1	D1_2	D1_3	D1_4	D1_5	W2_1	W2_2	W2_3	W2_4	W2_5	W4_1	W4_2	W4_3	W4_4	W4_5	W8_1	W8_2	W8_3	W8_4	W8_5	W12_1	W12_2	W12_3	W12_4	W12_5	D1	W2	W4	W8	W12
2022-09-01	septin 1 [Source:NCBI gene;Acc:102170843]	0.71	0.75	0.62	0.96	0.86	2.02	0.9	0.71	2.66	1.02	1.63	1.92	1.66	2.25	1.39	1.04	1.71	2.2	2.25	1.44	2.07	1.68	1.75	1.63	1.31	0.78	1.462	1.77	1.728	1.688
3BHSD	3beta-hydroxysteroid dehydrogenase/isomerase [Source:NCBI gene;Acc:100860869]	0.07	0.03	0.03	0.15	0.03	0	0.09	0.36	0	7.36	0.06	0.03	0.03	0.09	0.06	0.14	0.03	0.2	0.09	0.12	0.12	0.03	0	0	0.06	0.062	1.562	0.054	0.116	0.042
AACS	acetoacetyl-CoA synthetase [Source:NCBI gene;Acc:102177457]	0.88	1.31	1.77	1.13	0.54	0.92	0.63	0.47	0.64	0.51	0.45	0.84	0.82	0.49	0.63	0.18	0.82	0.36	0.28	0.23	0.71	0.42	0.37	0.38	0.53	1.126	0.634	0.646	0.374	0.482
AASS	aminoadipate-semialdehyde synthase [Source:NCBI gene;Acc:102185894]	16.45	7.8	14.18	15.24	16.14	12.32	12.64	12.78	26.65	6.46	5.62	8.9	5.79	5.06	10.14	9.73	8.57	9.71	10.17	14.64	7.77	11.59	6.94	11.43	14	13.962	14.17	7.102	10.564	10.346
ABCA3	ATP binding cassette subfamily A member 3 [Source:NCBI gene;Acc:102173435]	13.34	13.58	23.46	17.43	12.62	7.76	8.75	7.57	9.44	6.15	5.67	6.5	4.77	5.39	6.13	3.64	4.52	3.96	3.55	10.42	4.06	3.29	3.14	3.82	6.45	16.086	7.934	5.692	5.218	4.152
ABCB10	ATP binding cassette subfamily B member 10 [Source:NCBI gene;Acc:102183293]	0	1.35	1.46	0	2.13	2.46	0.69	0	0	0	0	0.72	1.39	2.93	0	0	0	0	0	0	1.23	0	1.93	0.6	2.55	0.988	0.63	1.008	0	1.262
ABCB11	ATP binding cassette subfamily B member 11 [Source:NCBI gene;Acc:102174250]	31.73	21.04	27.31	36.09	30.03	28.24	103.1	67.99	30.61	26.07	50.77	57.16	29.58	33.05	51.52	48.74	26.63	62.28	43.82	32.94	94.18	99.01	74.01	69.01	64.49	29.24	51.202	44.416	42.882	80.14
ABCC2	ATP binding cassette subfamily C member 2 [Source:NCBI gene;Acc:102179626]	32.76	45.12	43.74	38.91	27.2	49.44	55.43	33.08	27.66	53.06	63.11	82.66	49.23	57	60.46	53.78	79.53	76.34	51.96	42.16	101.33	63.28	89.86	88.53	108.28	37.546	43.734	62.492	60.754	90.256
ABCG1	ATP binding cassette subfamily G member 1 [Source:NCBI gene;Acc:102181242]	10.62	5.44	2.85	3.81	9.68	1.87	0.46	3.77	14.57	2.21	1.2	0.53	1.28	1.5	2.84	1.2	0.75	0.66	0.62	1.66	3.75	1.04	1.36	0.9	0.95	6.48	4.576	1.47	0.978	1.6
ABCG5	ATP binding cassette subfamily G member 5 [Source:NCBI gene;Acc:102189134]	9.52	9.84	9.9	7.64	7.49	5.71	1.93	2.06	0.98	8.5	7.69	6.56	6.5	7.55	5.29	2.04	3.42	3.82	4.63	1	5.44	3.95	6.59	4.52	9.9	8.878	3.836	6.718	2.982	6.08
ABCG8	ATP binding cassette subfamily G member 8 [Source:NCBI gene;Acc:102189408]	69.11	68.97	84.9	77.31	64.07	58.17	18	18.12	11.73	64.81	63.24	60.16	68.42	75.88	51.33	25.92	21.57	31.01	28.52	16.21	47.55	29.21	43.56	33.08	38.62	72.872	34.166	63.806	24.646	38.404
ABHD11	abhydrolase domain containing 11 [Source:NCBI gene;Acc:102170657]	1.47	1.42	1.61	1.2	0.99	1.45	0.74	0.85	0.74	0.95	0.69	1.1	1.2	1.13	0.91	0.5	0.63	0.53	0.56	0.64	0.47	0.44	0.54	0.51	0.54	1.338	0.946	1.006	0.572	0.5
ABHD14B	abhydrolase domain containing 14B [Source:NCBI gene;Acc:102186350]	0.83	0.46	0.16	0.48	0.4	0.86	0.82	0.52	0.94	0.74	0.31	2.5	1.94	1.38	2.57	1.03	0.78	0.71	1.04	0.48	6.82	0.82	1.6	0.35	1.71	0.466	0.776	1.74	0.808	2.26
ABHD3	abhydrolase domain containing 3 [Source:NCBI gene;Acc:102190751]	8.43	7.22	9.34	11.43	6.28	6.98	4.58	5.29	5.52	6.46	4.58	4.59	7.41	8.16	7.82	5.58	3.8	3.65	3.88	7.3	4.37	2.57	3.59	1.91	2.89	8.54	5.766	6.512	4.842	3.066
ABI3BP	ABI family member 3 binding protein [Source:NCBI gene;Acc:102182911]	2.44	2.48	3.58	5.55	3.29	10.72	9.44	8.22	11.77	3.19	4.86	4.77	9.64	7.65	6.78	9.01	7.41	7.58	9.02	3.12	4.49	5.43	6.76	6.72	3.27	3.468	8.668	6.74	7.228	5.334
ACACB	acetyl-CoA carboxylase beta [Source:NCBI gene;Acc:102178200]	0.42	0.42	0.96	0.68	0.42	0.99	3.65	3.11	2.67	0.45	1.45	3.71	0.87	0.85	2.35	1.73	2.67	2.63	1.99	2.93	10.3	5.64	5.07	3.76	3.61	0.58	2.174	1.846	2.39	5.676
ACBD5	acyl-CoA binding domain containing 5 [Source:NCBI gene;Acc:102176895]	1.16	0.68	4.18	5.1	1.93	1.11	8.61	6.81	3.34	7.88	0.5	1.4	2.28	1.53	1.37	1.01	0.61	2.26	2.02	0.69	2.15	0.43	1.03	1.11	2.32	2.61	5.55	1.416	1.318	1.408
ACER3	alkaline ceramidase 3 [Source:NCBI gene;Acc:102177178]	0.89	0.71	0.53	0.23	0.56	0.99	0.28	0.19	0.31	1.14	1.42	1.04	1.07	1.21	1.52	0.54	0.52	0.39	0.4	0.64	2.42	0.7	1.04	0.71	0.87	0.584	0.582	1.252	0.498	1.148
ACKR4	atypical chemokine receptor 4 [Source:NCBI gene;Acc:102173693]	1.05	0.84	1.35	1.74	0.99	1.15	1.81	0.94	2.7	1.51	1.62	2.66	2.37	1.79	2.47	1.74	1.88	1.6	2.49	2.24	1.1	2.61	2.48	2.13	2.21	1.194	1.622	2.182	1.99	2.106
ACLY	ATP citrate lyase [Source:NCBI gene;Acc:102181894]	24.17	38.86	37.65	32.26	23.65	14.3	9.39	6.15	9.21	15.95	12.31	12.09	12.36	12.54	11.16	8.38	7.79	11.21	8.82	7.89	14.19	8.68	10.42	8.19	10.22	31.318	11	12.092	8.818	10.34
ACMSD	aminocarboxymuconate semialdehyde decarboxylase [Source:NCBI gene;Acc:102173893]	6.45	8.78	7.21	3.53	2.33	1.72	2.25	0.46	0.43	1.7	0.62	1.55	1.91	2.59	1.88	0.08	2.09	0.74	0.95	0.72	5.11	0.61	0.71	1.43	1.85	5.66	1.312	1.71	0.916	1.942
ACOT11	acyl-CoA thioesterase 11 [Source:NCBI gene;Acc:102188462]	13.28	5.72	2.75	6.29	11.13	3.78	1.03	0.63	0.86	7.3	2.45	0.78	5.67	5.6	4.51	1.46	0.86	1.41	1.47	0.34	1.78	0.49	1.21	0.55	1.2	7.834	2.72	3.802	1.108	1.046
ACOT6	acyl-CoA thioesterase 6 [Source:NCBI gene;Acc:102184442]	8.13	5.76	7.13	4.41	4.32	1.97	1.77	2.73	1.61	4.11	3.23	3.73	5.32	5.53	5.09	1.12	1.1	1.68	1.26	1.35	6.57	3.9	3.21	3.84	1.88	5.95	2.438	4.58	1.302	3.88
ACOX2	acyl-CoA oxidase 2 [Source:NCBI gene;Acc:102184385]	46.05	25.56	31.77	7.66	9.19	14.64	6.96	15.89	6.61	20.06	38.2	54.23	29.72	45.25	33.61	7.91	15.83	18.95	16.97	31.91	33.18	23.14	32.95	26.7	22.43	24.046	12.832	40.202	18.314	27.68
ACSBG1	acyl-CoA synthetase bubblegum family member 1 [Source:NCBI gene;Acc:102181437]	1.21	0.03	2.11	1.12	1.3	0.37	0.05	7.93	1.67	0.44	0.03	0.03	0.05	0.19	0.52	0.48	0.05	0.09	0.02	1.57	0.32	1.14	0.16	19.52	0.01	1.154	2.092	0.164	0.442	4.23
ACSF2	acyl-CoA synthetase family member 2 [Source:NCBI gene;Acc:102182065]	18.65	22.77	24.7	23.14	19.32	16.81	11.04	6.54	11.53	16.15	9.64	7.17	11.42	11.45	9.56	7.42	8.69	9.11	7.96	5.21	7.36	7.94	8.29	6.57	8.16	21.716	12.414	9.848	7.678	7.664
ACSL3	acyl-CoA synthetase long chain family member 3 [Source:NCBI gene;Acc:102185694]	25.05	24.18	33.39	36.28	21.22	11.6	11.41	11.83	5.59	12.33	7.02	8.15	8.57	8.39	6.61	6.96	4.97	6.79	4.35	7.47	12.27	4.73	6.95	5.81	12.67	28.024	10.552	7.748	6.108	8.486
ACSL4	acyl-CoA synthetase long chain family member 4 [Source:NCBI gene;Acc:102181277]	1.36	1.25	0.41	0.66	1.81	3.14	0.2	2.27	0.36	1.85	0.33	0.2	0	1.08	0.17	2.43	1.31	2.75	1.8	2.97	1.39	0	2.6	0.69	0.26	1.098	1.564	0.356	2.252	0.988
ACSL5	acyl-CoA synthetase long chain family member 5 [Source:NCBI gene;Acc:102177304]	84.86	120.91	170.04	149.06	64.15	77.45	45.94	56.05	31.38	97.87	75.63	62.67	78.96	83.44	64.64	46.95	36.89	53.77	44.43	81.13	45.92	18.43	36.63	18.6	34.99	117.804	61.738	73.068	52.634	30.914
ACSM3	acyl-CoA synthetase medium chain family member 3 [Source:NCBI gene;Acc:102185052]	126.88	105.29	79.57	76.58	105.01	60.5	69.8	61.41	48.59	86.39	93.3	84.13	88.34	86.31	78.73	43.91	31.26	47.62	55.09	19.26	101.11	62.27	83.78	73.32	81.51	98.666	65.338	86.162	39.428	80.398
ACSM5	acyl-CoA synthetase medium chain family member 5 [Source:NCBI gene;Acc:102180366]	4.58	4.93	21.05	19	2.3	2.09	0.72	2.03	0.93	3.27	3.41	6.93	1.83	2.03	1.51	3.3	1.82	1.72	2.33	2.71	2.09	0.8	1.46	1.38	2.1	10.372	1.808	3.142	2.376	1.566
ACSS2	acyl-CoA synthetase short chain family member 2 [Source:NCBI gene;Acc:102169772]	7.65	18.42	34.43	29.14	4.41	3.58	16.87	2.03	2.39	3.04	1.11	2.1	3.01	2.67	3.2	1.99	0	3.53	3.25	1.03	22.66	1.78	3.11	2.88	3.51	18.81	5.582	2.418	1.96	6.788
ACTB	actin beta [Source:NCBI gene;Acc:102179831]	1.09	2.13	2.92	2.14	27.27	49.32	1.56	1.23	0.17	0	0.79	0.86	2.48	0.33	1.09	22.63	59.49	2.75	41.31	19.37	0.29	29.85	7.56	13.61	1.26	7.11	10.456	1.11	29.11	10.514
ADAM12	ADAM metallopeptidase domain 12 [Source:NCBI gene;Acc:102182472]	4.41	4.88	1.57	2.42	4.52	3.18	3.77	1.78	1.6	4.3	1.45	1.18	1.71	1.72	1.84	0.16	1.07	2.43	1	0.77	0.85	1.08	1.16	1.09	1.32	3.56	2.926	1.58	1.086	1.1
ADAM19	ADAM metallopeptidase domain 19 [Source:NCBI gene;Acc:102178445]	7.05	6.8	4.84	7.08	6.98	4.23	4.35	2.27	1.98	3.91	1.89	3.17	2.64	3.18	3.04	0.79	2.79	1.97	2	2.36	1.45	0.76	1.27	1.67	0.87	6.55	3.348	2.784	1.982	1.204
ADAM22	ADAM metallopeptidase domain 22 [Source:NCBI gene;Acc:102176194]	2.09	1.46	2.1	1.61	2.28	1.68	1.51	2.84	1.59	3.04	1.89	2.3	0.92	1.16	1.01	3.37	2.61	5.34	3.36	0.51	1.14	2.86	1.8	2.65	2.43	1.908	2.132	1.456	3.038	2.176
ADAMTS12	ADAM metallopeptidase with thrombospondin type 1 motif 12 [Source:NCBI gene;Acc:102179883]	5.13	4.54	8.03	5.04	4.2	6	4.42	2.57	3.76	5.76	3.21	5.27	5.17	4.24	3.02	1.6	2.58	3.88	1.14	1.65	1.9	0.84	1.9	0.82	0.96	5.388	4.502	4.182	2.17	1.284
ADAMTS5	ADAM metallopeptidase with thrombospondin type 1 motif 5 [Source:NCBI gene;Acc:102172097]	6.42	4.61	3.56	2.28	4.47	1.81	4.18	1.48	1.74	2.04	3	3.75	4.26	3.6	1.67	1.2	2.85	2.16	1.77	3.69	1.23	1.46	1.75	1.61	1.39	4.268	2.25	3.256	2.334	1.488
ADM2	adrenomedullin 2 [Source:NCBI gene;Acc:108636085]	0.26	1.55	3.95	1.08	0.69	2.12	0.34	0.26	0	2.33	5.4	0.67	2.4	2.31	0.24	0	0.12	0	0	0.12	0	0.24	0.26	0.48	0.24	1.506	1.01	2.204	0.048	0.244
AES	amino-terminal enhancer of split [Source:NCBI gene;Acc:102179756]	34.03	42.06	45.94	30.38	26.84	17.52	13.26	13.81	15.29	26.22	12.21	21.16	20.2	22.93	16.98	9.23	13.01	12.46	13.1	10.35	14.83	14.02	13.78	11.58	16.68	35.85	17.22	18.696	11.63	14.178
AFF2	AF4/FMR2 family member 2 [Source:NCBI gene;Acc:102189103]	3.73	2.79	3.31	2.26	2.7	1.58	2	2.83	1.73	0.9	0.5	0.68	0.61	0.63	0.79	2.19	2.07	2.73	1.3	3.35	2.04	0.75	0.79	0.82	4.37	2.958	1.808	0.642	2.328	1.754
AFM	afamin [Source:NCBI gene;Acc:102177608]	31.33	25.97	42.29	26.86	21.07	16.05	16.6	15.67	9.96	27.21	19.78	12.12	22.32	25	21.38	11.16	8.35	13.5	14.78	6.51	16.46	9.69	16.15	14.39	15.21	29.504	17.098	20.12	10.86	14.38
AFMID	arylformamidase [Source:NCBI gene;Acc:102180346]	3.86	3.61	3.65	2.56	2.4	2.51	2.32	1.56	0.07	2.5	4.12	3.42	2.79	1.17	5.26	5.09	2.04	1.64	1.5	2.38	6.56	2.95	6.68	1.78	5.91	3.216	1.792	3.352	2.53	4.776
AFP	alpha fetoprotein [Source:NCBI gene;Acc:102177320]	0.57	0.66	16.29	1.31	0.28	0.24	0.21	0.15	0.26	0.29	0.22	0.26	0.22	0.53	0.26	0.11	0.41	0.32	0.12	0.2	0.19	0.13	0.27	0.15	0.17	3.822	0.23	0.298	0.232	0.182
AGMO	alkylglycerol monooxygenase [Source:NCBI gene;Acc:102177125]	1.11	4.56	1.02	2.54	0.95	1.21	0.84	0.36	0.1	0.75	2.88	4.34	3.13	2.43	3.32	3.75	0.61	0.98	1.54	1.27	2.98	0.96	3.46	1.63	1.54	2.036	0.652	3.22	1.63	2.114
AGP	alpha 1 acid glycoprotein [Source:NCBI gene;Acc:100861287]	301.26	257.3	3325.82	3631.32	288.68	48.97	435.48	3.47	2.72	112.46	12.88	31.05	23.24	22.71	5.22	10.6	18.02	10.16	77.58	185.81	1861.33	281.27	285.3	2197.42	2738.72	1560.88	120.62	19.02	60.434	1472.81
AGR3	anterior gradient 3, protein disulphide isomerase family member [Source:NCBI gene;Acc:102180184]	3.66	2.35	9.64	8.78	1.82	1.21	0.67	6.12	0.82	6.75	0.96	0.24	0.95	1.37	1.21	0.4	0.21	0.47	0.17	0.77	0.61	0.26	0.19	1.18	0.34	5.25	3.114	0.946	0.404	0.516
AGTR1	angiotensin II receptor type 1 [Source:NCBI gene;Acc:102174163]	26.11	15.93	22.1	32.52	31.43	22.07	27.93	42.77	57.85	19.14	17.69	21.4	17.12	11.22	10.3	27.6	18.97	32.09	27.23	49.44	5.86	23.16	27.78	22.38	21.74	25.618	33.952	15.546	31.066	20.184
AGTR2	angiotensin II receptor type 2 [Source:NCBI gene;Acc:102189288]	4.7	4.33	4.88	1.48	2.97	3.68	0.84	0.13	0.44	1.12	0.32	1.99	1.94	0.89	1.99	0.12	0.48	0.74	0.19	0.38	0.78	0.51	0.68	0.39	0.57	3.672	1.242	1.426	0.382	0.586
AGTRAP	angiotensin II receptor associated protein [Source:NCBI gene;Acc:102168930]	4.5	4.23	6.24	4.35	4.52	4.22	6.44	2.62	5.51	5.14	7.7	10.47	3.86	7.65	5.51	5.62	5.94	6.95	9.52	6.11	8.19	10.42	8.91	8.45	7.14	4.768	4.786	7.038	6.828	8.622
AIF1L	allograft inflammatory factor 1 like [Source:HGNC Symbol;Acc:HGNC:28904]	13.69	14.56	6.84	7.62	9.01	11.2	5.04	3.22	4.83	12.03	7.85	4.27	8.48	11.43	6.28	4.08	4.39	4.78	2.93	2.96	6.71	1.16	9.22	1.71	4.17	10.344	7.264	7.662	3.828	4.594
AIMP2	aminoacyl tRNA synthetase complex interacting multifunctional protein 2 [Source:NCBI gene;Acc:102172592]	12.11	15.43	18.11	10.97	10.31	7.71	3.76	3.84	3.7	7.41	7.5	9.89	7.71	9.85	7.64	5.78	5.11	6.42	3.85	8.13	8.35	5.46	5.36	5.59	8.51	13.386	5.284	8.518	5.858	6.654
AK4	adenylate kinase 4 [Source:NCBI gene;Acc:102182275]	2.41	4.14	2.51	3.16	1.71	1.06	1.56	0.53	0	0	3.09	6.32	8.84	2.94	0.06	0.55	0	0.1	0.5	0.05	5.51	0.14	0	0.12	2.86	2.786	0.63	4.25	0.24	1.726
AKAP6	A-kinase anchoring protein 6 [Source:NCBI gene;Acc:102179241]	0.42	1.08	1.95	1.58	0.28	0.67	0.18	0.38	0.37	0.85	0.34	0.5	0.59	0.67	0.24	0.05	0.16	0.13	0.12	0.33	0.07	0.08	0.1	0.16	0.05	1.062	0.49	0.468	0.158	0.092
AKR1B1	aldo-keto reductase family 1 member B [Source:NCBI gene;Acc:102187190]	3.47	2.9	2.33	1.51	2.34	1.28	0.73	0.6	1	1.05	0.95	1.67	1.3	1.29	1.5	0.48	1.48	0.67	1	0.81	0.82	0.92	0.92	1.09	2.31	2.51	0.932	1.342	0.888	1.212
ALAS1	5'-aminolevulinate synthase 1 [Source:NCBI gene;Acc:100861387]	27.21	25.18	32.73	52.07	25.94	19.52	39.96	18.3	36.71	14.85	8.68	15.76	18.62	18.67	10.8	41.88	63.94	59.34	10.86	72.26	15.36	9.74	23.03	17.27	29.51	32.626	25.868	14.506	49.656	18.982
ALDH1L2	aldehyde dehydrogenase 1 family member L2 [Source:NCBI gene;Acc:102189931]	7.25	7.15	10.93	5.79	6.43	9.41	3.27	1.01	2.13	3.55	16.88	5.54	11.33	8.62	8.05	2.96	3.67	1.92	4.01	0.62	4.09	11.42	14.98	10.07	10.62	7.51	3.874	10.084	2.636	10.236
ALG11	ALG11, alpha-1,2-mannosyltransferase [Source:NCBI gene;Acc:102190970]	1.02	1.08	1.28	0.63	1.01	0.71	0.98	0.24	0.43	0.89	1.01	1.37	0.97	1.14	1.26	0.53	0.46	0.8	0.9	0.89	1.39	0.86	1.01	1.12	2.07	1.004	0.65	1.15	0.716	1.29
ALOX5	arachidonate 5-lipoxygenase [Source:NCBI gene;Acc:102168425]	4.75	3.05	3.01	2.43	4.3	1.57	1.58	1.73	1.85	2.55	2.14	3.44	2.35	2.1	2.26	1.09	1.76	1.94	1.79	1.7	1.07	1.22	0.76	1.2	1.94	3.508	1.856	2.458	1.656	1.238
ALPK3	alpha kinase 3 [Source:NCBI gene;Acc:102188535]	6.12	5.61	4.72	5.86	6.49	2.95	1.81	3.8	2.42	1.62	1.8	1.84	2.52	2.58	2.6	1.42	1.03	1.86	1.44	0.93	0.76	1.38	0.59	1.72	1.13	5.76	2.52	2.268	1.336	1.116
ALPL	alkaline phosphatase, biomineralization associated [Source:NCBI gene;Acc:102189447]	0	0.78	0	0	0	0	0	0	0	0	0	7.64	0	0	3.73	0	0	1.62	3.9	0	17.72	12.26	18.5	1.32	14.77	0.156	0	2.274	1.104	12.914
ALS2	ALS2, alsin Rho guanine nucleotide exchange factor [Source:NCBI gene;Acc:102172771]	0.74	1.85	2.9	2.42	3.71	0.63	0.85	0.86	1.2	0.91	1.36	0.61	0.31	0.91	0.33	0.74	0.93	1.08	0.48	0.38	1.16	0.45	0.55	1.8	1.35	2.324	0.89	0.704	0.722	1.062
ALS2CL	ALS2 C-terminal like [Source:NCBI gene;Acc:102175907]	1.05	0.73	0.47	0.6	0.92	0.92	3.04	2.8	2.59	0.97	0.9	1.88	1.61	1.84	2.06	2.93	3.3	2.82	1.98	2.37	3.53	2.94	3.92	2.26	2.26	0.754	2.064	1.658	2.68	2.982
ALYREF	Aly/REF export factor [Source:NCBI gene;Acc:102180256]	4.9	3.79	5.2	4.63	2.95	2.95	2.21	1.56	0.68	2.07	4.27	3.77	4.21	4.79	2.55	1.47	1.71	2.62	1.75	3.54	3.14	2.84	3.36	2.19	3.62	4.294	1.894	3.918	2.218	3.03
AMDHD1	amidohydrolase domain containing 1 [Source:NCBI gene;Acc:102185344]	31.81	26.09	34.63	25.83	31.28	18.67	67.02	92.27	94.13	16.83	39.63	43.32	30.73	32.35	27.74	34.99	38.43	45.61	36.83	33.62	42.07	54.07	37.55	48	23.97	29.928	57.784	34.754	37.896	41.132
AMFR	autocrine motility factor receptor [Source:NCBI gene;Acc:102186621]	1.95	0	12.16	8.51	3.34	8.11	17.64	29.28	15.5	7.05	5.7	1.7	0.87	0	0	12.71	20.83	19.05	10.91	21.07	0.24	6.38	10.97	7.13	15.55	5.192	15.516	1.654	16.914	8.054
AMN	amnion associated transmembrane protein [Source:NCBI gene;Acc:106503396]	1.12	1.12	2.34	1.03	0.72	3.24	1.07	1.05	1.09	2.49	3.93	4.8	2.31	3.21	1.3	2.86	1.5	1.51	1.21	0.75	5.8	1.56	2.59	0.78	2.25	1.266	1.788	3.11	1.566	2.596
AMPD2	adenosine monophosphate deaminase 2 [Source:NCBI gene;Acc:102190922]	11.53	13.65	15.7	11.23	12.81	8.73	11.92	17.59	17.59	8.49	6.84	8.76	7.38	8.33	7.85	10.72	13.15	11.13	11.16	28.17	8.23	10.8	14.37	8.07	9.43	12.984	12.864	7.832	14.866	10.18
ANGPT2	angiopoietin 2 [Source:NCBI gene;Acc:102186656]	5.04	2.47	4.49	3.76	5.17	3.84	3.41	5.55	5.92	3.85	2.07	3.02	3.05	2.04	5.28	2.76	2	1.6	2.32	2.86	0.79	1.66	1.68	0.81	1.8	4.186	4.514	3.092	2.308	1.348
ANGPTL4	angiopoietin like 4 [Source:NCBI gene;Acc:100860916]	11.16	12.26	24.45	13.78	10.37	18.43	14.09	25.13	12.6	5.27	3.22	6.51	6.73	8.09	7.48	8.38	11.53	17.33	10.42	30.32	8.71	18.04	15.14	27.71	7.06	14.404	15.104	6.406	15.596	15.332
ANGPTL8	angiopoietin like 8 [Source:NCBI gene;Acc:102187122]	28.01	37.5	18.09	22.65	26.73	9.51	18.59	17.18	14.89	11.46	11.23	4.37	11.61	13.66	13.49	23.26	7.29	13.92	7.89	18.64	36.34	35.68	41.84	22.02	15.01	26.596	14.326	10.872	14.2	30.178
ANKS6	ankyrin repeat and sterile alpha motif domain containing 6 [Source:NCBI gene;Acc:102186960]	8.39	7.67	7.35	9	7.62	5.61	4.31	3.12	3.64	6.27	4.94	3.17	3.85	5.03	4.4	3.5	2.69	3.93	2.79	4.28	4.58	1.84	3.18	2.91	4.08	8.006	4.59	4.278	3.438	3.318
ANLN	anillin actin binding protein [Source:NCBI gene;Acc:102178507]	1.64	1.02	0.96	0.94	1.14	1.14	0.22	0.08	0.21	0.46	0.74	0.64	1.34	1.53	0.74	0.07	0.38	0.22	0.24	0.2	0.13	0.23	0.19	0.23	0.35	1.14	0.422	0.998	0.222	0.226
ANO1	anoctamin 1 [Source:NCBI gene;Acc:102170492]	1.44	1.35	0.92	0.94	0.62	1.17	2.06	0.67	0.74	1.53	2.57	3.04	1.9	3.26	2.17	1.72	1.38	1.62	1.52	0.77	4.01	1.53	2.43	1.95	1.72	1.054	1.234	2.588	1.402	2.328
ANXA13	annexin A13 [Source:NCBI gene;Acc:102190801]	1.52	2.43	1.46	1.06	1.96	1.8	4.87	3.41	6.55	3.22	2.12	4.62	2.01	5.93	3.04	2.79	1.77	1.92	2.63	3.68	3.47	2.55	3.02	3.38	2.55	1.686	3.97	3.544	2.558	2.994
ANXA9	annexin A9 [Source:NCBI gene;Acc:102180552]	4.99	2.8	0.61	2.46	6.56	5.11	10.61	5.22	3.03	3.45	4.87	5.91	5.25	4.84	4.25	8.41	6.69	10.78	7.36	7.39	5.53	6.86	6.35	7.58	6.35	3.484	5.484	5.024	8.126	6.534
AOC1	amine oxidase, copper containing 1 [Source:NCBI gene;Acc:102177774]	27.91	34.38	30.37	62.8	26.81	65.78	135.68	131.41	56.55	48.48	92.73	51.1	58.06	65.88	66.19	46.74	99.82	58.82	82.03	43.64	196.56	96.09	37.84	85.45	103.47	36.454	87.58	66.792	66.21	103.882
AOX1	aldehyde oxidase 1 [Source:NCBI gene;Acc:102187632]	123.75	93.32	117.64	133.75	104.27	232.81	324.65	199.42	203.48	187.65	307.76	402.37	254.27	304.32	243.37	326.83	269.9	376.12	324.41	396.41	528.51	546.79	514.1	340.35	307.94	114.546	229.602	302.418	338.734	447.538
AP1S1	adaptor related protein complex 1 subunit sigma 1 [Source:NCBI gene;Acc:102170040]	4.28	3.13	4.95	0.63	0	0	0	0	0	0	0	0	1.36	4.11	0	0	0.51	0	0	0.37	7.98	0	0	0	0	2.598	0	1.094	0.176	1.596
APBB1IP	amyloid beta precursor protein binding family B member 1 interacting protein [Source:NCBI gene;Acc:102174487]	7.43	4.74	7.37	8.46	8.71	4.81	5.22	6.22	12.88	5	4.32	4.92	5.14	2.65	4.51	5.98	9.08	8.17	8.18	10.22	4.3	8.35	3.5	5.81	8.69	7.342	6.826	4.308	8.326	6.13
APBB3	amyloid beta precursor protein binding family B member 3 [Source:NCBI gene;Acc:102175395]	0.5	0.27	0.41	0.02	0.66	0.42	0.98	0.98	0.4	0.85	1.33	0.88	1.2	0.99	1.12	0.69	0.68	1.68	1.11	0.54	0.91	1.25	1.49	0.88	0.67	0.372	0.726	1.104	0.94	1.04
APOA4	apolipoprotein A4 [Source:NCBI gene;Acc:102183707]	4.67	2.2	4.1	79.43	4.39	1.17	17	16.79	233.59	14.46	2.52	1.43	0.81	1.94	6.81	244.61	17.46	16.56	12.67	1041.44	0.74	16.2	22	3.53	2.86	18.958	56.602	2.702	266.548	9.066
APOA5	apolipoprotein A5 [Source:NCBI gene;Acc:102179303]	300.95	138.63	110.28	271.19	327.83	125.51	87.56	129.28	167.12	158.35	103.96	78.78	66.24	77.53	170.13	229.19	141.16	152.9	157.77	237.32	76.94	134.23	143.08	63.92	96.57	229.776	133.564	99.328	183.668	102.948
APOD	apolipoprotein D [Source:NCBI gene;Acc:102181073]	1.82	1.58	1.39	1.86	1.46	0.51	2.22	6.3	9.49	1.69	0.55	1.94	0.59	0.91	0.76	3.48	0.54	6.29	4.85	4.36	7.87	4.21	9.21	4.76	6.33	1.622	4.042	0.95	3.904	6.476
APOM	apolipoprotein M [Source:NCBI gene;Acc:102184569]	174.75	205.09	127.77	173.29	146.06	68.38	91.83	111.25	65.81	78.66	76.37	105.74	63.51	72.01	79.19	71.71	73.24	75.84	59.08	83.37	67	42.02	58.73	41.87	38.6	165.392	83.186	79.364	72.648	49.644
AQP3	aquaporin 3 (Gill blood group) [Source:NCBI gene;Acc:102191136]	8.3	11.77	16.2	21.38	8.8	4.09	4.83	6.14	6.96	10.58	1.24	0.19	2.61	2.07	2.71	1.84	0.55	1.34	0.31	4.1	0.14	0.46	0.62	0.33	0.55	13.29	6.52	1.764	1.628	0.42
AQP8	aquaporin 8 [Source:NCBI gene;Acc:102174992]	0	0	0	0	0	0	0	0	0	0	0	2.68	0	6.24	0	0	7.3	0	0	0	5.39	0	3.08	0	0	0	0	1.784	1.46	1.694
AQP9	aquaporin 9 [Source:NCBI gene;Acc:102181396]	47.71	59.79	68.6	51.07	38.52	80.26	85.72	53.62	43.39	102.87	124.33	128.34	102.11	109.61	105.59	76.88	91.08	87.49	84.58	62.85	138.06	79.23	89.48	112.6	113.36	53.138	73.172	113.996	80.576	106.546
AR	androgen receptor [Source:NCBI gene;Acc:100860827]	8.7	9.23	5.48	5.98	7.79	15.23	21.37	20.38	12.61	8.76	21.39	26.25	11.9	13.28	17.01	29	26.92	33.03	23.82	15.62	27.87	37.86	32.03	28.48	30.52	7.436	15.67	17.966	25.678	31.352
ARG2	arginase 2 [Source:NCBI gene;Acc:102171613]	0.1	0.17	3.07	0.66	0.22	0.03	0.51	1.85	17.02	0.1	0.07	0.22	0.1	0	0.11	0.18	0.55	0.1	0.04	0.36	0.13	0.04	0.08	0.14	0.29	0.844	3.902	0.1	0.246	0.136
ARGLU1	arginine and glutamate rich 1 [Source:NCBI gene;Acc:102170245]	11.86	8.41	7.15	20.18	17.87	12.35	19.55	22.89	24.18	15.28	10.11	10.22	8.99	5.99	11.69	20.02	12.49	18.07	14.5	24.82	4.61	12.92	13.65	8.64	12.87	13.094	18.85	9.4	17.98	10.538
ARHGAP10	Rho GTPase activating protein 10 [Source:NCBI gene;Acc:102173323]	2.01	1.96	1.97	1.94	1.91	2.36	2.57	2.23	2.92	1.76	3.09	3.59	2.9	3.08	2.09	2.47	3.49	3.07	4.28	3.38	3.1	2.56	2.84	2.8	3.04	1.958	2.368	2.95	3.338	2.868
ARHGAP28	Rho GTPase activating protein 28 [Source:NCBI gene;Acc:102172677]	3.56	2.31	2.73	3.31	3.38	1.34	2.09	2.7	2.22	2.16	1.37	2.1	1.9	1.38	1.8	1.3	1.53	1.43	0.98	1.28	1.26	1.09	1.54	0.83	0.67	3.058	2.102	1.71	1.304	1.078
ARHGAP9	Rho GTPase activating protein 9 [Source:NCBI gene;Acc:102188476]	0.75	0.63	0.85	1.23	0.82	1.26	1.06	0.87	3.53	1.14	1.39	1.1	1.37	1.47	1.53	0.98	1.56	1.11	1.55	1.7	0.96	1.36	1.23	1.11	1.63	0.856	1.572	1.372	1.38	1.258
ARHGEF16	Rho guanine nucleotide exchange factor 16 [Source:NCBI gene;Acc:102183622]	0.47	0.86	2.47	1.19	0.63	0.44	0.5	0.39	0.54	0.66	0.4	0.54	0.56	0.44	0.35	0.38	0.41	0.34	0.48	0.72	0.6	0.43	0.47	0.41	0.78	1.124	0.506	0.458	0.466	0.538
ARHGEF40	Rho guanine nucleotide exchange factor 40 [Source:NCBI gene;Acc:102169965]	1.9	1.76	2.14	1.54	1.94	1.29	1.22	1.3	4.72	0.59	0.23	1.23	0.38	0.85	0.61	1.43	0.92	0.79	0.29	3.28	0.49	0.54	0	0.04	0.36	1.856	1.824	0.66	1.342	0.286
ARID1A	AT-rich interaction domain 1A [Source:NCBI gene;Acc:102191001]	1.66	3.15	3.18	5.49	2.87	4.97	2.22	2.97	5.04	2.5	1.42	2.06	1.83	2.11	1.44	3.76	2.79	3.19	3.17	6.45	1.54	1.63	2.71	1.01	0.72	3.27	3.54	1.772	3.872	1.522
ARID3A	AT-rich interaction domain 3A [Source:NCBI gene;Acc:102174114]	6.21	7.64	13.86	12.07	5.88	4.85	3.89	5.59	4.63	3.88	3.27	3.69	3.03	3.53	3.08	3.67	4.26	3.97	3.15	4.56	2.62	3.1	3.01	2.96	4.37	9.132	4.568	3.32	3.922	3.212
ARL4C	ADP ribosylation factor like GTPase 4C [Source:NCBI gene;Acc:102191580]	7.43	6.41	10.79	8.22	6.8	5.84	7.49	5.4	9.43	6.42	5.93	15.87	7.02	5.22	10.85	8.78	12.3	9.56	9.22	10.22	8.55	17.28	15.75	17.02	9.76	7.93	6.916	8.978	10.016	13.672
ARMC4	armadillo repeat containing 4 [Source:NCBI gene;Acc:102184165]	1.52	0.85	0.22	0.39	1.38	2.24	0.82	0.28	1.27	0.99	2.39	2.26	0.91	1.07	1.75	1.14	1.41	3.07	2.05	0.65	2.6	2.13	2.78	1.74	2.16	0.872	1.12	1.676	1.664	2.282
ARMCX1	armadillo repeat containing X-linked 1 [Source:NCBI gene;Acc:102174368]	3.53	2.92	1.05	0	2.15	0	0	0	0	0	0	0	0.28	0	0.32	0	0	0	0	0.59	1.47	0.05	0.64	0	0.37	1.93	0	0.12	0.118	0.506
ARMH1	armadillo-like helical domain containing 1 [Source:NCBI gene;Acc:102178788]	0.97	0.23	0.2	0.1	0.34	0.26	1.28	3.35	1.94	0.86	1.36	2.08	0.86	1.07	1.27	1.8	0.93	2.14	1.17	0.68	1.91	2.06	1.52	0.83	1.03	0.368	1.538	1.328	1.344	1.47
ARNT2	aryl hydrocarbon receptor nuclear translocator 2 [Source:NCBI gene;Acc:102174701]	1.54	1.52	1.29	1.18	1.62	0.92	1.14	0.8	0.75	1.22	0.8	1.12	0.98	1.15	1.12	0.91	1.68	1.06	0.66	1	0.54	0.65	0.64	0.32	0.63	1.43	0.966	1.034	1.062	0.556
ARSA	arylsulfatase A [Source:NCBI gene;Acc:102188131]	7.05	5.3	7	4.88	4.45	6.63	4.45	6.49	7.94	6.72	6.94	10	8.38	9.56	9.32	7.68	7.92	9.9	6.2	8.37	11.73	9.75	10.12	9.05	6.99	5.736	6.446	8.84	8.014	9.528
ARSD	arylsulfatase D [Source:NCBI gene;Acc:102181292]	0	0	0	0	0	0	0	0	0	0	0	0	0	0	0	7.38	0	0	15.15	0	0	0	0	0	3.93	0	0	0	4.506	0.786
ARSG	arylsulfatase G [Source:NCBI gene;Acc:102179519]	1.18	0.28	0	0	0.62	3.27	1.07	3.01	1.9	8.19	5.29	5.99	2.6	3.48	5.84	2.65	3.78	5.86	3.92	5.01	5.79	5.34	6.25	4.7	3.49	0.416	3.488	4.64	4.244	5.114
ART3	ADP-ribosyltransferase 3 [Source:NCBI gene;Acc:102186102]	7.57	6.87	5.78	6.04	4.61	6.56	6.78	6.74	9.29	10.04	18.22	16.53	11.85	13.21	5.54	4.51	6.21	11.19	10.4	5.17	11.57	18.8	10.65	19.96	5.05	6.174	7.882	13.07	7.496	13.206
ASB9	ankyrin repeat and SOCS box containing 9 [Source:NCBI gene;Acc:102187387]	3.3	4.08	1.12	3	3.28	2.84	1.16	1.44	1.07	3.92	2.64	1.1	2.17	2.07	2.52	0.66	0.69	1.45	1.21	0.82	2.2	0.73	0.52	0.77	0.88	2.956	2.086	2.1	0.966	1.02
ASPG	asparaginase [Source:NCBI gene;Acc:102184849]	0.48	0.15	0.2	0.58	0.42	0.33	2.57	2.65	1.93	0.08	0.34	0.45	0.56	0.29	0.44	1.24	0.81	0.63	0.59	1.25	0.19	0.17	0.59	0.57	0.44	0.366	1.512	0.416	0.904	0.392
ASPM	abnormal spindle microtubule assembly [Source:NCBI gene;Acc:102170625]	1.52	1.1	1.67	1.25	1.23	1.42	0.58	0.72	0.44	0.45	0.69	0.52	1.39	1.58	0.89	0.11	0.45	0.32	0.51	0.47	0.16	0.24	0.23	0.26	0.59	1.354	0.722	1.014	0.372	0.296
ASS1	argininosuccinate synthase 1 [Source:NCBI gene;Acc:100860879]	0.18	0.51	0.18	0.14	0.27	0.27	0.62	0.73	6.23	0.26	0.15	1.22	0.47	0	1.1	0.56	2.04	2.4	0.78	1.8	0.8	1.27	4.45	2.59	0.78	0.256	1.622	0.588	1.516	1.978
ATF3	activating transcription factor 3 [Source:NCBI gene;Acc:102183991]	6.12	8.77	17.65	14.11	7.85	10.79	14.55	11.59	18.07	9.87	6.68	12.91	5.99	7.19	16.02	15.53	10.9	9.8	5.73	20.45	9.22	18.94	37.08	20.71	12.56	10.9	12.974	9.758	12.482	19.702
ATF5	activating transcription factor 5 [Source:NCBI gene;Acc:102187428]	43.9	61.09	57.74	81.64	76.42	224.62	101.59	68.21	60.76	165.64	248.97	160.49	116.87	137.83	51.6	61.53	47.47	65.09	124.48	101.54	103.38	189.49	142.18	194.02	77.07	64.158	124.164	143.152	80.022	141.228
ATP6V1C1	ATPase H+ transporting V1 subunit C1 [Source:NCBI gene;Acc:102171171]	0	0	0	0	0	4.67	0	0	10.08	0	0	0	0	0	0	0	0	0	0	5.54	0	0	0	0	0	0	2.95	0	1.108	0
ATP8A1	ATPase phospholipid transporting 8A1 [Source:NCBI gene;Acc:102176951]	2.57	1.35	1.7	1.71	2.03	2.51	2	1.72	2.6	2.5	2.72	3.12	2.97	2.84	3.05	2.59	2.97	2.8	2.54	2.23	3.71	4.12	3.69	3.26	2.94	1.872	2.266	2.94	2.626	3.544
ATP8A2	ATPase phospholipid transporting 8A2 [Source:NCBI gene;Acc:102191532]	2.91	1.16	0.9	1.63	2.53	0.29	2.05	1.36	0.67	1.69	1.82	2.36	0.72	0.78	0.68	4.17	4.66	4.25	3.56	1.45	2.13	3.54	3.19	1.6	1.12	1.826	1.212	1.272	3.618	2.316
ATXN10	ataxin 10 [Source:NCBI gene;Acc:102177039]	15.58	12.07	8.42	1.6	6.45	5.03	2.59	1.71	0	4.85	8.53	11.82	10.67	5.97	8.58	2.82	5.69	3.91	4.64	1.79	7.14	7.19	14.04	7.89	11.89	8.824	2.836	9.114	3.77	9.63
AUH	AU RNA binding methylglutaconyl-CoA hydratase [Source:NCBI gene;Acc:102168827]	10.33	9.7	8.34	10.92	11.17	11.45	16.71	17.99	21.1	18.38	14.35	15.74	16.37	16.12	12.39	13.68	14.29	17.16	13.19	14.34	16.1	19.91	21.67	13.56	15.4	10.092	17.126	14.994	14.532	17.328
AURKA	aurora kinase A [Source:NCBI gene;Acc:102171259]	1.13	0.83	1.07	1.1	0.89	0.99	0.17	0.1	0.27	0.16	0.61	0.61	1.27	1.38	1.1	0.24	0.23	0.28	0.76	0.45	0.21	0.35	0.08	0.12	0.35	1.004	0.338	0.994	0.392	0.222
AURKB	aurora kinase B [Source:NCBI gene;Acc:102174243]	2.59	1.36	1.95	1.71	1.66	2.75	0.16	0.15	0.69	0.4	1.02	1.09	1.59	2.32	1.34	0.47	0.42	0.21	0.93	0.42	0.37	0.64	0.34	0.6	0.8	1.854	0.83	1.472	0.49	0.55
AURKC	aurora kinase C [Source:NCBI gene;Acc:102172930]	6.5	3.77	1.75	3.72	7	0.74	1.69	0.69	4.27	0.3	2.33	4.01	2.25	1.04	0.91	2.36	0.41	0.84	0	5.83	0.19	1.11	1.66	0.34	0.57	4.548	1.538	2.108	1.888	0.774
AUTS2	AUTS2, activator of transcription and developmental regulator [Source:NCBI gene;Acc:102175180]	11.83	14.39	22.33	14.4	13.24	16.23	5.74	7.15	2.01	13.76	8.72	6.92	12.13	15.37	10.73	4.23	7.43	5.8	6.49	4.99	9.15	6.34	6.92	7.3	7.89	15.238	8.978	10.774	5.788	7.52
AZGP1	alpha-2-glycoprotein 1, zinc-binding [Source:NCBI gene;Acc:102168230]	5.17	0	18.27	13.25	6.94	75.45	39.03	40.62	79.81	18.11	67.45	76.27	86.6	97.62	65.02	177.93	149.15	12.17	39.01	156.54	247.94	140.9	149.79	289.77	159.99	8.726	50.604	78.592	106.96	197.678
AZU1	azurocidin 1 [Source:NCBI gene;Acc:102185651]	0.39	0.16	2.32	3	0.2	0.87	0.05	1.36	0.28	0.11	0.21	0	0.99	0.97	0	0.1	0.05	0	0	0	0.05	0.1	0.05	0.05	0	1.214	0.534	0.434	0.03	0.05
B4GALT6	beta-1,4-galactosyltransferase 6 [Source:NCBI gene;Acc:102182084]	3.47	3.14	2.22	1.75	3.65	1.75	2.07	2.08	2.6	2.47	1.89	1.51	2.42	2.19	2.49	1.08	1.35	1.68	1.28	0.67	1.17	1.08	1.15	1.23	1.23	2.846	2.194	2.1	1.212	1.172
BAC5	Bac5 protein [Source:NCBI gene;Acc:100861213]	3.66	3.39	3.18	10.68	3.54	1.99	2.53	16.87	5.61	2.53	1.26	0.3	9.14	6.68	0.68	1.05	2.71	0.42	0.62	0.3	0.71	0.31	0.12	0.71	0	4.89	5.906	3.612	1.02	0.37
BAC7.5	Bac7.5 protein [Source:NCBI gene;Acc:100861191]	0.58	1.15	8.08	17.95	0.91	1.66	0.33	2.23	0.58	1.25	1.22	0.21	2.58	1.54	0.19	0.07	0.67	0.25	0.07	0	0.14	0.3	0	0.5	0	5.734	1.21	1.148	0.212	0.188
BBS10	Bardet-Biedl syndrome 10 [Source:NCBI gene;Acc:102181188]	2.9	1.85	1.42	1.67	1.79	2.68	2.96	3.93	2.67	5.42	3.48	3.36	5.77	5.6	3.04	4.1	2.54	3.43	3.78	4.66	2.28	3.62	4.15	3.75	4.39	1.926	3.532	4.25	3.702	3.638
BCAT2	branched chain amino acid transaminase 2 [Source:NCBI gene;Acc:102186149]	0.86	0.51	1.18	0.69	0.62	0.46	0.51	3.43	7.23	0.42	0.28	0.57	0.31	0.54	0.57	0.33	0.47	0.37	0.45	1.49	0.29	0.32	0.3	0.28	0.49	0.772	2.41	0.454	0.622	0.336
BCKDK	branched chain ketoacid dehydrogenase kinase [Source:NCBI gene;Acc:102178232]	2.82	3.17	2.31	0.32	0	0	0	0	0	0.25	0.29	0.14	1.01	0	1.73	0	0	0	0	0	0	0	1.37	0.25	0	1.724	0.05	0.634	0	0.324
BCL2	BCL2, apoptosis regulator [Source:NCBI gene;Acc:100861254]	2.23	1.86	3.21	3.63	3.48	2.82	3.21	3.43	7.99	3.31	2.92	3.07	2.17	1.77	2.2	1.83	2.23	2.4	1.88	3.09	0.95	1.66	1.5	2.71	1.64	2.882	4.152	2.426	2.286	1.692
BEGAIN	brain enriched guanylate kinase associated [Source:NCBI gene;Acc:106503397]	5.58	7.59	6.84	8.51	5.24	6.89	4.32	6.16	1.72	10.51	4.88	2.48	6.56	8.02	5.72	9.04	2.73	4.89	2.24	1.28	0.94	0.64	1.51	1.46	0.75	6.752	5.92	5.532	4.036	1.06
BEND5	BEN domain containing 5 [Source:NCBI gene;Acc:102177118]	0.54	0.45	0.75	1.23	0.63	2.23	2.2	0.88	1.36	1.56	2.31	1.2	0.63	0.8	0.8	1.48	0.89	0.92	1.02	1.72	1.46	1.1	1.97	1.17	1.07	0.72	1.646	1.148	1.206	1.354
BEX4	brain expressed X-linked 4 [Source:NCBI gene;Acc:102169652]	7.39	4.77	4.97	3.93	6.91	2.38	3.51	2.1	0.62	1.23	1.5	1.36	1.86	2.3	1.65	0	0	0.17	0.29	0.74	0.42	0.45	0.66	0	0.9	5.594	1.968	1.734	0.24	0.486
BHLHA15	basic helix-loop-helix family member a15 [Source:NCBI gene;Acc:102172028]	16.44	20.41	40.56	12.14	18.83	6.87	5.31	4.38	1.91	7.1	6.2	5.87	8.21	9.87	4.06	1.46	6.47	3.22	3.75	7.13	3.1	2.83	2.83	6.08	4.47	21.676	5.114	6.842	4.406	3.862
BHLHE40	basic helix-loop-helix family member e40 [Source:NCBI gene;Acc:102188542]	23.68	18.82	23.81	13.82	22.67	11.21	5.27	6.32	2.53	17.06	12.84	9.12	16.37	14.48	18.95	4.61	5.21	7.89	11.99	6.4	11.03	14.18	22.51	13.61	5.82	20.56	8.478	14.352	7.22	13.43
BHLHE41	basic helix-loop-helix family member e41 [Source:NCBI gene;Acc:102184410]	0.78	0.55	0.56	0.52	0.74	0.94	1.39	1.38	2.53	0.9	1.65	1.73	0.65	0.99	1.29	1.31	1.45	1.05	2.11	3.11	1.35	3.9	2.17	2.57	2.1	0.63	1.428	1.262	1.806	2.418
BHMT	betaine--homocysteine S-methyltransferase 1 [Source:NCBI gene;Acc:102175297]	277.59	206.29	165.52	247.97	388.8	250.73	202.05	423.64	614.77	204.18	266.28	342.91	380.99	372.7	245.04	519.63	326.51	395.26	270.49	802.83	151.07	602.43	221.83	669.76	209.15	257.234	339.074	321.584	462.944	370.848
BICD1	BICD cargo adaptor 1 [Source:HGNC Symbol;Acc:HGNC:1049]	2.25	1.95	2.3	2.49	2.6	1.51	1.79	1.97	1.72	1.36	0.94	1.4	1.78	1.65	1.25	1.04	0.64	0.79	0.52	1.43	0.9	0.52	0.91	0.93	0.69	2.318	1.67	1.404	0.884	0.79
BLNK	B cell linker [Source:NCBI gene;Acc:102191104]	0.71	1.87	3.66	1.23	0.88	2.15	2.78	1.72	1.48	1.63	1.58	1.93	2.55	1.91	1	2.61	2.86	1.22	1.94	2.54	1.24	2.84	3.33	2.39	2.53	1.67	1.952	1.794	2.234	2.466
BLVRB	biliverdin reductase B [Source:NCBI gene;Acc:102187796]	64.63	71.57	80.06	65.08	62.01	92.73	106.56	55.79	59.79	110.7	86.35	132.16	132.36	136.49	114.34	61.45	57.69	80.11	79.1	109.09	120.22	150.39	135.6	89.17	129.53	68.67	85.114	120.34	77.488	124.982
BMPR1A	bone morphogenetic protein receptor type 1A [Source:NCBI gene;Acc:100861241]	4.65	5.78	5.9	8.11	9.19	6.97	8.93	9.1	13.22	7.36	5.35	3.46	3.45	2.03	3.69	7.47	5.46	5.68	7.39	5.77	3.22	4.14	6.59	6.11	5.43	6.726	9.116	3.596	6.354	5.098
BMX	BMX non-receptor tyrosine kinase [Source:NCBI gene;Acc:102185078]	0.78	0.65	1.52	1.11	0.9	0.53	2.19	0.85	2.55	0.78	0.75	0.81	0.76	0.61	0.78	0.6	0.41	0.59	0.44	0.67	0.49	0.34	0.36	0.51	0.57	0.992	1.38	0.742	0.542	0.454
BPI	bactericidal permeability increasing protein [Source:NCBI gene;Acc:102185756]	3.04	2.76	0.95	5.68	3.56	2.75	3.1	3.99	5.18	7.89	1.37	3.45	0.91	1.52	2.07	2.48	6.91	3.18	2.12	10.14	2.31	1.43	8.32	1.54	0.66	3.198	4.582	1.864	4.966	2.852
BRMS1L	BRMS1 like transcriptional repressor [Source:NCBI gene;Acc:102184286]	1.76	1.39	1.79	0.55	0.76	0.32	0.3	0.22	0	0.65	1.48	1.31	1.68	1.17	1.47	0.69	0.24	0.58	0.55	0.22	1.11	0.51	0.56	0.41	0.96	1.25	0.298	1.422	0.456	0.71
BTBD11	BTB domain containing 11 [Source:NCBI gene;Acc:102168239]	10.71	6.15	9.15	13.28	12.9	4.37	4.78	2.64	4.31	8.2	5.5	3.5	5.05	5.45	3.29	2.87	5.28	4.26	3.21	2.33	2.06	2.61	4.34	2.35	3.48	10.438	4.86	4.558	3.59	2.968
BTC	betacellulin [Source:NCBI gene;Acc:102183499]	1.37	2.07	0.88	0.9	1.62	1.34	4.34	1.53	3.05	4.14	3.49	4.29	2.85	3.56	4.97	2.97	1.88	3.01	2.17	1.43	4.66	2.08	3.85	3.42	3.59	1.368	2.88	3.832	2.292	3.52
BTG1	BTG anti-proliferation factor 1 [Source:NCBI gene;Acc:100861579]	12.66	11.8	18.43	7.41	9.17	24.55	11.32	11.62	19.15	27.95	26.53	33.11	22.42	28.5	22.49	16.61	23.76	15.9	17.93	15.16	19.71	23.68	26.36	20.68	25.94	11.894	18.918	26.61	17.872	23.274
BTRC	beta-transducin repeat containing E3 ubiquitin protein ligase [Source:NCBI gene;Acc:102184871]	2.73	1.65	2.76	1.73	1.61	1.35	0.74	1.1	2.17	2.03	1.11	1.67	2.2	1.85	2.02	0.52	0.62	0.47	0.54	1.19	1.17	1.06	1.15	1.07	0.74	2.096	1.478	1.77	0.668	1.038
BUB1	BUB1 mitotic checkpoint serine/threonine kinase [Source:NCBI gene;Acc:102172729]	3.48	3.06	2.84	2.98	2.17	4.11	0.45	0.38	0.89	1.69	1.83	1.84	2.96	3.46	2.12	0.35	0.77	0.59	1.42	0.52	0.39	0.49	0.44	0.61	1.15	2.906	1.504	2.442	0.73	0.616
BUB1B	BUB1 mitotic checkpoint serine/threonine kinase B [Source:NCBI gene;Acc:102176047]	0.99	0.8	1.03	0.8	0.7	1.38	0.24	0.21	0.3	0.39	0.66	0.64	1.34	1.53	0.97	0.21	0.43	0.38	0.5	0.3	0.44	0.23	0.5	0.26	0.44	0.864	0.504	1.028	0.364	0.374
C11orf49	chromosome 15 C11orf49 homolog [Source:NCBI gene;Acc:102170896]	1.01	0.9	0.72	1.04	0.58	1.37	1.48	1.31	1.33	1.13	1.52	1.19	1.58	1.67	1.04	1.2	1.52	1	2.2	1.45	1.28	2.37	1.75	2.76	1.56	0.85	1.324	1.4	1.474	1.944
C11orf65	chromosome 15 C11orf65 homolog [Source:NCBI gene;Acc:102191353]	10.84	7.82	11.05	8.67	5.26	8.14	18.81	10.54	32.03	12.53	12.38	7.25	7.46	10.87	13.39	15.85	13.93	21.31	13.67	21.87	7.7	10.28	18.87	8.38	9.66	8.728	16.41	10.27	17.326	10.978
C11orf86	chromosome 29 C11orf86 homolog [Source:NCBI gene;Acc:102181476]	5.58	9.42	12.48	18.33	5.03	10.33	39.36	24.95	65.64	20.27	10.36	18.95	22.27	24.69	3.36	21.66	16.59	31.46	17.51	49.81	15.93	67.02	32.62	24.41	18.33	10.168	32.11	15.926	27.406	31.662
C12orf10	chromosome 5 C12orf10 homolog [Source:NCBI gene;Acc:102179916]	1.47	1.28	0.62	1.96	2.73	0.62	2.51	3.74	5.93	0.64	0.2	0	0.47	0.96	0	3.95	3.22	2.43	1.58	5.65	0	1.18	1.95	0	0.64	1.612	2.688	0.326	3.366	0.754
C16orf54	chromosome 25 C16orf54 homolog [Source:NCBI gene;Acc:102168791]	0.64	0.42	0.68	0.75	0.56	1.23	0.92	0.58	1.36	0.96	1.14	1.16	1.09	1.26	0.95	0.66	1.36	1.27	1.35	1.45	0.83	1.22	1.07	1.27	0.89	0.61	1.01	1.12	1.218	1.056
C1orf116	chromosome 16 C1orf116 homolog [Source:NCBI gene;Acc:102177264]	2.03	1.71	1.21	0.93	1.51	0.34	0.59	0.83	0.69	1.01	0.47	0.72	0.54	1.01	1.36	0.78	0.56	0.42	0.58	0.45	0.92	0.87	0.76	0.53	0.42	1.478	0.692	0.82	0.558	0.7
C1orf74	chromosome 1 open reading frame 74 [Source:HGNC Symbol;Acc:HGNC:26319]	1.03	2.11	2.31	1.99	1.24	1.4	0.99	1.17	1.44	1.57	0.38	0.41	0.43	0.52	0.9	0	0.54	0.83	1	1.16	0.49	0.1	0.78	0.57	0.96	1.736	1.314	0.528	0.706	0.58
C1R	complement C1r [Source:NCBI gene;Acc:102188835]	343.4	342.61	352.1	333.09	410.75	499.76	330.18	424.62	569.07	378.14	579.09	655.42	300.96	351.6	319.09	650.37	560.41	465.83	482.09	757.54	546.83	786.39	743	763.7	658.92	356.39	440.354	441.232	583.248	699.768
C21orf91	chromosome 1 C21orf91 homolog [Source:NCBI gene;Acc:102175802]	17.02	9.76	11.29	21.86	16.3	23.88	28.83	22.35	25.77	21.81	25.15	26.25	19.38	14.75	20.99	28.43	16.2	29.92	25.74	36.72	16.93	19.25	24.47	18.82	36.08	15.246	24.528	21.304	27.402	23.11
C4BPA	complement component 4 binding protein alpha [Source:NCBI gene;Acc:102179118]	223.01	244.34	226.86	209.08	188.31	203.38	349.03	94.64	153.82	211.82	225.54	333	187.35	214.4	162.75	250.03	339.34	256.53	285.66	222.59	397.13	392.09	323.78	388.45	688.41	218.32	202.538	224.608	270.83	437.972
C4orf48	chromosome 6 C4orf48 homolog [Source:NCBI gene;Acc:102186201]	0.71	0.43	0.5	0.44	0.83	2.02	1.2	0.47	1.55	0.88	0.86	0.99	1.03	1.83	1.52	0.79	1.5	1.46	1.06	1.7	1.82	1.5	1.43	0.44	1.74	0.582	1.224	1.246	1.302	1.386
C5AR1	complement C5a receptor 1 [Source:NCBI gene;Acc:102178657]	4.22	2.52	4.04	5.04	4.77	4.08	3.4	3.54	6.46	2.65	2.01	3.81	2.75	2.63	4.27	4.63	6.76	3.98	4.52	7.7	2.54	4.7	5.46	5.97	4.16	4.118	4.026	3.094	5.518	4.566
C7orf57	chromosome 4 C7orf57 homolog [Source:NCBI gene;Acc:102182939]	3.95	3.87	1.47	2.62	4.42	0.83	0.65	2.88	1.15	3.56	0.72	0.66	2.92	2.27	1.77	0.2	0.13	1.02	0.66	1.25	0.16	0.33	0.52	0.51	0.04	3.266	1.814	1.668	0.652	0.312
C8B	complement C8 beta chain [Source:NCBI gene;Acc:102170749]	76.14	80.17	30.35	104.5	141.05	129.59	124.93	138.29	253.86	113.05	59.85	62	41.03	75.99	52.11	147.38	107.65	115.83	140.56	111.09	74.06	131	105.08	146.29	90.95	86.442	151.944	58.196	124.502	109.476
C9orf43	chromosome 8 C9orf43 homolog [Source:NCBI gene;Acc:102172811]	0.44	0.31	0.48	0.41	0.36	0.43	0.71	1.11	1.19	0.81	0.44	0.59	0.71	0.25	0.38	0.61	0.45	0.47	0.99	0.65	1	1.5	0.93	1.39	0.38	0.4	0.85	0.474	0.634	1.04
CA14	carbonic anhydrase 14 [Source:NCBI gene;Acc:102190368]	11.7	10.82	25.83	21.79	13.44	9.03	2.56	6.34	0.85	0.26	5.71	3.13	10.65	10.89	3.54	0.93	2.33	3.99	2.49	1.13	3.26	1.49	1.83	2.07	1.03	16.716	3.808	6.784	2.174	1.936
CA2	carbonic anhydrase 2 [Source:NCBI gene;Acc:102174762]	7.47	5.11	5.72	15.83	9.43	8.21	15.28	22.39	28.28	9.74	7	10.61	10.56	9.18	7.08	26.23	23.25	17.38	11.72	18.03	7.34	11.95	9.26	9.94	17.11	8.712	16.78	8.886	19.322	11.12
CA4	carbonic anhydrase 4 [Source:NCBI gene;Acc:102174871]	0.19	0.16	0.62	0.45	0.14	0.15	1.33	0.69	3.07	0.22	0.33	0.3	0.21	0.35	0.3	1.95	0.31	1.5	0.62	3.18	0.84	0.49	0.6	0.74	1.29	0.312	1.092	0.298	1.512	0.792
CA8	carbonic anhydrase 8 [Source:NCBI gene;Acc:102189329]	0.79	0.81	0.61	0.58	0.85	1.01	1.42	0.74	1.45	0.7	0.72	1.77	1.05	0.99	0.73	0.75	1.06	1.01	0.86	1.97	1.6	0.92	1.6	1.37	1.06	0.728	1.064	1.052	1.13	1.31
CACHD1	cache domain containing 1 [Source:NCBI gene;Acc:102183121]	1.02	0.85	0.97	1.15	0.96	1.39	2.64	1.65	1.65	1.68	1.78	2.57	1.35	1.34	1.38	2.34	1.83	3.26	2.54	3.86	3.11	2.46	3.14	2.51	2.38	0.99	1.802	1.684	2.766	2.72
CALB2	calbindin 2 [Source:NCBI gene;Acc:102182721]	0.28	0.74	0.37	0.78	0.26	0.24	0.8	0.21	0.8	2.25	1.65	1.32	1.77	1.36	0.87	1.73	1.78	2.68	1.5	0.82	1.2	1.58	0.88	1.19	0.76	0.486	0.86	1.394	1.702	1.122
CALCOCO1	calcium binding and coiled-coil domain 1 [Source:NCBI gene;Acc:102179072]	9.5	6.62	8.85	11.62	19.82	12.68	13.58	24.67	25.61	12.53	8.32	10.73	8.22	8.31	11.14	23.61	9.32	19.28	21.11	22.12	7.89	19.05	14.4	12.37	9.75	11.282	17.814	9.344	19.088	12.692
CALD1	caldesmon 1 [Source:NCBI gene;Acc:102188560]	8.27	22.43	40.68	67.65	86.68	62.09	89.06	66.31	144.89	44.85	31.36	26.59	16.57	27.57	23.33	108.23	55.09	66.87	59.07	85.96	5.29	28.21	29.32	32.57	33.06	45.142	81.44	25.084	75.044	25.69
CALML4	calmodulin like 4 [Source:NCBI gene;Acc:102171428]	2.73	3.01	2.39	4.23	1.73	2.25	3.9	2.99	2.76	6.07	2.12	1.58	1.92	2.05	1.51	2.59	1.69	1.11	2.65	2.57	2.25	1.29	1.77	1.93	1.1	2.818	3.594	1.836	2.122	1.668
CAMK2N1	calcium/calmodulin dependent protein kinase II inhibitor 1 [Source:NCBI gene;Acc:106503579]	12.21	10.7	11.46	14.11	12.71	5.04	8.22	8.87	4.44	7.29	6.89	6.75	6.27	7.72	7.93	8.27	7.99	10.47	3.01	7.2	5.88	1.42	4.31	3.06	3.28	12.238	6.772	7.112	7.388	3.59
CANT1	calcium activated nucleotidase 1 [Source:NCBI gene;Acc:102177094]	14.09	13.11	12.73	14.67	13.81	11.55	15.66	16.47	21.43	14.33	12.03	10.04	11.04	11.97	10.4	21.69	29.35	18.6	11.83	33.99	13.44	22.6	20.02	15.17	11.66	13.682	15.888	11.096	23.092	16.578
CAPG	capping actin protein, gelsolin like [Source:NCBI gene;Acc:102187497]	6.59	3.01	3.09	1.65	7.13	1.47	2.48	0.36	3.08	0.69	2.9	2.83	5.02	5.01	2.42	0.84	3.63	2.21	0.89	2.96	2.26	1.42	0.56	1.09	1.63	4.294	1.616	3.636	2.106	1.392
CAPN2	calpain 2 [Source:NCBI gene;Acc:102181227]	12.11	11.29	6.22	5.98	10.09	7.05	4.13	2.75	5.15	6.5	12.12	7.1	7.22	8.36	17.41	3.55	5.01	14.11	6.45	4.96	9.77	12.25	11.59	11.53	8.05	9.138	5.116	10.442	6.816	10.638
CASP3	caspase 3 [Source:NCBI gene;Acc:102177031]	7.21	6.73	7.75	4.77	3.88	3.84	4	3.17	3.08	4.81	2.56	2.67	4.61	4.29	5.33	1.62	2.16	3.01	2.18	1.9	2.5	2.42	2.52	2.61	3.2	6.068	3.78	3.892	2.174	2.65
CBFA2T3	CBFA2/RUNX1 translocation partner 3 [Source:NCBI gene;Acc:102191072]	1.24	1.4	0.73	0.84	1.39	1.78	4.67	2.74	1.77	2.11	3.29	5.49	2.16	2.83	4.93	2.52	2.14	4.28	1.76	1.56	4.36	5.85	6.33	6.14	1.76	1.12	2.614	3.74	2.452	4.888
CBLC	Cbl proto-oncogene C [Source:NCBI gene;Acc:102187397]	0.91	2.31	1.7	1.84	0.63	0.72	0.44	0.4	0.44	1.68	0.37	0.45	0.92	0.82	0.72	0.17	0.18	0.35	0.31	0.16	0.81	0.81	0.53	0.21	0.2	1.478	0.736	0.656	0.234	0.512
CBX5	chromobox 5 [Source:NCBI gene;Acc:102188288]	15.46	10.41	23.08	26.23	20.05	17.91	14.8	14.26	14.01	16.17	12.69	8.52	9.14	11.74	11.77	14.02	9.13	14.39	13.67	11.45	0.78	8.52	7.29	8.13	11.28	19.046	15.43	10.772	12.532	7.2
CBX7	chromobox 7 [Source:NCBI gene;Acc:102184604]	1.18	0.82	1.78	0.73	1.47	1.52	2.36	3.28	4.25	2.84	1.96	2.01	2.26	2.2	2.67	2.1	1.34	1.93	3.02	1.97	4.3	3.09	2.71	2.71	1.52	1.196	2.85	2.22	2.072	2.866
CCDC149	coiled-coil domain containing 149 [Source:NCBI gene;Acc:102181576]	2.15	3.36	3.36	2.49	2.25	1.29	1.64	1.21	0.8	0.96	2.64	2.52	1.99	2.76	2.75	1.5	1.98	0.94	1.91	2.38	3.36	1.65	3.23	1.48	2.28	2.722	1.18	2.532	1.742	2.4
CCDC160	coiled-coil domain containing 160 [Source:NCBI gene;Acc:102184323]	0.68	0.63	0.29	0.4	0.88	0.27	1.31	0.08	1.37	1.85	0.74	0.41	0.42	0.55	0.44	3.07	2.21	2.17	1.4	2.61	1.35	1.89	4.69	1.3	3.34	0.576	0.976	0.512	2.292	2.514
CCDC69	coiled-coil domain containing 69 [Source:NCBI gene;Acc:102190219]	6.05	6.06	2.89	6.38	6.41	13.66	14.31	6.9	3.88	12.09	12.23	10.5	9.28	10.33	11.08	11.91	11.81	13.34	9.33	8.51	12.75	5.77	10.94	6.87	8.49	5.558	10.168	10.684	10.98	8.964
CCDC71	coiled-coil domain containing 71 [Source:NCBI gene;Acc:102182836]	4.38	3.03	4.94	2.7	5.22	2.55	3.82	1.75	3.55	0.31	0.05	1.57	0	0.15	0.57	1.25	1.57	1.71	0.38	3.71	3.82	2.22	1.58	1.88	2.54	4.054	2.396	0.468	1.724	2.408
CCDC71L	coiled-coil domain containing 71 like [Source:NCBI gene;Acc:106502030]	1.32	1.83	2.61	1.94	2.11	2.53	2.77	1.86	2.37	2.9	2.62	6.46	2.28	2.89	2.99	2.46	2.13	2.85	1.9	1.42	2.8	2.41	5.82	2.13	4	1.962	2.486	3.448	2.152	3.432
CCL14	C-C motif chemokine 14 [Source:NCBI gene;Acc:102169855]	6.9	5.95	11.14	8.76	7.19	2.93	2.44	3.71	3.61	1.47	2.65	3.6	5.98	5.4	3.38	1.53	2.15	4.07	2.82	1.42	4.49	4.31	2.12	4.13	2.67	7.988	2.832	4.202	2.398	3.544
CCL24	C-C motif chemokine ligand 24 [Source:NCBI gene;Acc:102173628]	2.79	5.86	76.08	8.83	3.06	7.74	1.34	0.34	3.29	2.61	2.39	1.81	4.57	4.11	2.24	1.02	2.53	0.71	3.11	1.57	2.68	4.43	3.16	3.38	8.13	19.324	3.064	3.024	1.788	4.356
CCL5	C-C motif chemokine ligand 5 [Source:NCBI gene;Acc:102171272]	1.12	0.99	1.7	1.44	1.1	1.51	1.55	1.7	5.17	1.15	1.52	1.7	1.45	1.52	1.82	2.32	2.82	3.54	2.79	2.76	2.06	2.18	2.85	1.58	1.45	1.27	2.216	1.602	2.846	2.024
CCL8	C-C motif chemokine 8 [Source:NCBI gene;Acc:102174969]	0.36	0.17	0.71	0.67	0.25	0.16	0.1	0.03	0.09	0.07	0.1	47.8	0.22	0.33	0.3	0	0.13	0.11	0.36	0.23	0.25	0.92	0.15	2.63	2.26	0.432	0.09	9.75	0.166	1.242
CCN1	cellular communication network factor 1 [Source:NCBI gene;Acc:102185702]	2.21	3.56	5.57	2.62	2.62	4.44	5.75	2.21	3.87	3.03	4.19	9.34	2.05	2.87	6.35	3.38	4.85	5.89	2.38	2.69	2.98	6.73	11.35	6.77	2.69	3.316	3.86	4.96	3.838	6.104
CCN3	cellular communication network factor 3 [Source:NCBI gene;Acc:102181319]	0.71	1.82	1.18	0.73	1.13	0.9	3.31	1.04	1.3	1.59	0.49	2.03	1.39	0.83	1.31	0.38	0.8	0.9	0.26	0.93	0.55	0.2	0.79	0.11	0.43	1.114	1.628	1.21	0.654	0.416
CCNA2	cyclin A2 [Source:NCBI gene;Acc:102190390]	2.31	2.09	1.94	1.44	1.98	2.82	0.59	0.42	0.58	0.91	1.64	1.39	3	3.32	2.1	0.2	0.41	0.56	1.52	0.83	0.54	0.57	0.44	0.46	1.19	1.952	1.064	2.29	0.704	0.64
CCNB2	cyclin B2 [Source:NCBI gene;Acc:102179856]	1.65	1.48	1.57	1.35	0.99	1.88	0.28	0.21	0.68	0.83	1.04	0.83	2.15	1.77	1.2	0.27	0.6	0.28	0.56	0.4	0.22	0.2	0.29	0.23	0.48	1.408	0.776	1.398	0.422	0.284
CCND1	cyclin D1 [Source:NCBI gene;Acc:102169650]	15.5	13.67	6.99	14.12	15.78	32.57	33.44	18.25	12.44	27.97	54.19	55.39	35.15	35.9	38.75	18.38	21.63	38.35	26.45	86.62	25.47	34.4	38.42	71.55	10.86	13.212	24.934	43.876	38.286	36.14
CCNE2	cyclin E2 [Source:NCBI gene;Acc:102185672]	1.22	0.8	0.62	1.07	0.89	2.8	0.4	0.35	0.6	0.74	1.06	1.03	2.19	1.65	0.82	0.16	0.3	0.24	0.35	0.57	0.21	0.24	0.37	0.42	1.14	0.92	0.978	1.35	0.324	0.476
CCNF	cyclin F [Source:NCBI gene;Acc:102173706]	1.54	1.15	0.81	0.74	0.64	1.69	0.18	0.04	0.24	0.43	0.79	0.34	1.44	1.72	0.96	0.25	0.21	0.25	0.45	0.15	0.13	0.25	0.16	0.2	0.33	0.976	0.516	1.05	0.262	0.214
CCNJ	cyclin J [Source:NCBI gene;Acc:102190291]	2.53	2.7	5.26	3.03	2.97	2.15	2.23	1.36	2.11	2.55	1.51	1.05	1.99	1.44	1.53	1.34	1.2	1.63	0.65	1.99	0.79	1.57	1.95	1.72	1.31	3.298	2.08	1.504	1.362	1.468
CCNYL1	cyclin Y like 1 [Source:NCBI gene;Acc:100861154]	6.63	6.87	11.22	8.44	8.14	7.43	3.48	2.6	5.65	6.2	3.96	4.15	7.6	7.01	7.28	3.74	2.72	4.57	0.44	5.23	3.99	3.31	2.55	4.29	3.75	8.26	5.072	6	3.34	3.578
CCR2	C-C motif chemokine receptor 2 [Source:HGNC Symbol;Acc:HGNC:1603]	1.02	0.56	1.17	1.21	0.6	1.98	0.84	0.84	3.63	1.18	1.26	2.26	1.06	2.21	1.77	1.38	2.29	1.89	1.49	2.23	1.95	1.61	1.46	1.79	1.71	0.912	1.694	1.712	1.856	1.704
CCR6	C-C motif chemokine receptor 6 [Source:NCBI gene;Acc:102187225]	1.48	1.02	1.06	0.62	1.07	0.29	0.49	0.16	0.14	0.23	0.27	0.49	0.38	0.2	0.29	0.22	0.69	0.48	0.52	0.24	0.5	0.24	0.15	0.31	0.28	1.05	0.262	0.326	0.43	0.296
CD101	CD101 molecule [Source:NCBI gene;Acc:102180983]	8.99	6.37	0.25	0.15	8.72	6.39	4.06	0.22	1.13	0.57	4.39	3.18	6.93	6.94	0.8	0.28	0.58	0.63	1.16	6.91	0.42	0.43	0.63	0.67	0.39	4.896	2.474	4.448	1.912	0.508
CD2	CD2 molecule [Source:NCBI gene;Acc:102181457]	0.57	0.39	0.04	0.59	0.5	1.49	2.09	1.09	3.42	1.07	1.86	1.69	1.37	1.49	1.01	1.42	2.13	1.86	1.94	1.17	1.31	2.79	1.43	1.66	2.65	0.418	1.832	1.484	1.704	1.968
CD200	CD200 molecule [Source:NCBI gene;Acc:102181162]	0.88	1.13	0.4	0.59	0.69	1.3	1.69	0.99	1.54	0.88	0.45	1.7	0.6	0.76	0.81	1.67	1.38	0.64	1.19	1.38	0.97	0.76	0.4	1.28	0.71	0.738	1.28	0.864	1.252	0.824
CD247	CD247 molecule [Source:NCBI gene;Acc:102173900]	2.51	1.86	0.7	2.22	2.88	4.47	4.3	2.07	10.7	4	3.83	3.67	4.24	3.03	4.26	4.01	5.79	2.64	3.3	3.85	2.82	5	4.61	3.94	3.7	2.034	5.108	3.806	3.918	4.014
CD274	CD274 molecule [Source:NCBI gene;Acc:102179284]	1.91	1.37	1.64	1.6	1.33	1.8	1.51	1.64	3.85	1.03	1.17	5.82	1.82	1.89	3.79	2.01	5.16	2.32	2.28	2.99	1.56	2.56	2.32	2.19	3.68	1.57	1.966	2.898	2.952	2.462
CD300H	CMRF35-like molecule 6 [Source:NCBI gene;Acc:102173123]	3.49	4.59	4.13	4.71	3.09	7.67	0.74	1.17	2.41	0.56	1.61	2.11	1.65	1.93	4.1	0.03	1.57	0.03	0.12	0.91	1.4	0.13	1.09	0.26	5.66	4.002	2.51	2.28	0.532	1.708
CD37	CD37 molecule [Source:NCBI gene;Acc:102190905]	0.68	0.73	0.28	0.52	0.77	1.68	0.45	0.65	1.26	1.16	1.87	0.72	0.49	0.03	0.72	0.91	1.92	1.39	2.32	1.37	0.9	1.58	0.76	1.46	1.57	0.596	1.04	0.766	1.582	1.254
CD3D	CD3d molecule [Source:NCBI gene;Acc:102191154]	0.91	1.15	0.12	0.53	1.2	1.85	2.18	1.56	4.18	1.57	3.81	4.62	2.52	2.83	1.84	0.89	2.53	2.86	3.3	1.74	2.56	3.74	3.01	3.04	2.24	0.782	2.268	3.124	2.264	2.918
CD4	CD4 molecule [Source:NCBI gene;Acc:102170124]	0.61	0.59	0.46	0.32	0.59	1.16	1.25	0.83	1.49	1.13	0.91	1.01	1.18	1.14	1.02	0.86	1.89	1.34	1.52	0.88	1.42	1.68	1.16	1.19	1.04	0.514	1.172	1.052	1.298	1.298
CD5	CD5 molecule [Source:NCBI gene;Acc:102177962]	0.55	0.51	0.19	0.38	0.68	1.37	1.02	0.68	2.02	1.24	1.07	1.48	1.57	1.75	1.14	0.62	2.04	1.74	2.23	1.17	1.56	2.07	1.37	1.11	0.81	0.462	1.266	1.402	1.56	1.384
CD52	CD52 molecule [Source:HGNC Symbol;Acc:HGNC:1804]	1.98	3.97	2.08	1.19	2.85	5	1.61	5.94	8.25	0.64	9.34	7.99	4.84	14.76	6.5	4.8	6.07	4.1	8.39	4.52	10.92	9.25	5.09	6.1	7.23	2.414	4.288	8.686	5.576	7.718
CD6	CD6 molecule [Source:NCBI gene;Acc:102177694]	0.67	0.16	0.04	0.08	0.35	1.03	0.9	0.33	1.74	1.04	0.94	0.9	0.95	0.7	0.37	0.43	1.39	0.83	1.24	0.93	0.75	1.54	1.35	0.44	0.42	0.26	1.008	0.772	0.964	0.9
CD74	CD74 molecule [Source:NCBI gene;Acc:102185560]	6.52	6.88	3.18	4.71	5.61	12.86	9.28	6.24	20.19	12.21	10.19	7.74	10.82	12.91	15.26	10.3	18.18	17.26	9.43	9.98	12.62	19.9	13.72	11.46	9.82	5.38	12.156	11.384	13.03	13.504
CD79A	CD79a molecule [Source:NCBI gene;Acc:102174687]	1.08	1.12	0.73	1.06	2.24	1.2	2.31	1.92	3.34	2.83	3.96	1.96	2.14	2.6	2.05	2.99	3.07	2.38	4.94	4.69	2.25	4.99	4.87	3.2	6.38	1.246	2.32	2.542	3.614	4.338
CD79B	CD79b molecule [Source:NCBI gene;Acc:102177093]	0.45	0.36	0.6	0.18	0.28	0.5	0.8	0.75	0.84	1.1	1.37	0.26	0.17	0.76	0.89	0.88	1	0.52	1.63	1.99	0.17	1.64	1.12	1.5	2.76	0.374	0.798	0.69	1.204	1.438
CD80	CD80 molecule [Source:NCBI gene;Acc:102168389]	2.73	2.05	2.37	3.99	1.64	3.24	5.12	8.36	8.91	2.13	5.43	5.39	3.18	2.73	2.75	6.03	5.04	3.97	6.29	5.52	2.4	5.32	7.16	7.63	3.47	2.556	5.552	3.896	5.37	5.196
CD83	CD83 molecule [Source:NCBI gene;Acc:102185234]	1.71	2.46	2.02	3.33	3.67	4.84	4.81	4.03	9.45	3.28	3.54	2.77	5.46	4.35	10.86	7.51	9.73	5.77	5.3	5.07	3.6	14.49	17.27	17.14	2.01	2.638	5.282	5.396	6.676	10.902
CDA	cytidine deaminase [Source:NCBI gene;Acc:102191092]	7.42	5.5	0.86	1.08	5.69	3.63	3.58	1.84	2.4	4.76	8.67	8.97	4.13	5.75	4.97	4.77	4.81	5.26	7.07	1.7	15.76	7.91	7.15	6.98	7.2	4.11	3.242	6.498	4.722	9
CDC14C	cell division cycle 14B [Source:NCBI gene;Acc:102189036]	3.52	3.24	2.89	1.83	2.27	1.74	3.73	2.61	3.92	2.28	3.53	3.73	2.99	3.51	3.89	4.03	1.99	2.56	2.86	2.68	6.43	4.34	5.39	4.34	5.6	2.75	2.856	3.53	2.824	5.22
CDC25A	cell division cycle 25A [Source:NCBI gene;Acc:102181731]	1.29	1.27	1.33	1.79	1.34	1.85	0.45	0.16	0.28	0.99	1.82	1.47	1.84	2.09	0.91	0.23	0.32	0.31	0.4	0.34	0.53	0.51	0.43	0.31	0.26	1.404	0.746	1.626	0.32	0.408
CDC27	cell division cycle 27 [Source:NCBI gene;Acc:102170548]	0	0	0	0	0	0	0	0	1.15	0	0	0	0	0	0	0	1.47	0	2.27	2.9	0	0	0	0	0	0	0.23	0	1.328	0
CDC42EP3	CDC42 effector protein 3 [Source:NCBI gene;Acc:102174751]	1.67	2.44	1.83	1.54	1.51	1.66	4.62	1.93	3.73	2.39	1.6	4.29	1.8	1.62	1.63	1.15	2.49	2.49	1.16	1.52	1.25	1.27	1.54	1.2	1.37	1.798	2.866	2.188	1.762	1.326
CDC6	cell division cycle 6 [Source:NCBI gene;Acc:102188081]	3.52	2.94	3.1	2.52	2.09	2.32	0.32	0.55	0.81	0.78	1.37	1.56	2.54	2.6	1.38	0.31	0.69	0.32	1.05	0.35	0.46	0.36	0.52	0.57	0.67	2.834	0.956	1.89	0.544	0.516
CDCA3	cell division cycle associated 3 [Source:NCBI gene;Acc:102169566]	3.72	3.49	2.21	2.35	2.28	3.28	0.34	0.39	0.68	1.31	2.21	1.61	5.11	4.07	2.11	0.3	0.93	1.03	1.3	0.65	0.48	0.45	0.64	0.43	0.71	2.81	1.2	3.022	0.842	0.542
CDCA7	cell division cycle associated 7 [Source:NCBI gene;Acc:102183644]	1.22	0.79	0.64	0.69	0.83	0.84	0.41	0.5	1.1	0.75	1.57	0.94	1.66	1.35	0.69	0.14	0.47	0.31	0.98	0.5	0.42	0.69	0.63	0.49	0.36	0.834	0.72	1.242	0.48	0.518
CDCA8	cell division cycle associated 8 [Source:NCBI gene;Acc:102173808]	0.99	0.86	1.13	0.95	0.81	1.67	0.12	0.08	0.34	0.28	0.84	0.67	1.6	2	0.83	0.11	0.28	0.31	0.47	0.24	0.25	0.15	0.17	0.41	0.41	0.948	0.498	1.188	0.282	0.278
CDH11	cadherin 11 [Source:NCBI gene;Acc:102173493]	3.97	4.92	4.49	3.94	3.97	5.97	5.85	3.13	5.46	5.01	3.45	6.39	5.11	4.64	5.05	1.38	6.29	4.11	2.4	4.74	3.44	1.09	2.29	1.6	1.6	4.258	5.084	4.928	3.784	2.004
CDH16	cadherin 16 [Source:NCBI gene;Acc:102174868]	0.37	0.41	3.36	3.95	0.27	0	0.06	0.02	0.04	0.05	0.02	0	0.02	0.02	0.03	0.01	0	0	0.02	0	0.03	0	0	0	0.02	1.672	0.034	0.018	0.006	0.01
CDH6	cadherin 6 [Source:NCBI gene;Acc:102182729]	0.86	0.7	0.68	0.74	0.87	0.48	1.27	0.9	0.84	0.91	0.67	0.79	0.85	0.9	0.98	0.54	0.63	1.08	0.44	5.91	0.32	0.54	0.53	0.58	0.33	0.77	0.88	0.838	1.72	0.46
CDHR2	cadherin related family member 2 [Source:NCBI gene;Acc:102176225]	1.18	1.4	1.67	1.78	1.13	2.51	0.72	0.48	1.82	2.61	1.58	1.04	1.14	2.02	3.34	2.85	1.91	2.27	0.75	0.97	12.56	10.25	3.17	12.33	1.84	1.432	1.628	1.824	1.75	8.03
CDK1	cyclin dependent kinase 1 [Source:NCBI gene;Acc:100861361]	2.85	2.85	2.41	3.16	2.08	4.96	0.6	0.62	1.45	1.4	2.2	1.4	4.5	3.76	2.59	0.27	0.67	0.55	1.7	0.79	0.33	0.41	0.78	0.72	1.02	2.67	1.806	2.89	0.796	0.652
CDK4	cyclin dependent kinase 4 [Source:NCBI gene;Acc:102171306]	2.9	1.94	2.26	0.11	0	0	0	0	0	0	1.4	2.6	2.18	2.6	1.82	0	0	0	0	0.83	5.99	0	0.82	0	2.21	1.442	0	2.12	0.166	1.804
CDKN2C	cyclin dependent kinase inhibitor 2C [Source:NCBI gene;Acc:102169723]	14.79	10.98	6.3	8.89	13.08	18.42	6.19	7.43	5.29	9.09	7.04	11.6	12.28	17.88	8.44	4.68	4.92	4.83	7.59	7.25	4.82	4.76	4.01	4.01	5.44	10.808	9.284	11.448	5.854	4.608
CDKN3	cyclin dependent kinase inhibitor 3 [Source:NCBI gene;Acc:102182877]	2.41	2.65	2.01	1.51	1.19	1.57	0.34	0.09	0.44	0.55	1.87	0.4	2.8	3.54	3.19	0	0.37	0.39	0.95	0.35	0.49	0.09	0.54	0.27	0.26	1.954	0.598	2.36	0.412	0.33
CENPF	centromere protein F [Source:NCBI gene;Acc:102179690]	1.95	1.15	1.37	1.24	1.38	1.6	0.33	0.27	0.76	0.6	1.01	0.53	1.86	2.3	0.97	0.14	0.32	0.21	0.48	0.21	0.16	0.28	0.32	0.22	0.58	1.418	0.712	1.334	0.272	0.312
CERS4	ceramide synthase 4 [Source:NCBI gene;Acc:102174737]	190.63	101.53	90.14	53.91	174.86	48.92	0	1.14	0	49.05	2.26	0	37.65	37.77	35.18	0	0	0	0	0	0	0	0	0	0	122.214	19.822	22.572	0	0
CERS6	ceramide synthase 6 [Source:NCBI gene;Acc:102176466]	2.1	2.39	1.92	4.33	2	2.38	3.76	1.45	1.51	2.81	3.01	4.58	2.89	4.07	3.98	1.98	3.3	5.25	2.19	1.69	9.4	2.37	3.95	2.4	3.27	2.548	2.382	3.706	2.882	4.278
CGREF1	cell growth regulator with EF-hand domain 1 [Source:NCBI gene;Acc:102183698]	0.57	0.81	3.15	0.91	0.73	0.31	1.16	0.56	1.28	1.08	0.58	0.9	0.64	0.62	0.48	1.81	1.5	0.52	0.75	3.1	0.45	0.52	0.63	0.67	0.71	1.234	0.878	0.644	1.536	0.596
CHAD	chondroadherin [Source:NCBI gene;Acc:102176727]	3.16	3	4.12	2.5	2.45	1.26	0.4	0.23	0.35	1.62	1.1	0.21	1.51	1.95	0.45	0.71	0.44	0.28	0.44	0.32	0.33	0.28	0.39	0.13	0.32	3.046	0.772	1.044	0.438	0.29
CHAF1B	chromatin assembly factor 1 subunit B [Source:NCBI gene;Acc:102174164]	2.04	2.46	2.68	2.76	2.14	3.57	1	0.75	1.48	1.77	2.03	3.03	2.66	2.79	2.11	0.98	1.23	1.29	1.24	1.26	0.63	1.2	1.43	0.9	1.11	2.416	1.714	2.524	1.2	1.054
CHCHD10	coiled-coil-helix-coiled-coil-helix domain containing 10 [Source:HGNC Symbol;Acc:HGNC:15559]	56	56.48	74.54	41.55	66.24	90.67	60.16	46.14	48.3	93.84	118.74	108.58	88.07	99.29	89.41	64.54	65.43	85.1	41.91	61.63	111.34	101.23	90.49	113.74	94.61	58.962	67.822	100.818	63.722	102.282
CHD2	chromodomain helicase DNA binding protein 2 [Source:NCBI gene;Acc:102173888]	1.38	1.14	1.6	0.56	1.21	0.32	0.79	0.51	1.24	0.83	0.53	0.35	0.47	0.53	0.37	0.77	0.57	1.37	0.54	0.81	0.6	0.56	0.76	0.5	0.62	1.178	0.738	0.45	0.812	0.608
CHERP	calcium homeostasis endoplasmic reticulum protein [Source:NCBI gene;Acc:102177883]	0.91	0.95	2.95	3.41	3.75	2.58	2.47	3.49	4.68	2.29	1.07	2.17	0.87	0.93	1.3	3.06	2.92	3.33	2.61	5.28	0.48	2.93	0.83	2.02	1.71	2.394	3.102	1.268	3.44	1.594
CHL1	cell adhesion molecule L1 like [Source:NCBI gene;Acc:102168215]	0.12	0.09	0.21	0.18	0.1	0.84	1.73	0.74	2.47	0.8	1.61	5.76	0.8	0.97	0.94	8.02	1.97	2.9	2.5	2.58	6.62	1.71	6.13	0.93	11.64	0.14	1.316	2.016	3.594	5.406
CHP2	calcineurin like EF-hand protein 2 [Source:NCBI gene;Acc:102184687]	3.32	1.98	3.33	3.72	2.62	2.09	2.71	3.61	4.79	1.85	2.95	3.12	3.72	3.72	1.58	1.76	1.49	2.35	1.56	1.23	1.35	1.05	1.13	0.8	1.06	2.994	3.01	3.018	1.678	1.078
CHRM2	cholinergic receptor muscarinic 2 [Source:NCBI gene;Acc:102169456]	0.47	0.53	0.94	1.83	0.32	1.17	2.07	0.65	1.5	1.19	1.26	2.31	1.11	1.01	1.01	1.05	3.15	1.07	1.46	1.38	2.14	1.4	1.84	0.97	1.07	0.818	1.316	1.34	1.622	1.484
CHRNB1	cholinergic receptor nicotinic beta 1 subunit [Source:NCBI gene;Acc:102186994]	0.88	1.08	1.49	1.55	1.17	0.51	1.02	0.32	0.3	0.79	0.86	0.36	1.79	1.42	0.59	0.24	0.28	0.55	0.69	0.61	0.27	0.56	0.68	0.53	0.43	1.234	0.588	1.004	0.474	0.494
CHST15	carbohydrate sulfotransferase 15 [Source:NCBI gene;Acc:102179262]	2.88	4.04	5.94	11.52	5.32	1.56	4.85	2.03	4.15	2.89	1.06	1.66	1.68	1.5	2.45	1.16	1.4	0.98	1.72	2.32	4.02	0.59	3.12	1.76	2.51	5.94	3.096	1.67	1.516	2.4
CIART	circadian associated repressor of transcription [Source:NCBI gene;Acc:102189448]	2.13	1.23	1.42	0.94	1.91	1.08	0.66	1.07	0.37	1	1.83	2.36	1.46	1.45	3.15	0.99	0.59	0.9	0.93	0.78	2.02	0.61	1.18	0.25	0.82	1.526	0.836	2.05	0.838	0.976
CIITA	class II major histocompatibility complex transactivator [Source:NCBI gene;Acc:102172509]	1.41	1.18	0.77	1.2	1.25	1.93	1.3	1.03	3.14	2.25	1.78	1.33	1.74	2.05	2.89	2.01	2.7	2.69	2.11	1.85	1.81	2.42	1.87	1.8	1.7	1.162	1.93	1.958	2.272	1.92
CILP	cartilage intermediate layer protein [Source:NCBI gene;Acc:102183602]	1.22	1.29	0.67	1.23	1.1	0.3	0.87	0.22	0.06	1.5	0.59	0.36	0.38	0.3	0.48	0.49	0.34	0.65	0.28	0.15	0.32	0.14	0.46	0.14	0.65	1.102	0.59	0.422	0.382	0.342
CKAP2	cytoskeleton associated protein 2 [Source:NCBI gene;Acc:102184069]	5.84	4	3.34	2.68	3.81	6.02	0.63	0.54	1.07	1.57	3.12	1.74	5.47	6.5	3.5	0.33	0.63	0.78	3.06	0.81	0.35	0.64	0.96	0.82	1.12	3.934	1.966	4.066	1.122	0.778
CKB	creatine kinase B [Source:NCBI gene;Acc:106503387]	65.28	87.63	34.95	77.3	70.22	57.19	15.53	24.39	11.52	44.57	27.31	37.89	21.18	18.07	25.49	11.63	22.36	25.74	13.18	8.17	21.59	13.57	14.67	17.07	36.19	67.076	30.64	25.988	16.216	20.618
CLCA1	chloride channel accessory 1 [Source:NCBI gene;Acc:102186450]	0.08	0.36	0.18	0.06	0.05	5.17	2.92	1.23	17.14	0.18	2.36	5.01	0.68	7.96	7.22	0.79	0.19	0.27	0.28	11.19	0.83	0.23	1.92	3.71	0.15	0.146	5.328	4.646	2.544	1.368
CLCF1	cardiotrophin like cytokine factor 1 [Source:NCBI gene;Acc:102182764]	1.1	0.6	2.22	1.02	0.86	1	1.83	2.27	2.12	0.86	1.44	2.46	2.35	2.23	1.31	2.05	1.06	2.36	0.41	3.89	3.19	2.36	2.45	1.87	0.95	1.16	1.616	1.958	1.954	2.164
CLCN3	chloride voltage-gated channel 3 [Source:NCBI gene;Acc:102189584]	0.38	4.14	0.53	0.15	0.21	0.22	0.73	3.37	0.35	0.79	0.63	0.68	0.22	0.03	0.13	1.88	3.18	1.33	2.31	5.22	0.18	2.52	1.95	3.38	1.58	1.082	1.092	0.338	2.784	1.922
CLCN5	chloride voltage-gated channel 5 [Source:NCBI gene;Acc:102187202]	3.67	3.29	2.85	4.3	3.81	2.52	2.19	2.78	1.93	2.76	2.41	2.67	2.24	2.11	2.19	2.36	1.41	1.8	1.69	1.74	1.8	1.27	1.54	1.12	1.52	3.584	2.436	2.324	1.8	1.45
CLDN15	claudin 15 [Source:NCBI gene;Acc:102178033]	12.23	13.22	12.97	46.97	21.91	58.91	43.23	55.14	23.9	64.94	82.78	46.35	29.7	30.22	41.65	60.34	24.93	56.8	61.64	46.55	46.28	37.37	47.77	18.96	13.15	21.46	49.224	46.14	50.052	32.706
CLDN5	claudin 5 [Source:NCBI gene;Acc:108634709]	6.76	7.82	6.67	3.27	5.54	1.58	1.51	1.53	0.59	4.91	5.05	2.29	3.13	5.83	3.44	1.06	1.37	1.66	1.42	1.43	1.25	1.19	0.4	1.71	0.24	6.012	2.024	3.948	1.388	0.958
CLEC11A	C-type lectin domain containing 11A [Source:NCBI gene;Acc:102191265]	0.24	0.74	0.98	0.7	0.35	1.09	0.99	0.69	1.76	1.43	1	1.3	1.37	1.02	1.02	1.39	1.84	1.04	1.15	0.83	1	0.51	1.3	0.41	1.19	0.602	1.192	1.142	1.25	0.882
CLEC2L	C-type lectin domain family 2 member L [Source:NCBI gene;Acc:102177690]	0.46	0.71	0.24	0.14	0.27	0.2	0.61	0.75	0.68	1.09	1.21	2.04	1.49	1.45	0.85	0.59	1.32	0.7	1.86	0.35	0.79	2.65	2.03	0.93	0.7	0.364	0.666	1.408	0.964	1.42
CLEC4G	C-type lectin domain family 4 member G [Source:NCBI gene;Acc:102171965]	16	15.58	12.01	24.85	23.41	31.83	15.43	24.14	50.13	22.74	25.86	37.33	23.57	22.6	26.29	31.86	33.15	41.79	32.92	40.61	23.9	51.4	33.06	36.37	31.29	18.37	28.854	27.13	36.066	35.204
CLN6	CLN6, transmembrane ER protein [Source:NCBI gene;Acc:102170521]	10.45	11.26	9.37	5.82	8.28	11.54	14.12	10.85	10.04	17.61	20.41	15.65	11.43	12.75	16.19	8.61	8.78	6.92	16.16	8.18	22.08	13.2	15.09	15	10.21	9.036	12.832	15.286	9.73	15.116
CLRN3	clarin 3 [Source:NCBI gene;Acc:102183036]	2.58	1.3	1.52	1.69	2.3	0.93	0.22	0.48	0.28	0.57	1.89	1.32	1.11	1.1	1.7	0.05	0.14	0.4	0.25	0.23	0.11	1.14	0.14	0.09	0.69	1.878	0.496	1.424	0.214	0.434
CLSTN1	calsyntenin 1 [Source:NCBI gene;Acc:102174052]	4.57	2.72	2.73	0.3	0.04	0.02	0.06	0	0.86	0.06	0.89	2.4	0.19	0.04	0.04	0.49	0.02	0.62	0.45	0.04	0	0	0.16	0.04	0.03	2.072	0.2	0.712	0.324	0.046
CMC4	C-X9-C motif containing 4 [Source:NCBI gene;Acc:102186380]	27.14	18.24	22.21	24.56	11.51	8.12	10.49	10.5	6.79	3.26	19.79	10.94	12.32	12.95	15.13	5.77	4.28	11.83	4.21	6.22	4.52	7.54	7.7	8.64	14.35	20.732	7.832	14.226	6.462	8.55
CMYA5	cardiomyopathy associated 5 [Source:NCBI gene;Acc:102190232]	2.28	1.73	1.09	1.14	1.64	1.08	3.82	4.31	2.97	2.1	3.32	2.95	1.87	1.92	1.66	2.12	3.49	3.1	3.08	4.4	2.9	5.12	2.98	4.35	3.62	1.576	2.856	2.344	3.238	3.794
CNPY1	canopy FGF signaling regulator 1 [Source:NCBI gene;Acc:102191208]	3.79	2.27	2.7	1.8	2.61	3.83	5.75	4.66	5.9	4.3	7.4	6.32	4.89	4.67	6.22	4.84	3.59	4.84	4.4	4.47	5.94	8.59	8.45	6.91	7.16	2.634	4.888	5.9	4.428	7.41
COL14A1	collagen type XIV alpha 1 chain [Source:NCBI gene;Acc:102178089]	2.93	1.94	1.5	0.96	2.9	1.15	1.56	1.03	5.65	2.51	1.35	2.06	1.26	1.84	1.65	1.82	1.54	0.89	1.08	0.85	0.94	1.16	1.16	1.05	0.74	2.046	2.38	1.632	1.236	1.01
COL15A1	collagen type XV alpha 1 chain [Source:NCBI gene;Acc:100860925]	4.87	4.15	8.9	7.07	4.62	2.32	2.79	2.34	2.17	3.49	2.44	4.11	2.11	3.58	2.09	1.11	1.32	1.83	0.9	1.81	1.33	0.58	1.12	0.69	0.82	5.922	2.622	2.866	1.394	0.908
COL16A1	collagen type XVI alpha 1 chain [Source:HGNC Symbol;Acc:HGNC:2193]	1.12	1.18	1.9	1	0.82	0.87	1.34	0.43	0.93	0.73	0.45	0.97	0.86	0.99	0.72	0.18	0.99	0.61	0.27	0.32	0.4	0.31	0.34	0.21	0.2	1.204	0.86	0.798	0.474	0.292
COL5A2	collagen type V alpha 2 chain [Source:HGNC Symbol;Acc:HGNC:2210]	0.8	0.8	0.84	1.33	1.29	1.46	1.68	0.82	2.42	1.03	0.76	1.36	0.98	0.54	0.67	0.98	1.86	0.93	0.56	0.94	0.53	0.5	0.94	0.39	0.37	1.012	1.482	0.862	1.054	0.546
COQ10A	coenzyme Q10A [Source:NCBI gene;Acc:102169077]	3.41	3.22	2.79	2.15	2.27	1.63	1.27	1.38	0.92	2.99	3.53	1.46	2.49	3.27	1.81	1.56	0.63	1.26	1.13	0.75	1.89	0.95	0.71	0.97	1.03	2.768	1.638	2.512	1.066	1.11
COQ6	coenzyme Q6, monooxygenase [Source:NCBI gene;Acc:102187685]	0.54	2.69	0	0	4.05	0	0	0	0	0	0.7	0	0	0	0	0	0	4.04	0	0	6.69	0	0	0	0	1.456	0	0.14	0.808	1.338
COQ8A	coenzyme Q8A [Source:NCBI gene;Acc:102185679]	7.99	4.44	4.92	3.31	5.31	5	7.52	7.06	5.3	7.32	7.53	10.77	8.03	8.15	9.23	8.74	5.95	6.74	6.82	4.82	11.32	9.56	10.62	7.32	7.3	5.194	6.44	8.742	6.614	9.224
COX2	cytochrome c oxidase subunit II [Source:NCBI gene;Acc:1485859]	10195.6	6194.74	11532.4	8125.82	7249.56	4150.61	3839.02	4882.31	1990.02	5746.44	3953.49	4725.98	5536.25	4883.16	11733.9	2878.53	4318.08	3794.36	3653.49	3977.04	3916.47	2730.26	3935.8	2447.9	4275.48	8659.62	4121.68	6166.55	3724.3	3461.18
CPA3	carboxypeptidase A3 [Source:NCBI gene;Acc:102173692]	1.41	0.97	2.65	3.01	1.47	1.48	0.62	1.6	1.24	1.17	1.25	1.48	0.87	1.12	0.76	0.72	0.89	0.79	0.38	0.77	0.74	0.69	1.01	0.72	1.34	1.902	1.222	1.096	0.71	0.9
CPE	carboxypeptidase E [Source:NCBI gene;Acc:102191726]	0.32	0.5	0.37	0.31	0.25	0.09	0.95	0.37	0.27	0.97	0.08	4.2	0.51	0.24	0.19	0.09	0.11	0.28	0.15	0.62	0.05	0.18	0.23	0.07	0.05	0.35	0.53	1.044	0.25	0.116
CPN1	carboxypeptidase N subunit 1 [Source:NCBI gene;Acc:102180453]	99.96	96.8	138.33	147.82	87.89	54.4	53.5	36.65	31.02	68.52	55.12	69.6	55.88	53.05	50.25	45.34	50.25	46.43	42.36	47.34	41.94	32.05	42.07	40.55	76.6	114.16	48.818	56.78	46.344	46.642
CPSF2	cleavage and polyadenylation specific factor 2 [Source:NCBI gene;Acc:102190078]	3.15	2.94	5.68	8.38	5.41	5.05	7.75	6.04	8.94	5.73	2.05	1.88	1.63	0.32	2.18	4.94	4.17	7.63	3.6	5.94	0	4.44	1.68	3.64	4.57	5.112	6.702	1.612	5.256	2.866
CPXM1	carboxypeptidase X, M14 family member 1 [Source:NCBI gene;Acc:102186410]	15.33	17.8	6.08	13.42	15.9	11.27	2.65	2.34	1.63	8.36	4.35	2.16	4.7	4.25	5.27	1.27	2.64	2.01	2	0.48	2.47	1.17	1.89	0.26	1.43	13.706	5.25	4.146	1.68	1.444
CPZ	carboxypeptidase Z [Source:NCBI gene;Acc:102179932]	1.52	1.74	2.5	0.93	1.2	1.42	1.56	0.76	0.96	1.19	1.42	1.74	1.04	1.3	0.47	0.48	1.79	1.07	1.11	0.79	0.6	0.7	0.43	0.36	0.13	1.578	1.178	1.194	1.048	0.444
CRYBB1	crystallin beta B1 [Source:NCBI gene;Acc:102187250]	0.31	0.58	0.24	1.33	0.34	1.34	0.49	0.38	0.89	0.96	0.73	1.51	0.93	1.18	1.33	0.5	0.78	0.75	1.23	0.71	0.67	1.67	0.96	1.38	1.03	0.56	0.812	1.136	0.794	1.142
CRYGS	crystallin gamma S [Source:NCBI gene;Acc:102177003]	1.05	0.8	1.54	0.96	0.84	0.6	1.15	0.93	0.35	0.41	0.56	0	0.46	1.25	0.96	0.07	0.32	0.62	0.39	0.87	0.3	0.16	0.62	0	0.24	1.038	0.688	0.646	0.454	0.264
CRYL1	crystallin lambda 1 [Source:NCBI gene;Acc:102170708]	8.15	6.63	6.44	5.04	7.04	6.95	16.08	13.01	6.76	5.49	14.92	17.38	9.8	11.22	15.36	13.6	11.05	12.03	9.37	9.96	16.38	15.14	20.06	10.52	11.22	6.66	9.658	13.736	11.202	14.664
CSAD	cysteine sulfinic acid decarboxylase [Source:NCBI gene;Acc:102180652]	3.02	2.61	3.3	3.42	2.55	4.65	9.72	1.73	2.18	5.64	4.33	4.72	4.13	4.84	4.84	3.61	3.17	7.06	6.23	4.25	22.78	6.89	20.4	3.25	4.87	2.98	4.784	4.572	4.864	11.638
CSF3R	colony stimulating factor 3 receptor [Source:NCBI gene;Acc:102175546]	1.6	1.38	0.62	1.69	1.47	0.98	3.33	1.76	0.98	1.4	1.8	2.89	1.86	2.22	3.36	1.31	3.76	2.29	2.89	3.21	1.82	2.27	2.2	5.73	1.51	1.352	1.69	2.426	2.692	2.706
CSRNP1	cysteine and serine rich nuclear protein 1 [Source:NCBI gene;Acc:102186348]	2.62	2.63	5.69	2.36	2.26	2.4	2.19	3.8	3.9	2.09	2.02	4.91	2.13	2.57	3.82	2.25	3.65	2.86	1.9	4.4	3.25	6.08	7.4	6.97	3.02	3.112	2.876	3.09	3.012	5.344
CST3	cystatin-C [Source:NCBI gene;Acc:102184534]	16.96	18.68	15.76	19.07	21.99	45.6	31.88	18.55	72.43	32.95	27.48	31.32	24.56	24.21	34.31	34.16	40.89	40.85	31.14	31.17	23	32.8	33.39	24.4	20.34	18.492	40.282	28.376	35.642	26.786
CST6	cystatin E/M [Source:NCBI gene;Acc:102176023]	3.19	3.55	1.07	1.89	4.71	2.15	1.19	0.67	1.35	2.68	0.63	0.59	3	3.95	1.15	0.29	0.21	0.92	1.02	0.62	0.68	0.62	1.04	0.63	0.83	2.882	1.608	1.864	0.612	0.76
CTH	cystathionine gamma-lyase [Source:NCBI gene;Acc:102172231]	3.94	2.84	7.81	9.87	2.59	0.83	1.68	11.22	1.75	1.21	0.89	1.58	1.4	1.61	1.46	2.03	1.52	1.13	1.07	2.14	2.3	1.73	2.31	1.49	3.37	5.41	3.338	1.388	1.578	2.24
CTPS1	CTP synthase 1 [Source:NCBI gene;Acc:102182935]	1.25	1.79	3.1	1.05	0.89	1.01	0.91	0.46	1.08	1.38	0.86	1.1	1.33	1.15	1.05	0.41	0.84	0.44	0.4	0.74	0.59	0.57	0.34	0.38	0.63	1.616	0.968	1.098	0.566	0.502
CTSL	cathepsin L [Source:NCBI gene;Acc:102185465]	8.47	5.94	8.21	11.4	5.66	15.38	10.86	4.93	7.5	30.88	16.61	15.56	32.77	39.08	13.28	4.85	7.29	7.2	11.29	7.56	13.91	6.38	17.5	5.78	9.07	7.936	13.91	23.46	7.638	10.528
CTSW	cathepsin W [Source:NCBI gene;Acc:102171134]	4.71	2.67	2.27	4.59	5.82	8.88	4.59	4.57	30.47	6.43	8.48	5.75	8.83	11.16	10.35	8.41	13.62	15.98	11.7	9.15	7.95	11.4	10.21	5.74	6.32	4.012	10.988	8.914	11.772	8.324
CTTN	cortactin [Source:NCBI gene;Acc:102168332]	0.76	2.47	4.12	4.39	4.76	4.72	4.95	4.2	9.42	2.17	1.32	0	0.04	0	0.8	3.75	2.2	1.83	6.02	8.54	0.13	1.98	0.75	0.25	3.36	3.3	5.092	0.432	4.468	1.294
CUL4A	cullin 4A [Source:NCBI gene;Acc:102175217]	0	0	3.55	4.56	0	0	2.3	1.22	9.78	0	0	0	0	0	0	0	3.58	0	0.51	6.83	0	0.23	0	0	6.46	1.622	2.66	0	2.184	1.338
CXCL10	C-X-C motif chemokine ligand 10 [Source:NCBI gene;Acc:100860873]	4.07	3.28	14.11	20.36	4.75	20.98	5.9	14.74	23.68	8.37	5.28	18	15.88	10.59	17.83	15.4	17.49	13.19	19.98	26.34	4.86	11.01	10.55	5.67	4.33	9.314	14.734	13.516	18.48	7.284
CXCR4	C-X-C motif chemokine receptor 4 [Source:NCBI gene;Acc:102169916]	2.73	1.67	0.97	1.56	1.74	1.53	1.79	3.32	4.02	1.39	2.45	2.85	2.49	2.07	3.97	2.9	3.71	3.06	2.62	1.44	2.62	4.59	3.61	3.94	2.5	1.734	2.41	2.766	2.746	3.452
CYP17A1	steroid 17-alpha-hydroxylase/17,20 lyase [Source:NCBI gene;Acc:102182663]	5.54	3.53	3.98	5.22	8.47	7.79	4.99	2.57	5.28	7.58	5.42	0.84	7.04	5.68	5.18	3.91	1.56	3.67	1.57	0.97	2.84	1.71	0.78	0.34	0.9	5.348	5.642	4.832	2.336	1.314
CYP1A2	cytochrome P450 1A2 [Source:NCBI gene;Acc:102170554]	38.16	18.31	5.97	16.7	34.3	26.44	74.57	55.61	97.65	75.95	97.24	264.85	79.6	94.74	42.41	158.9	196.13	294.67	129.76	132.49	205.73	205.15	278.28	111.9	158.19	22.688	66.044	115.768	182.39	191.85
CYP2U1	cytochrome P450 2U1 [Source:NCBI gene;Acc:102172133]	5.18	4.89	3.32	4.7	4.81	3.97	4.03	1.62	2.28	3.98	4.43	3.85	3.71	3.7	3.71	3.74	3.05	3.68	4.18	3.16	9.2	3.77	7.01	2.83	9.43	4.58	3.176	3.88	3.562	6.448
CYP39A1	24-hydroxycholesterol 7-alpha-hydroxylase [Source:NCBI gene;Acc:102183469]	3.95	3.12	0.51	0.31	3.38	3	3.23	2.11	2.58	3.33	3.96	5.75	3.59	3.02	4.58	3.25	2.28	3.34	5.73	1.9	4.43	6.06	6.39	8.17	5.94	2.254	2.85	4.18	3.3	6.198
CYP4V2	cytochrome P450 4V2 [Source:NCBI gene;Acc:102188826]	12.18	10	3.37	4.44	9.78	11.65	16.85	9.76	9.61	13.37	12.19	18.8	9.42	10.74	18.44	18.03	15.86	32.77	17.5	12.07	30.99	30	35.76	21.45	18.95	7.954	12.248	13.918	19.246	27.43
CYP4X1	cytochrome P450 4X1 [Source:NCBI gene;Acc:102174897]	0.05	0	0	0.07	0.06	0.02	0	0	0.2	0.04	8.54	6.07	1.06	1.11	0.07	0.16	3.28	0.14	3.86	0.06	0.59	0.19	5.96	0.13	0.26	0.036	0.052	3.37	1.5	1.426
CYP7A1	cholesterol 7-alpha-monooxygenase [Source:NCBI gene;Acc:102187785]	30.33	29.45	59.67	68.89	25.45	23.72	97.78	35.51	28.74	19.57	11.39	18.54	20.76	19.96	25.92	35.23	42.43	43.08	24.32	68.3	18.67	21.41	38.53	17.29	16.08	42.758	41.064	19.314	42.672	22.396
CYP7B1	25-hydroxycholesterol 7-alpha-hydroxylase [Source:NCBI gene;Acc:102191152]	15.07	10.57	7.08	8.87	12.13	20.22	20.9	16.62	13.95	27.45	33.74	36.68	26.55	26.75	28.87	28.7	19.29	31.38	26.45	17.17	34.48	41.22	48.48	33.08	45.22	10.744	19.828	30.518	24.598	40.496
CYP8B1	cytochrome P450 family 8 subfamily B member 1 [Source:HGNC Symbol;Acc:HGNC:2653]	10.83	9.76	15.59	18.01	11.14	30.67	60.59	27.94	51.21	26.21	76.4	108.86	38.25	40.87	59.19	106.85	72.66	89.79	89.23	68.84	108.83	136.54	124.38	78.4	76.11	13.066	39.324	64.714	85.474	104.852
DACT1	dishevelled binding antagonist of beta catenin 1 [Source:NCBI gene;Acc:102175028]	1.54	1.17	1.33	0.84	1.37	0.53	1.01	0.92	0.49	1.73	0.81	1.3	0.72	1.02	0.52	0.56	1.03	1.1	0.31	0.58	0.56	0.69	0.54	0.36	0.45	1.25	0.936	0.874	0.716	0.52
DAD1	defender against cell death 1 [Source:NCBI gene;Acc:100860963]	30.45	25.89	42.04	25.6	16.58	18.22	0	7	0	4.27	0	34.98	23.85	0	21.83	0	0	5.4	0	0	14.56	1.06	6.64	2.24	16.78	28.112	5.898	16.132	1.08	8.256
DAPL1	death associated protein like 1 [Source:NCBI gene;Acc:102172010]	1.17	1.12	1.62	1.52	1.33	1.78	2	2.83	5.87	1.65	1.4	1.74	1.44	1.36	1.61	2.54	2.5	2.94	2.34	3.2	1.17	1.97	3.14	1.46	1.32	1.352	2.826	1.51	2.704	1.812
DBI	diazepam binding inhibitor, acyl-CoA binding protein [Source:NCBI gene;Acc:102182266]	1060.05	1055.43	1043.99	835.62	776.6	493.13	499.37	268.54	135.23	563.68	392.24	659.31	620.3	534.36	580.46	271.81	314.26	318.86	305.56	273.32	643.78	305.08	581.62	303.36	672.24	954.338	391.99	557.334	296.762	501.216
DBN1	drebrin 1 [Source:NCBI gene;Acc:102186583]	2.11	3.07	2.26	2.31	3.04	2.85	3.74	1.69	1.93	3.24	1.65	2.2	2.13	2.27	1.67	1.33	2.51	1.83	1.2	1.21	1.53	1.16	1.11	1.11	0.86	2.558	2.69	1.984	1.616	1.154
DBP	D-box binding PAR bZIP transcription factor [Source:NCBI gene;Acc:102178299]	0	1.54	2.58	0	3.54	0.63	4.22	2.16	6.1	5.14	6.79	8.64	5.16	7.67	7.06	4.57	5.25	6.16	6.07	5.12	12.77	4.22	9.58	6.48	6.92	1.532	3.65	7.064	5.434	7.994
DCDC2	doublecortin domain containing 2 [Source:NCBI gene;Acc:102170011]	0	0.38	4.4	4.34	1.26	0.21	0	2	12.23	1.59	0	3.1	0	0	0	3.36	3.38	0	0	1.26	0	0	0	0	0	2.076	3.206	0.62	1.6	0
DCLK2	doublecortin like kinase 2 [Source:NCBI gene;Acc:102172000]	1.15	0.45	1.83	1.45	0.72	0.6	0.39	0.4	0.49	0.65	0.24	0.45	0.41	0.4	1.11	0.27	0.82	0.3	0.69	0.24	0.18	0.32	0.39	0.35	0.53	1.12	0.506	0.522	0.464	0.354
DCTPP1	dCTP pyrophosphatase 1 [Source:NCBI gene;Acc:102171294]	6.02	8.47	6.15	7.37	5.12	11.52	5.26	6.69	6.84	6.47	9.81	16.9	8.02	6.49	6.74	9.25	8.71	9.14	7.01	3.67	15.76	8.37	9.54	11.79	10.11	6.626	7.356	9.592	7.556	11.114
DDO	D-aspartate oxidase [Source:NCBI gene;Acc:102182791]	1.39	0.97	0.38	0.42	0.87	0.57	0.62	1.01	0.52	1.57	1.51	1.66	0.68	1.01	0.95	1.3	1.11	1	1.89	0.55	2.18	1.93	1.67	1.2	0.91	0.806	0.858	1.162	1.17	1.578
DDX39A	DExD-box helicase 39A [Source:NCBI gene;Acc:102172884]	2.68	3.87	5.42	4.3	2.44	1.83	0.69	0.88	0.74	1.03	1.94	1.94	1.74	2.48	2.49	0.52	0.82	1.29	0.57	1.42	1.33	1.12	0.86	1.31	1.47	3.742	1.034	2.118	0.924	1.218
DEPDC1	DEP domain containing 1 [Source:NCBI gene;Acc:102173905]	0.97	0.67	0.69	0.63	0.92	1.74	0.28	0.11	0.37	0.2	1.17	0.43	2.11	2.08	0.9	0.06	0.1	0.32	0.41	0.24	0.1	0.06	0.13	0.06	0.12	0.776	0.54	1.338	0.226	0.094
DERL3	derlin 3 [Source:NCBI gene;Acc:102181328]	2.01	1.97	9.38	4.32	1.28	2.3	1.13	0.71	0.75	2.3	1.18	2.67	1.39	1.93	1.12	0.41	1.44	0.67	1.04	1.16	2.2	1.27	1.61	1.36	2.38	3.792	1.438	1.658	0.944	1.764
DGAT1	diacylglycerol O-acyltransferase 1 [Source:NCBI gene;Acc:100861225]	0	0.08	0	6.22	0	0	4.45	4.26	5.57	0	0	0.05	0	0	0	3.33	0.31	2.26	0.36	1.93	0.07	0.09	0.06	0.26	0	1.26	2.856	0.01	1.638	0.096
DGKG	diacylglycerol kinase gamma [Source:NCBI gene;Acc:102177282]	0.43	0.38	2.04	1.15	0.42	0.36	0.7	1.16	1.03	0.35	0.37	0.45	0.43	0.45	0.34	0.52	0.62	0.46	1.48	6.16	0.71	1.22	1	0.86	0.53	0.884	0.72	0.408	1.848	0.864
DHCR7	7-dehydrocholesterol reductase [Source:NCBI gene;Acc:102171848]	0.87	3.72	8.86	8.7	12.88	11.62	15.21	2.82	3.09	5.2	1.24	1.87	0.51	2.54	1.29	6.32	8.51	5.35	6.47	3.24	1.42	2.21	1.62	5.4	1.68	7.006	7.588	1.49	5.978	2.466
DHRS12	dehydrogenase/reductase 12 [Source:NCBI gene;Acc:102183247]	6.37	4.79	2.57	2.8	6.21	7.47	4.53	7.84	6.18	6.92	8.76	8.17	6.57	6.51	5.78	8.27	4.62	9.2	9.33	7.68	7.02	10.97	8.93	8.01	5.11	4.548	6.588	7.158	7.82	8.008
DIAPH3	diaphanous related formin 3 [Source:NCBI gene;Acc:102168917]	1.35	1.42	1	1.03	1.04	2.1	0.42	0.47	0.25	0.77	1.16	0.55	1.99	2.16	1.29	0.16	0.38	0.62	0.87	0.45	0.19	0.25	0.27	0.09	0.16	1.168	0.802	1.43	0.496	0.192
DLGAP5	DLG associated protein 5 [Source:NCBI gene;Acc:102186402]	1.64	1.19	1.37	1.22	1.43	1.54	0.09	0.21	0.23	0.57	0.91	0.51	2.5	2.24	0.8	0.15	0.17	0.24	0.64	0.25	0.15	0.28	0.25	0.23	0.71	1.37	0.528	1.392	0.29	0.324
DLK1	delta like non-canonical Notch ligand 1 [Source:NCBI gene;Acc:102180161]	28.05	26.11	36.55	24.67	16.58	14.98	14.77	8.18	7.88	9.02	17.73	14.66	41.6	47.98	21.47	8.52	15.13	1.37	15.6	27.94	3.1	9.72	2.9	4.5	2.73	26.392	10.966	28.688	13.712	4.59
DMTF1	cyclin D binding myb like transcription factor 1 [Source:NCBI gene;Acc:102180008]	1.41	1.52	2.65	2.5	2.36	1.28	2.49	2.48	2.69	1.42	1.05	0.93	1.06	0.63	1.15	1.81	0.9	1.38	0.1	2.29	0.12	0.88	0.63	0.73	0.62	2.088	2.072	0.964	1.296	0.596
DMXL2	Dmx like 2 [Source:NCBI gene;Acc:102171518]	5.4	5.35	2.87	3.68	4.08	3.09	1.48	1.2	0.78	3.65	5.02	3.05	3.95	3.74	3.16	1.42	1.42	3.17	2.36	1.22	2.39	1.51	2.15	1.5	0.39	4.276	2.04	3.784	1.918	1.588
DNAJC22	DnaJ heat shock protein family (Hsp40) member C22 [Source:NCBI gene;Acc:102176198]	3.59	3.01	4.38	2.42	3.3	3.6	3.6	5.61	3.05	9.27	4.42	3.87	9.13	9.52	6.08	4.95	1.91	5.56	3.39	3.93	2.59	3.54	5.02	2.96	4.91	3.34	5.026	6.604	3.948	3.804
DNASE2B	deoxyribonuclease 2 beta [Source:NCBI gene;Acc:102191199]	15.99	8.98	6.66	8.13	15.61	14.49	23.25	17.39	24.1	15.08	13.76	15.06	10	8.65	16.57	19.16	13.27	12.54	13.11	39.44	21.34	6.87	19.7	12.92	7.28	11.074	18.862	12.808	19.504	13.622
DND1	DND microRNA-mediated repression inhibitor 1 [Source:NCBI gene;Acc:102186012]	4.06	2.78	2.9	1.54	3.73	1.84	2.19	1.2	1.44	0.47	0.46	0.98	0.13	0.26	3.9	1.37	0.78	1.43	0.77	0.39	0.43	0.97	1.02	0.9	0.91	3.002	1.428	1.146	0.948	0.846
DOK4	docking protein 4 [Source:NCBI gene;Acc:102170350]	0.62	0.47	0.89	0.64	0.85	1.06	0.97	0.72	0.35	1	0.93	1.08	1.41	1.85	1.45	0.75	1	0.98	0.85	0.62	2.12	1.38	1.11	1.29	1.28	0.694	0.82	1.344	0.84	1.436
DOK5	docking protein 5 [Source:NCBI gene;Acc:102179493]	0.48	0.55	2.81	1.29	0.5	1.64	1.09	1.3	0.44	0.92	0.45	0.88	0.3	0.22	0.36	0.19	0.16	0.38	0.16	0.24	0.24	0.14	0.23	0.38	0.32	1.126	1.078	0.442	0.226	0.262
DOP1A	DOP1 leucine zipper like protein A [Source:NCBI gene;Acc:102175578]	3.45	2.42	0.65	2.16	3.31	3.33	6.39	7.59	4.32	2.31	6.06	7.9	3.17	2.83	3.63	6.11	5.41	6.69	6.11	7.41	7.79	6.7	6.81	5.79	3.71	2.398	4.788	4.718	6.346	6.16
DPP9	dipeptidyl peptidase 9 [Source:NCBI gene;Acc:102185263]	3.41	3.93	6.16	8.87	4.2	4.5	2.09	2.36	3.05	0.44	0.95	0.66	1.47	0	0.08	1.06	3.8	0.99	0.05	2.38	0	0.44	1.66	2.18	4.53	5.314	2.488	0.632	1.656	1.762
DPYS	dihydropyrimidinase [Source:NCBI gene;Acc:102187332]	0	0	0	47.77	36.18	21.02	15.01	33.57	58.7	21.47	0	0.69	0	0	0	26.22	13.84	14.3	9.07	17.03	0	12.75	2.47	4.24	0	16.79	29.954	0.138	16.092	3.892
DRAM2	DNA damage regulated autophagy modulator 2 [Source:NCBI gene;Acc:102182557]	18.44	18.08	17.68	10.93	11.15	10.4	6.54	5.17	4.17	11.57	10.99	12.67	15.86	17.35	14.99	4.99	5.92	7.85	4.84	4.91	13.85	7.21	8.72	10.06	10.95	15.256	7.57	14.372	5.702	10.158
DRB3	HLA class II histocompatibility antigen, DRB1-4 beta chain [Source:NCBI gene;Acc:106503915]	22.82	23.68	8.87	16.78	22.34	33.11	21.13	21.39	40.64	29.8	19.53	16.5	21.28	18.72	26.92	23.71	25.93	35.76	28.65	15.38	19.45	32.84	19.83	24.92	26.2	18.898	29.214	20.59	25.886	24.648
DUSP1	dual specificity phosphatase 1 [Source:NCBI gene;Acc:102180080]	5	3.99	4.28	3.46	4.66	3.58	2.02	2.94	3.33	1.24	3.62	6.88	1.68	1.69	3.74	5.75	2.49	5.23	2.35	4.12	3.14	14.09	11.06	13.52	4.93	4.278	2.622	3.522	3.988	9.348
DUSP14	dual specificity phosphatase 14 [Source:NCBI gene;Acc:102177921]	2.55	1.93	2.25	2.28	2.3	0.96	0.99	2.04	2.98	1.34	0.83	1.3	0.99	0.61	1.03	1.72	1.7	0.98	0.81	1.84	1.42	0.89	2.36	1.32	1.77	2.262	1.662	0.952	1.41	1.552
DUSP16	dual specificity phosphatase 16 [Source:NCBI gene;Acc:102168517]	0	0.54	1.64	0	0	0	0	0	0	0	0	1.83	0.78	0	0.35	0	0	0	0	0	5.72	0	0	0	0	0.436	0	0.592	0	1.144
DUSP2	dual specificity phosphatase 2 [Source:NCBI gene;Acc:102173395]	6.17	4.11	7.02	7.98	5.07	9.34	6.93	3.2	6.33	7.3	14.09	10.57	16.48	20.02	18.07	3.76	3.43	1.96	5.83	12.9	6.2	9.69	9.35	5.49	5.54	6.07	6.62	15.846	5.576	7.254
DUSP26	dual specificity phosphatase 26 [Source:NCBI gene;Acc:102176938]	0.1	0.08	0.11	0.13	0.1	0.16	0.39	0.41	0.87	0.16	0.85	1.16	0.42	0.34	0.53	0.8	0.2	0.29	0.91	0.48	1.07	1.21	1.2	0.77	0.85	0.104	0.398	0.66	0.536	1.02
DUSP8	dual specificity phosphatase 8 [Source:NCBI gene;Acc:102178150]	1.11	1.61	2.06	1.65	1.25	1.03	1.15	0.74	0.72	0.6	0.93	0.86	0.75	0.96	0.87	0.51	0.42	0.98	0.42	1.82	0.47	0.49	0.37	0.59	0.49	1.536	0.848	0.874	0.83	0.482
DYDC1	DPY30 domain containing 1 [Source:NCBI gene;Acc:102176854]	5.49	3.83	7.75	4.55	3.7	4.59	8.82	8.31	10.69	5.74	6.81	7.7	5.72	5.37	7.06	11.22	9.6	12.15	7.02	10.8	6.42	7.13	11.34	6.22	6.33	5.064	7.63	6.532	10.158	7.488
DYRK1B	dual specificity tyrosine phosphorylation regulated kinase 1B [Source:NCBI gene;Acc:102185300]	4.86	4.59	5.33	5.59	4.69	4.91	1.88	2.49	2.97	4.08	3.3	2.83	3.98	4.89	4.12	2.33	2.32	2.53	2.34	2.84	3.01	1.95	2.51	1.2	1.78	5.012	3.266	3.824	2.472	2.09
DYRK3	dual specificity tyrosine phosphorylation regulated kinase 3 [Source:NCBI gene;Acc:102175880]	0.82	1.05	1.9	1.16	1.13	1.25	1.7	1.61	2.22	0.76	1.35	2.88	1.58	1.76	1.07	1.39	1.71	0.83	2.56	2.67	2.77	2.46	3.87	2.46	2.3	1.212	1.508	1.728	1.832	2.772
E2F1	E2F transcription factor 1 [Source:NCBI gene;Acc:102173018]	0.89	1.29	0.63	0.79	0.68	1.24	0.17	0.03	0.16	0.47	0.67	0.73	1.15	1.6	1.07	0.19	0.2	0.28	0.55	0.23	0.34	0.1	0.4	0.1	0.18	0.856	0.414	1.044	0.29	0.224
E2F5	E2F transcription factor 5 [Source:NCBI gene;Acc:102172824]	0	0	0	4.8	5.1	2.03	2.83	4.73	5.87	0.52	0	0	0	0	0	2.46	1.31	2.15	1.16	6.32	0	0	0	0	0	1.98	3.196	0	2.68	0
EAF2	ELL associated factor 2 [Source:NCBI gene;Acc:102183727]	0.21	0.29	0.27	0.67	0.41	0.36	0.23	0.25	0.17	0.1	0.53	0.53	0.18	0.09	0.24	0.04	0.33	0.16	0.28	0.05	0.31	0.43	4.69	0.63	0.24	0.37	0.222	0.314	0.172	1.26
ECH1	enoyl-CoA hydratase 1 [Source:NCBI gene;Acc:102178387]	0.94	1.01	0.76	0.76	0.79	0.97	4.19	3.58	2.84	1.53	1.28	2.71	1.61	1.53	3.87	4.11	2.93	4.35	3.26	1.29	3.07	5.85	3.78	2.6	1.96	0.852	2.622	2.2	3.188	3.452
ECM2	extracellular matrix protein 2 [Source:NCBI gene;Acc:102168258]	3.41	3.49	1.73	2.42	2.38	2.2	2.6	2.45	3.41	1.86	1.27	3.63	1.04	1.19	2.56	3.76	2.24	4.47	3.1	2.9	2.56	4.16	2.96	3.17	4.41	2.686	2.504	1.938	3.294	3.452
ECT2	epithelial cell transforming 2 [Source:NCBI gene;Acc:102172575]	0.9	1.14	1	0.91	0.71	1.47	0.25	0.15	0.4	0.42	0.82	0.61	1.2	1.6	0.91	0.21	0.27	0.34	0.46	0.18	0.21	0.37	0.37	0.26	0.66	0.932	0.538	1.028	0.292	0.374
EDIL3	EGF like repeats and discoidin domains 3 [Source:NCBI gene;Acc:102169756]	3.47	4.68	4.76	3.33	3.82	2.39	3.56	6.52	2.77	3.47	2.47	3.33	4.16	3.89	3.52	3.43	2.71	2.43	2.02	2.66	0.87	1.7	2.29	1.84	1.48	4.012	3.742	3.474	2.65	1.636
EEF1B2	eukaryotic translation elongation factor 1 beta 2 [Source:NCBI gene;Acc:102182354]	34.69	36.05	30.43	41.78	20.79	0	0	36.05	0	13.49	0	0	0.03	0	0	0	38	0	0	48.6	29.26	0	0	35.53	21.34	32.748	9.908	0.006	17.32	17.226
EFEMP1	EGF containing fibulin extracellular matrix protein 1 [Source:NCBI gene;Acc:102190700]	0.83	1.22	3.17	1.36	0.53	1.2	3.24	0.95	4.07	0.94	1.75	3.68	0.99	2.07	1.17	3.28	6.6	2.71	1.42	3.07	1.7	2.54	2.98	3.42	2.26	1.422	2.08	1.932	3.416	2.58
EGR1	early growth response 1 [Source:NCBI gene;Acc:102188309]	10.6	6.62	7.2	6.61	12.35	26.15	17.94	13.08	39.75	15.78	45.12	21.65	33.97	38.86	68.16	9.17	16.61	12.83	14.72	54.63	7.84	11.45	20.14	13.23	5.75	8.676	22.54	41.552	21.592	11.682
ELF5	E74 like ETS transcription factor 5 [Source:NCBI gene;Acc:102169781]	1.28	0.64	1.16	1.53	1.18	0.64	0.9	0.62	0.4	0.42	1.24	0.38	0.66	0.83	1.58	0.41	0.49	0.49	1.06	1.12	0.79	0.1	0.16	0.1	0.24	1.158	0.596	0.938	0.714	0.278
ELOVL1	ELOVL fatty acid elongase 1 [Source:NCBI gene;Acc:102170380]	29.28	32.28	39.09	33.72	22.06	17.64	12.85	11.5	12.84	20.45	17.82	22.04	19.3	21.38	21.35	10.77	11.59	15.56	11.89	9.56	18.4	13.15	15.01	12.61	18.75	31.286	15.056	20.378	11.874	15.584
ELOVL2	ELOVL fatty acid elongase 2 [Source:NCBI gene;Acc:102177113]	52.29	39.81	31	38.29	49.2	33.51	6.46	9.11	17.85	61.19	25.06	26.18	37.56	39.99	37.69	14.52	12.3	14.56	8.61	20.64	13.11	6.63	11.27	10.45	7.12	42.118	25.624	33.296	14.126	9.716
ELOVL5	ELOVL fatty acid elongase 5 [Source:NCBI gene;Acc:100861282]	29.15	31.42	63.32	76.26	43.15	26.99	13.24	17.35	26.81	27.68	15.43	11.68	26.12	28.83	16.41	18.35	7.8	19.08	9.56	50.44	26.41	6.86	15.7	7.49	9.62	48.66	22.414	19.694	21.046	13.216
ELOVL6	ELOVL fatty acid elongase 6 [Source:NCBI gene;Acc:102181762]	6.98	5.2	3.49	8.54	6.16	5.47	15.19	6.03	9.81	6.6	3.42	2.76	4.89	4.42	4.33	3.04	6.4	6.6	2.38	4.23	6.41	4.02	2.26	2.99	6.07	6.074	8.62	3.964	4.53	4.35
EMG1	EMG1, N1-specific pseudouridine methyltransferase [Source:NCBI gene;Acc:102189562]	1.12	0.53	0.14	0.35	2.67	6.01	4.72	0.11	0.34	2.75	4.54	6.91	5.28	4.45	3.31	4.88	3.08	5.09	3.83	8.21	3.71	0.52	3.53	2.93	2.34	0.962	2.786	4.898	5.018	2.606
EMID1	EMI domain containing 1 [Source:NCBI gene;Acc:102189700]	2.79	2.65	1.75	0.46	1.21	0.88	0.24	0.25	0.66	0.74	0.82	0.26	0.32	0.54	0.6	0.03	0.39	0.11	0.18	0.04	0.6	0.17	0.14	0.06	0.16	1.772	0.554	0.508	0.15	0.226
EMP1	epithelial membrane protein 1 [Source:NCBI gene;Acc:108636055]	2.02	2.62	5.2	3.26	2.4	3.36	5.63	2.37	4.25	2.42	1.84	5.07	2.65	2.3	3.48	2.07	3.22	3.31	1.93	3.13	1.78	1.01	1.44	2.27	1.46	3.1	3.606	3.068	2.732	1.592
ENAH	ENAH, actin regulator [Source:NCBI gene;Acc:102182617]	1.51	1.87	1.31	1.44	1.5	1.39	2.52	1.32	1.36	1.82	0.75	1.59	1.78	1.37	1.25	0.6	1.12	1.79	0.51	0.87	0.7	0.69	0.73	0.81	0.58	1.526	1.682	1.348	0.978	0.702
ENOSF1	enolase superfamily member 1 [Source:NCBI gene;Acc:102171830]	8.51	7.28	3.59	4.83	9.08	7.25	10.43	5.91	17.43	9.58	10.33	10.17	5.08	4.8	10.61	16.24	11.22	10.75	10.06	10.42	9.58	15.56	10.86	16.08	10.1	6.658	10.12	8.198	11.738	12.436
ENPP3	ectonucleotide pyrophosphatase/phosphodiesterase 3 [Source:NCBI gene;Acc:102169872]	9.16	8.15	7.33	18.83	7.74	3.7	12.3	4.09	4.68	7.52	3.37	5.09	1.87	1.71	4.9	5.75	5.53	6.7	2.91	2.99	5.37	5.69	3.22	6.13	3.15	10.242	6.458	3.388	4.776	4.712
ENTR1	endosome associated trafficking regulator 1 [Source:NCBI gene;Acc:102171524]	0.29	0.42	0.78	1.2	0.44	1.31	1.77	1.49	2.48	1.52	0.74	1.44	0.69	0.83	1.03	2.75	1.53	1.88	1.46	2.65	2.36	1.07	0.73	1.21	1.01	0.626	1.714	0.946	2.054	1.276
EPB41L2	erythrocyte membrane protein band 4.1 like 2 [Source:NCBI gene;Acc:102190693]	1.7	1.72	1.96	2.31	1.81	1.65	2.7	1.92	9.15	2.59	1.62	1.81	1.13	1.5	2.61	2.51	2.73	2.58	3.16	1.31	1.77	2.28	2.05	1.49	1.36	1.9	3.602	1.734	2.458	1.79
EPHX1	epoxide hydrolase 1 [Source:NCBI gene;Acc:100860945]	537.65	362.35	351.43	511.32	527.23	623.91	711.43	467.27	596.3	789.06	782.05	769.8	830.42	975.91	873.04	967.86	587.62	912.84	739.75	830.14	878.68	951.72	1101.95	663.03	546.51	457.996	637.594	846.244	807.642	828.378
ERI3	ERI1 exoribonuclease family member 3 [Source:NCBI gene;Acc:102189819]	4.47	2.67	3.37	2.43	2.95	2.52	0.39	1.89	0.48	1.22	3.83	2.89	3.11	1.49	3.25	0	0.94	0.37	1.63	0.37	4.78	1.44	3.64	1.48	2.44	3.178	1.3	2.914	0.662	2.756
ERICH2	Sp5 transcription factor [Source:NCBI gene;Acc:102191089]	0.25	0.51	0.26	0.23	0.22	0.3	1.55	0.38	1.69	0.75	0.37	0.2	0.79	0.73	0.27	1.74	2.22	1.65	1.97	1.54	0.47	0.41	0.71	0.28	1.09	0.294	0.934	0.472	1.824	0.592
ERICH4	glutamate rich 4 [Source:NCBI gene;Acc:102177617]	0.28	0.34	0.19	1.45	0.08	0.08	0.73	0.45	0.67	0.09	0	0.47	0.08	0	0.08	0.47	0.59	0	0.25	4.86	0.16	0.17	0	0.69	0	0.468	0.404	0.126	1.234	0.204
ESR1	estrogen receptor 1 [Source:NCBI gene;Acc:102189484]	0.39	0.39	0.32	0.33	0.31	0.51	3.03	1.29	4.23	1.17	0.29	2.23	1.55	1.95	1.64	10.6	10.07	11	4.9	1.49	5.69	2.87	3.4	2.75	4.92	0.348	2.046	1.532	7.612	3.926
ETFRF1	electron transfer flavoprotein regulatory factor 1 [Source:NCBI gene;Acc:102173450]	21.02	14.25	14.91	27.15	25.24	24.14	39.85	28.94	61.91	23.57	18.3	7.24	13.35	8.79	10.37	32.32	9.37	19.23	29.9	29.69	0	11.68	22.82	20.84	11.78	20.514	35.682	11.61	24.102	13.424
ETNK1	ethanolamine kinase 1 [Source:NCBI gene;Acc:102175372]	0	7.27	9.4	0.49	4.25	3.27	0	0	3.13	0	0.63	8.61	4.49	2.89	2.98	0	0	0	0	0	8.04	1.19	0.42	2.97	2.74	4.282	1.28	3.92	0	3.072
EXTL1	exostosin like glycosyltransferase 1 [Source:NCBI gene;Acc:102182004]	14.77	17.05	12.37	13.1	12.26	26.76	22.78	10.33	4.74	20.74	30.87	19.15	12.86	16.07	11.36	11.73	14.89	14.12	15.62	2.82	21.5	36.02	30.36	39.07	27.39	13.91	17.07	18.062	11.836	30.868
F12	coagulation factor XII [Source:NCBI gene;Acc:102178999]	0	0	1.06	0	0	0	0	21.12	0	41.61	0	0	0	0	0	0	32.67	24.18	0	0	0	20.35	0	0	0	0.212	12.546	0	11.37	4.07
F2R	coagulation factor II thrombin receptor [Source:NCBI gene;Acc:102187491]	0.13	0.07	1.24	1.75	0.05	0.1	0.12	0.05	0.08	0.1	0.05	0.07	0.04	0.07	0.08	2.02	2.13	0.38	0.01	0.33	0.27	2.91	0.11	2.46	0.07	0.648	0.09	0.062	0.974	1.164
F2RL2	coagulation factor II thrombin receptor like 2 [Source:NCBI gene;Acc:102171427]	0.69	2.55	1.26	1.86	0.67	2.31	2.6	3.25	5.06	1.41	2	2.8	3.04	3.28	3.59	1.56	3.55	3.29	1.64	4.79	0.57	2.68	2.33	4.33	3.28	1.406	2.926	2.942	2.966	2.638
F3	coagulation factor III, tissue factor [Source:NCBI gene;Acc:102178131]	0.9	0.92	2.28	0.87	0.99	1.01	0.96	0.52	0.26	0.6	1.13	1.75	1	1.4	1.83	0.46	0.94	1.18	0.37	0.29	1.79	2.14	1.43	2.32	1.44	1.192	0.67	1.422	0.648	1.824
FABP1	fatty acid binding protein 1 [Source:NCBI gene;Acc:102186875]	1884.37	2084.81	2762.15	3983.98	1649.96	1606.01	1749.85	1012.73	381.96	2141.23	1964.11	1344.78	1669.25	1649.61	2902.68	823.31	508.9	1321	753.24	660.36	3121.12	1120.39	1236.97	872.35	1206.46	2473.05	1378.36	1906.09	813.362	1511.46
FABP3	fatty acid binding protein 3 [Source:NCBI gene;Acc:100860846]	0.27	0.39	0.32	0.76	0	0.22	1.27	0.58	3.26	0.42	2.68	1.97	0.96	2.24	0.99	0.69	0.48	0.56	0.63	0.21	0.71	0.31	0.39	1.66	0.64	0.348	1.15	1.768	0.514	0.742
FABP3	adipocyte fatty acid-binding protein [Source:NCBI gene;Acc:100861279]	1.11	1.65	7.97	3.71	1.95	2.26	1.92	2.59	5.69	1.3	1.91	1	0.73	0.74	0.64	0.58	2.14	2.12	0.75	1.38	0.36	1.39	0.98	0.26	1.14	3.278	2.752	1.004	1.394	0.826
FADS1	fatty acid desaturase 1 [Source:NCBI gene;Acc:102178247]	184.63	257.04	244.3	413.5	192.95	52.86	64.52	35.27	11.33	170.96	158.82	121.45	66.32	64.89	89.21	120.58	42.63	150.36	92.86	45.85	240.02	53.72	90.17	57.75	78.36	258.484	66.988	100.138	90.456	104.004
FAM102B	family with sequence similarity 102 member B [Source:NCBI gene;Acc:102175350]	0.58	0.43	0.89	0.53	0.76	0.71	0.69	0.79	1.47	0.91	1.08	1.89	0.73	0.8	1.2	1.69	1.21	0.75	1.57	0.88	2.9	1.82	3.18	2.39	3.4	0.638	0.914	1.14	1.22	2.738
FAM110B	family with sequence similarity 110 member B [Source:NCBI gene;Acc:102187507]	3.01	3.91	4.95	3	2.92	2.12	0.95	1.32	2.24	3.15	2.04	1.99	1.61	2.14	2.08	1.32	1.12	1.55	1.79	1.59	1.93	1.12	1.89	0.8	1.46	3.558	1.956	1.972	1.474	1.44
FAM131B	family with sequence similarity 131 member B [Source:NCBI gene;Acc:102184876]	1.84	1.74	2.91	2.13	1.34	1.11	0.87	0.98	1.21	1.52	0.58	1.72	1.04	0.82	1.66	0.27	0.86	0.04	0.99	1.21	0.68	0.82	0.76	0.73	1.82	1.992	1.138	1.164	0.674	0.962
FAM13A	family with sequence similarity 13 member A [Source:NCBI gene;Acc:102170956]	6.68	6.81	15.86	9.26	6.07	5.34	3.16	1.94	1.91	7.69	4	4.01	3.88	4.27	3.77	2.45	2.21	4.67	2.44	1.89	3.83	2.21	3.43	2.56	5.97	8.936	4.008	3.986	2.732	3.6
FAM149A	family with sequence similarity 149 member A [Source:NCBI gene;Acc:102183568]	7.05	4.26	1.48	2.91	5.17	5.72	5.82	2.26	2.59	4.29	13.02	10.56	5.2	7.43	7.06	6.93	11.77	9.11	4.68	6.53	11.23	9.65	6.39	10.41	4.45	4.174	4.136	8.654	7.804	8.426
FAM171B	family with sequence similarity 171 member B [Source:NCBI gene;Acc:102186529]	0.79	0.51	0.7	0.77	0.66	0.71	2.15	0.93	1.75	1.36	1.02	1.26	0.62	0.73	0.59	0.91	0.71	0.93	1.06	0.7	0.81	0.89	0.75	0.7	0.51	0.686	1.38	0.844	0.862	0.732
FAM174B	family with sequence similarity 174 member B [Source:NCBI gene;Acc:106503348]	4.34	7.56	13.44	3.07	6.01	5.54	1.13	3.06	4.36	4.27	2.22	4.65	3.09	3.89	3.73	2.66	2.27	3.27	1.91	2.6	5.16	2.94	3.94	2.32	4.55	6.884	3.672	3.516	2.542	3.782
FAM20A	FAM20A, golgi associated secretory pathway pseudokinase [Source:NCBI gene;Acc:102178394]	13.34	15.93	36.26	26.24	11.39	11.81	7.48	21.71	16.41	10.21	5.38	7.02	5.79	9.03	8.86	14.42	19.63	17.96	7.04	27.92	8.71	6.67	7.47	6.14	11.38	20.632	13.524	7.216	17.394	8.074
FAM221A	family with sequence similarity 221 member A [Source:NCBI gene;Acc:102173445]	2.36	2.45	1.67	1.1	2.04	2.29	8.2	4.48	6.86	3.4	3.08	6.37	2.66	2.15	3.65	6.51	5.01	4.67	5.57	7.12	5.69	5.02	5.14	4.03	5.48	1.924	5.046	3.582	5.776	5.072
FANCD2	FA complementation group D2 [Source:NCBI gene;Acc:102181544]	1.03	1	1.06	0.8	0.83	1.33	0.2	0.23	0.33	0.41	0.9	0.84	1.53	1.54	0.85	0.11	0.33	0.2	0.45	0.25	0.22	0.26	0.43	0.27	0.44	0.944	0.5	1.132	0.268	0.324
FANCI	FA complementation group I [Source:NCBI gene;Acc:102189712]	0.86	0.85	0.7	0.67	0.76	1.26	0.25	0.14	0.21	0.69	0.71	0.78	1.41	1.4	0.89	0.28	0.39	0.16	0.34	0.19	0.48	0.52	0.46	0.38	0.51	0.768	0.51	1.038	0.272	0.47
FAR1	fatty acyl-CoA reductase 1 [Source:NCBI gene;Acc:102191256]	1.8	1.97	2.07	1.92	0.63	1	0.7	1.17	1.14	1.19	1.52	1.34	1.48	1.28	1.24	0.79	0.6	0.84	0.5	0.56	0.5	1.39	1.31	0.78	1.31	1.678	1.04	1.372	0.658	1.058
FAS	Fas cell surface death receptor [Source:NCBI gene;Acc:102180451]	0.61	0.64	1.19	0.32	0.32	0.6	0.83	0.53	0.31	1.06	0.84	1.3	1.07	0.69	1.11	0.71	2.04	0.66	1.23	0.89	1	0.58	0.82	1.03	1.85	0.616	0.666	1.002	1.106	1.056
FASN	fatty acid synthase [Source:NCBI gene;Acc:100861286]	22.28	49.76	41.58	39.39	20	7.95	5.47	2.8	2.88	8.86	3.82	4.98	3.95	4.08	6.01	2.36	3.55	3.94	2.7	2.15	34.7	3.51	5.49	3	6.31	34.602	5.592	4.568	2.94	10.602
FBLN1	fibulin 1 [Source:NCBI gene;Acc:102177315]	10.53	12.78	9.12	5.51	9.34	5.93	7.58	2.86	6.32	4.41	2.66	9.63	5.92	7	3.99	2.31	3.31	2.97	2.49	2.87	3.31	2.31	2.28	2.72	1.23	9.456	5.42	5.84	2.79	2.37
FBN2	fibrillin 2 [Source:NCBI gene;Acc:102173553]	8.63	7.62	2.95	0.86	6.91	1.42	3.39	1.36	1.22	3.71	0.78	2.66	2.09	2.22	4.11	1.02	0.81	1.09	0.44	0.49	1.16	0.12	0.52	0.12	0.3	5.394	2.22	2.372	0.77	0.444
FBN3	fibrillin 3 [Source:NCBI gene;Acc:102173733]	0.17	0.04	0.08	0.05	0.16	2.05	0.04	0.03	0.04	1.93	0.55	0.03	3.29	3.68	2.27	0.01	0.08	0.02	0.38	0.01	0.86	0.03	0.07	0.01	0	0.1	0.818	1.964	0.1	0.194
FBP2	fructose-bisphosphatase 2 [Source:NCBI gene;Acc:102185744]	49.11	33.14	23.07	37.73	46.06	34.02	55.97	124.18	167.56	32.73	45.41	32.35	27.62	31.71	45.87	59.7	41.68	54.2	44.48	77.53	22.98	45.39	40.81	42.92	19.88	37.822	82.892	36.592	55.518	34.396
FBXL18	F-box and leucine rich repeat protein 18 [Source:NCBI gene;Acc:102176191]	1.89	2.13	2.22	1.47	1.43	1.33	0.77	0.77	0.8	1.35	0.85	1.44	1.08	1.28	1.15	0.58	0.77	0.86	0.78	1.23	0.93	0.5	0.5	0.61	0.65	1.828	1.004	1.16	0.844	0.638
FBXO17	F-box protein 17 [Source:NCBI gene;Acc:102181150]	0.86	1.72	1.38	1.76	1.05	1.11	3.86	2.35	0.75	1.22	1.86	1.46	1.1	1	0.57	1.51	3.04	2.55	1.03	4.56	2.43	1.56	2.53	1.47	2.3	1.354	1.858	1.198	2.538	2.058
FBXO31	F-box protein 31 [Source:NCBI gene;Acc:102190630]	5.25	5.29	4.25	6.21	6.16	3.32	4	5.63	3.34	3.45	2.58	4.22	3.41	3.01	3.62	5.79	4.24	6.26	8.06	4.34	4.63	4.46	4.72	3.5	3.06	5.432	3.948	3.368	5.738	4.074
FBXO32	F-box protein 32 [Source:NCBI gene;Acc:102191537]	2.94	1.79	2.38	3.58	3.35	3.85	5.17	7.4	8.55	3.69	7.25	6.36	4.25	5.04	3.07	6.45	3.69	3.23	6.01	6.89	4.76	4.77	4.36	3.47	4.1	2.808	5.732	5.194	5.254	4.292
FBXO40	F-box protein 40 [Source:NCBI gene;Acc:102180797]	5.28	3.94	3.56	4.02	4.04	3.27	2.06	1.99	0.96	4.78	4.45	2.03	4.13	3.39	2.39	1.58	1.07	1.55	2.17	1.15	1.17	1.3	0.66	0.44	1.11	4.168	2.612	3.278	1.504	0.936
FDPS	farnesyl diphosphate synthase [Source:NCBI gene;Acc:102186540]	0	0	0	8	4.39	0	0	0	4.24	2.19	0	0	0	0	0	7.06	0	0	0	0	0	0	0	0.11	0	2.478	1.286	0	1.412	0.022
FGD1	FYVE, RhoGEF and PH domain-containing protein 1 [Source:NCBI gene;Acc:102188297]	3.2	3.48	2.94	3.03	2.76	1.79	1.84	2.04	1.93	1.99	1.46	1.3	1.48	1.43	1.36	1.17	1.38	1.44	1.39	1.56	1.08	0.96	0.99	0.94	0.97	3.082	1.918	1.406	1.388	0.988
FGF1	fibroblast growth factor 1 [Source:NCBI gene;Acc:102188850]	0.32	0.1	0.11	0	0	0.09	0.84	0.21	2.03	0.5	0.49	0.77	0.38	0.1	0.49	0.63	0.49	2.28	1.44	0.97	1.38	2.43	3.59	0.7	0.78	0.106	0.734	0.446	1.162	1.776
FGF11	fibroblast growth factor 11 [Source:NCBI gene;Acc:102186718]	4.53	3.03	3.32	9	9.14	0.76	3.62	0.98	0.62	1.43	0.93	0.64	3.44	2.34	1.56	1.29	1.6	1.97	0.68	1.49	0.49	1.2	2.18	0.88	2.18	5.804	1.482	1.782	1.406	1.386
FGF21	fibroblast growth factor 21 [Source:NCBI gene;Acc:102185860]	0	0.39	7.71	0.19	0.24	6.33	1.59	0.47	0.34	14.65	16.29	32.18	19.12	19.06	3.71	0.83	0.44	6.11	8.76	5.12	1.74	49.52	46.01	19.35	7.03	1.706	4.676	18.072	4.252	24.73
FGFR2	fibroblast growth factor receptor 2 [Source:NCBI gene;Acc:102170938]	11.95	9.59	6.06	6.59	10.62	9.86	12.64	13.51	10.03	13.79	17.02	18.52	12.25	13.2	13.22	15.71	13.07	16.9	14.39	7.5	19.9	21.17	17.16	14.26	12.49	8.962	11.966	14.842	13.514	16.996
FGGY	FGGY carbohydrate kinase domain containing [Source:NCBI gene;Acc:102168317]	0.18	0.47	0.34	0.36	0.47	0.59	0.49	0.75	0.68	0.79	1.77	1.37	0.45	0.56	1.05	0.74	0.66	1.1	0.74	0.31	0.56	0.92	0.64	1.12	0.55	0.364	0.66	1.04	0.71	0.758
FGL1	fibrinogen like 1 [Source:NCBI gene;Acc:102168604]	325.99	292.99	368.53	398.7	288.3	504.46	493.87	425.67	369.03	591.8	516.84	541.12	443.23	485.44	374.98	487.44	447.16	459.71	453.1	479.03	459.72	580.76	542.55	819.85	742.75	334.902	476.966	472.322	465.288	629.126
FHDC1	FH2 domain containing 1 [Source:NCBI gene;Acc:102170347]	1.54	0.85	0.7	0.59	1.57	0.29	0.46	0.66	0.5	0.41	0.46	0.41	0.23	0.22	0.58	0.44	0.19	0.2	0.31	0.26	0.57	0.24	0.51	0.11	0.14	1.05	0.464	0.38	0.28	0.314
FICD	FIC domain containing [Source:NCBI gene;Acc:102180789]	6.74	5.82	10.39	4.67	6.07	2.88	2.79	2.12	2.78	2.98	3.92	5.12	4.08	4.4	4.31	2.21	4.27	3.52	2.44	5.02	1.95	2.28	2.27	2.93	5.61	6.738	2.71	4.366	3.492	3.008
FKBP10	FKBP prolyl isomerase 10 [Source:NCBI gene;Acc:102181534]	2.98	3.14	3.24	2.28	2.53	2.48	1.89	1.32	1.31	2.37	1.76	2.39	2.19	2.62	1.82	0.68	2.95	1.36	1.04	0.95	1.68	0.87	0.74	1.19	0.95	2.834	1.874	2.156	1.396	1.086
FKBP1B	FKBP prolyl isomerase 1B [Source:NCBI gene;Acc:102183076]	33.77	39.37	27.39	27.73	26.95	12.75	9.83	19.58	10.23	16	1.46	0.83	3.13	5.7	3.83	1.5	0.9	3.26	0.71	3.58	0.85	0.36	1.2	0	0	31.042	13.678	2.99	1.99	0.482
FKBP5	FKBP prolyl isomerase 5 [Source:NCBI gene;Acc:102175447]	0	0	0	0	0	0	1.69	0	4.7	0	0	0	0	0	0	0	0	0	0	18.47	0	0	0	0	0	0	1.278	0	3.694	0
FLNC	filamin C [Source:NCBI gene;Acc:102170485]	0.9	0.64	0.41	0.35	0.85	0.67	0.99	0.15	0.37	1.38	0.51	4.18	0.26	0.51	0.49	0.2	0.41	0.57	0.16	0.24	0.35	0.16	0.14	0.08	0.11	0.63	0.712	1.19	0.316	0.168
FLRT3	fibronectin leucine rich transmembrane protein 3 [Source:NCBI gene;Acc:102186975]	3.32	2.81	4.31	3.5	3.11	4.2	2.98	3.61	4.11	5.1	4.72	4.39	4.06	3.82	2.3	2.24	2	1.89	2.36	3.03	1.39	1.56	2.6	1.75	1.96	3.41	4	3.858	2.304	1.852
FLVCR2	feline leukemia virus subgroup C receptor-related protein 2 [Source:NCBI gene;Acc:102188506]	5.88	6.66	16.21	9.66	5.3	3.29	4.06	2.73	4.1	4.71	4.87	4.74	4.33	4.23	4.73	2.87	2.81	2.54	2	2	1.61	3.15	1.72	2.29	2.61	8.742	3.778	4.58	2.444	2.276
FLYWCH2	FLYWCH family member 2 [Source:HGNC Symbol;Acc:HGNC:25178]	3.72	3.61	7.85	5.24	4.23	5.62	3.43	3.1	3.71	4.26	3.43	1.8	3.55	4.29	1.81	1.54	2.28	3.55	1.08	3.17	2.63	1.97	2.33	1.62	1.2	4.93	4.024	2.976	2.324	1.95
FMN1	formin 1 [Source:NCBI gene;Acc:102191337]	1.07	0.56	0.79	0.41	1.07	1.15	2.11	1.45	1.55	1.51	0.87	1.37	1.3	1.7	1.58	1.47	1.56	1.04	1.3	2.06	1.2	1.2	1.86	1.38	1.42	0.78	1.554	1.364	1.486	1.412
FMO1	flavin containing monooxygenase 1 [Source:NCBI gene;Acc:102173956]	6.05	6.01	4.32	5.46	4.03	92.87	190.35	51.64	135.15	82.23	105.24	199.44	116.57	135.34	94.58	192.28	231.1	214.7	171.61	315.52	208.25	147.51	267.71	130.96	195.61	5.174	110.448	130.234	225.042	190.008
FMO2	flavin containing monooxygenase 2 [Source:NCBI gene;Acc:102173676]	0.11	0.11	0.06	0	0	0.16	0.91	0.09	0.52	0.58	0.66	1.07	0.49	0.46	0.37	0.03	1.51	0.67	0.57	1.11	1.41	1.1	1.31	0.82	1.37	0.056	0.452	0.61	0.778	1.202
FMO4	flavin containing monooxygenase 4 [Source:NCBI gene;Acc:102174233]	4.08	4.19	4.65	5.97	3.67	8.01	7.32	4.66	3.03	9.35	17.47	12.56	12.1	11.05	8.56	5.58	6	11.74	6.3	3.43	8.3	11.64	12.1	8.92	7.98	4.512	6.474	12.348	6.61	9.788
FMO5	flavin containing monooxygenase 5 [Source:NCBI gene;Acc:102191095]	138.44	113.18	45.24	107.71	130.83	92.94	173.13	172.31	125.01	94.41	99.83	152.93	125.04	137.43	70.17	93.97	56.99	55.88	73.33	89.43	259.02	159.61	162.02	124.53	110.08	107.08	131.56	117.08	73.92	163.052
FN1	fibronectin 1 [Source:NCBI gene;Acc:102182645]	16.45	24.71	19.58	18.33	20.07	5.4	7.16	3.63	5.32	3.34	3.62	6.57	2.95	3.76	2.43	2.5	16.33	5.16	4.71	3.75	2.9	2.31	1.94	3.05	2.9	19.828	4.97	3.866	6.49	2.62
FNDC1	fibronectin type III domain containing 1 [Source:NCBI gene;Acc:102170875]	1.04	1.05	1.98	0.82	1	1.25	3.96	1.03	0.99	0.97	0.27	1.09	1.04	0.75	0.54	0.57	1.3	0.54	0.51	0.36	0.51	0.13	0.4	0.06	0.1	1.178	1.64	0.738	0.656	0.24
FNDC4	fibronectin type III domain containing 4 [Source:NCBI gene;Acc:102176431]	1.38	1.57	9.13	2.01	1.04	1.27	3.6	1.05	1.97	1.14	0.69	1.42	0.77	1.02	0.45	0.67	1.52	1.61	1.12	1.62	0.98	2.37	1.01	2.11	1.03	3.026	1.806	0.87	1.308	1.5
FOS	Fos proto-oncogene, AP-1 transcription factor subunit [Source:NCBI gene;Acc:102171520]	0.68	1.44	1.12	0.21	0.61	4.12	3.02	0.34	8.36	1.7	7.03	3.8	0.72	1.03	23.78	2.56	1.4	1.04	1.33	1.59	1.69	10.46	26.36	5.18	0.69	0.812	3.508	7.272	1.584	8.876
FOSB	FosB proto-oncogene, AP-1 transcription factor subunit [Source:NCBI gene;Acc:100860839]	0.22	1.06	0.13	0.09	0.38	1.25	3.01	0.17	1.03	0.3	0.76	0.57	0.11	0.11	10.8	0.21	0.55	0.32	0.18	0.11	0.17	0.5	1.28	0.49	0.12	0.376	1.152	2.47	0.274	0.512
FOSL2	FOS like 2, AP-1 transcription factor subunit [Source:NCBI gene;Acc:102171522]	5.96	5.34	7.13	14.67	8.75	20.75	11.68	13.56	32.3	8.41	12.75	17.49	10.93	14.82	10.08	14.19	17.53	9.89	15.89	28.71	7.15	11.98	15.2	10.56	13.23	8.37	17.34	13.214	17.242	11.624
FOXJ1	forkhead box J1 [Source:NCBI gene;Acc:102169625]	3.79	9.66	2.82	0.98	3.78	4.12	3.03	2.04	2.47	1.64	0.7	1.83	2.84	4.16	3.72	1.33	0.86	2.37	1.59	1.61	1.73	1.72	2.73	2.91	1.1	4.206	2.66	2.65	1.552	2.038
FOXS1	forkhead box S1 [Source:NCBI gene;Acc:102183157]	0.82	0.79	4.21	3.05	0.65	2.71	2.22	3.3	1.76	1.73	1.26	3.69	2.3	2.35	3.08	1.86	1.63	2.31	3.51	14.08	2.05	2.09	2.14	3.45	1.98	1.904	2.344	2.536	4.678	2.342
FPGS	folylpolyglutamate synthase [Source:NCBI gene;Acc:102169021]	9.28	14.9	9.27	8.87	10.04	7.64	34.83	5.58	7.98	5.33	14.26	18.67	7.32	11.09	3.21	13.94	20.92	17.14	13.31	20.49	21.97	16.85	24.7	19.31	24.87	10.472	12.272	10.91	17.16	21.54
FRZB	frizzled related protein [Source:NCBI gene;Acc:102190175]	1.94	1.89	1.39	1.65	1.47	1.98	1.39	1.03	1.61	1.96	1.14	1.22	1.47	1.27	1.55	0.77	0.93	1.49	0.94	0.94	0.71	0.7	0.92	0.51	0.6	1.668	1.594	1.33	1.014	0.688
FSTL1	follistatin like 1 [Source:NCBI gene;Acc:102177471]	15.06	15.51	17.08	18.37	17.84	11.32	15.17	8.56	9.06	12.74	7.64	11.31	6.64	8.91	7.18	7.5	11.81	10.12	8.94	10.37	9.02	4.03	8.41	5.49	6.79	16.772	11.37	8.336	9.748	6.748
FTCD	formimidoyltransferase cyclodeaminase [Source:NCBI gene;Acc:102175530]	9.4	8.12	7.67	7.47	5.62	6.03	4	10.08	16.41	7.4	13.96	17.48	6.01	11.29	8.84	8.81	13.13	18.19	7.61	10.63	20.96	15.81	11.66	16.86	12.05	7.656	8.784	11.516	11.674	15.468
FUBP3	far upstream element binding protein 3 [Source:NCBI gene;Acc:102183798]	1.4	3.85	1.96	1.52	4.74	2.13	8.12	5.87	10.68	1.72	1.2	1.83	2.78	1.73	1.35	0.93	5.77	2.66	1.87	5.88	2.28	1.6	5.97	3.65	5.69	2.694	5.704	1.778	3.422	3.838
FZD10	frizzled class receptor 10 [Source:NCBI gene;Acc:102174961]	1.52	1.45	0.65	2.06	1.23	1.15	1.84	2.81	2	1.66	2.53	1.07	1.26	1.37	1.14	1.05	0.67	1.22	1.05	1.11	0.74	0.48	0.37	0.38	0.3	1.382	1.892	1.474	1.02	0.454
FZD6	frizzled class receptor 6 [Source:NCBI gene;Acc:102170617]	4.57	4.27	6.12	4.7	3.46	2.23	3.08	3.84	2.09	5.29	2.55	2.72	3.08	2.51	1.35	1.96	1.1	1.44	2.16	1.66	1.64	1.6	1.53	1.67	1.26	4.624	3.306	2.442	1.664	1.54
FZD7	frizzled class receptor 7 [Source:HGNC Symbol;Acc:HGNC:4045]	0.48	1.15	0.46	0.32	0.55	0.94	1.71	0.43	0.6	1.18	1.06	1.75	1.2	1.4	1.85	1.54	0.59	1.25	1.09	0.94	4.06	1.66	2.11	0.8	1.65	0.592	0.972	1.452	1.082	2.056
GABBR1	gamma-aminobutyric acid type B receptor subunit 1 [Source:NCBI gene;Acc:102186068]	2.12	1.87	3.54	2.45	1.94	2.27	4.06	3.8	6.54	2.9	2.13	2.67	2.01	2.2	2.68	3.63	4.18	5.25	2.95	4.27	1.75	2.74	4.15	2.37	2.15	2.384	3.914	2.338	4.056	2.632
GABBR2	gamma-aminobutyric acid type B receptor subunit 2 [Source:NCBI gene;Acc:102186689]	1.59	3.51	1.67	1.91	1.56	2.3	2.38	1.86	2.92	3	3.03	1.66	3.54	4.7	2.63	2.05	3.06	1.71	1.12	2.44	1.07	1.41	1.1	1.3	1.93	2.048	2.492	3.112	2.076	1.362
GABPA	GA binding protein transcription factor subunit alpha [Source:NCBI gene;Acc:102188975]	0.11	0	0	3.73	5.85	1.31	5.45	3.68	0	1.25	0	0	0	0	0	9.71	0	7.36	0	5.62	1.57	0.7	0	0	2.71	1.938	2.338	0	4.538	0.996
GADD45G	growth arrest and DNA damage inducible gamma [Source:NCBI gene;Acc:102188317]	1.3	0.78	0.53	0.46	0.81	1.84	1.35	0.92	0.61	0.46	0.52	3.27	0.49	0.64	1.58	2.65	1.31	1.82	1.73	1.63	1.91	2.94	3.12	1.43	2.32	0.776	1.036	1.3	1.828	2.344
GALE	UDP-galactose-4-epimerase [Source:NCBI gene;Acc:102181448]	8.99	12.34	11.37	7.11	5.45	5.11	0.55	4.37	4.21	2.06	5.26	4.85	5.27	6.6	3.96	0.99	0.32	0.67	0	5.61	3.52	1.19	1.63	0.91	2.58	9.052	3.26	5.188	1.518	1.966
GALK1	galactokinase 1 [Source:NCBI gene;Acc:102172661]	81.84	77.72	53.85	56.42	78.39	43.53	21.73	30.41	16.25	43.9	41.85	32.16	50.91	55.16	39.74	15.75	13.88	21.37	20.43	34.22	18.41	7.35	17.77	20.1	12.35	69.644	31.164	43.964	21.13	15.196
GALT	galactose-1-phosphate uridylyltransferase [Source:NCBI gene;Acc:102172896]	124.23	122.05	68.49	97.7	114.85	27.93	20.5	49.42	21.31	43.36	34.07	9.72	37.9	36.88	37.91	19.86	14.19	15.45	8.29	16.09	6.5	8.34	11.74	9.07	5.96	105.464	32.504	31.296	14.776	8.322
GAS2L3	growth arrest specific 2 like 3 [Source:NCBI gene;Acc:102170204]	1.55	1.17	1.06	1.31	0.8	0.9	0.71	0.68	0.42	0.79	0.94	0.88	1.36	1.17	0.93	0.42	0.18	0.3	0.6	0.31	0.48	0.2	0.3	0.52	0.13	1.178	0.7	1.056	0.362	0.326
GAS7	growth arrest specific 7 [Source:NCBI gene;Acc:102179699]	4.08	3.88	1.76	2.07	4.46	1.45	1.86	1.42	1.49	3.35	1.39	1.93	1.35	1.05	2.03	0.81	1.69	1.34	0.95	1.16	0.51	0.82	1.17	0.85	0.8	3.25	1.914	1.55	1.19	0.83
GCLC	glutamate-cysteine ligase catalytic subunit [Source:NCBI gene;Acc:102180090]	23.15	28.84	32.54	32.71	42.88	15.94	8.78	12.2	8.71	17.22	17.66	21.49	22.81	20.26	18.66	9.96	8.32	8.04	9.95	8.13	8.75	10.83	14.52	13.91	12.89	32.024	12.57	20.176	8.88	12.18
GDA	guanine deaminase [Source:NCBI gene;Acc:102171067]	11.98	8.31	5.57	8.23	9.6	9.03	17.77	6.5	5.72	14.55	17.35	17.09	11.9	13.65	15.34	12.52	8.05	16.21	13.44	6.28	24.59	16.7	17.78	13.07	19.36	8.738	10.714	15.066	11.3	18.3
GFRA1	GDNF family receptor alpha 1 [Source:NCBI gene;Acc:102189457]	12.61	9.3	2.55	4.4	12.22	2.51	3.9	4.18	4.25	9.7	4.18	6.27	1.32	1.59	3.36	3.26	2.39	4.22	1.66	2.02	0.77	0.53	1.94	1.22	0.34	8.216	4.908	3.344	2.71	0.96
GFRA2	GDNF family receptor alpha 2 [Source:NCBI gene;Acc:102178626]	6.84	3.66	3.37	2.78	7.26	5	4.45	5.29	6.16	8.88	6.02	7.58	3.78	3.03	3.98	3.48	5.73	4.06	3.05	3.27	2.24	2.81	3.55	1.58	2.39	4.782	5.956	4.878	3.918	2.514
GGACT	gamma-glutamylamine cyclotransferase [Source:NCBI gene;Acc:102168275]	13.35	3.89	13.43	14.59	23.35	6.09	7.12	22.72	6.62	10.76	2.49	7.86	9.62	1.4	5.49	7.65	3.53	8.37	5.8	10.63	4.98	6.91	10.02	7.03	6.04	13.722	10.662	5.372	7.196	6.996
GGH	gamma-glutamyl hydrolase [Source:NCBI gene;Acc:102190334]	70.55	57.27	53.71	57.11	59.38	65.01	26.74	19.59	18.48	61.98	58.47	34.83	51.96	52.86	41.96	21.07	16.28	23.97	30.78	21.68	26.76	22.13	38.82	25.91	25.9	59.604	38.36	48.016	22.756	27.904
GHDC	GH3 domain containing [Source:NCBI gene;Acc:102185307]	1.28	0.89	0.63	0.74	0.93	1.33	1.2	0.84	1.71	1.18	1.32	1.12	1.39	1.48	1.17	1.15	0.86	1.27	1.57	1.75	1.76	1.7	1.42	1.35	1.44	0.894	1.252	1.296	1.32	1.534
GHR	growth hormone receptor [Source:NCBI gene;Acc:100860790]	62.61	74.49	58.64	6.04	3.89	13.72	2.01	0.2	1.16	1.39	44.09	105.35	83.8	72.46	58.12	2.21	29.07	0.14	0.76	2.38	110.58	21.4	19.3	42.96	55.96	41.134	3.696	72.764	6.912	50.04
GHRHR	growth hormone releasing hormone receptor [Source:NCBI gene;Acc:102184221]	0.53	0.22	0.2	0.31	0.34	0.22	0.36	2.32	0.16	0.5	0.91	0.34	0.37	0.2	0.41	0.31	0.14	0.56	0.82	0.31	0.62	2.13	1.27	1.83	2.58	0.32	0.712	0.446	0.428	1.686
GINS2	GINS complex subunit 2 [Source:NCBI gene;Acc:102183625]	0.74	1.14	0.43	0.46	0.22	1.48	0.07	0.4	0.66	0.54	1.75	0.93	1.31	1.19	0.83	0.21	0.37	0.08	0.15	0.15	0.35	0.3	0.17	0.54	0.38	0.598	0.63	1.202	0.192	0.348
GIPC2	GIPC PDZ domain containing family member 2 [Source:NCBI gene;Acc:102175081]	1.86	1.8	1.82	2.31	1.29	0.88	0.93	0.42	0.87	1.87	1.11	0.63	1.18	1.44	1.25	0.53	0.56	0.72	0.8	0.61	0.82	0.52	0.87	0.51	0.71	1.816	0.994	1.122	0.644	0.686
GJA1	gap junction protein alpha 1 [Source:NCBI gene;Acc:102191242]	5.06	6.83	5.42	6.78	8.11	6.53	10.94	7.78	9.13	8.12	4.56	6.66	4.65	5.28	6.31	4.28	6.81	8.28	5.34	5.33	2.86	2.98	5.24	3.72	3.54	6.44	8.5	5.492	6.008	3.668
GLDN	gliomedin [Source:NCBI gene;Acc:102172162]	0.95	0.4	0.64	0.31	0.52	8.18	1.38	0.57	0.79	6.29	4.59	1.9	3.5	3.72	2.17	0.6	0.68	0.98	1.62	0.93	1.39	0.26	1.64	0.45	0.39	0.564	3.442	3.176	0.962	0.826
GLIS2	GLIS family zinc finger 2 [Source:NCBI gene;Acc:102188646]	1.39	1.25	2.51	3.09	2	2.04	3.26	1.77	1.33	4.06	1.97	1.41	2.02	2.73	1.32	1.07	2.07	2.06	1.11	2.03	0.99	0.46	1	0.74	0.46	2.048	2.492	1.89	1.668	0.73
GLP2R	glucagon like peptide 2 receptor [Source:NCBI gene;Acc:102174156]	2.08	1.67	0.2	0.48	2.23	0.98	0.12	0.32	0.59	0.32	0.4	0.48	0.3	0.44	0.59	0.29	0.29	0.1	0.39	0.26	0.2	0.42	0.32	0.54	0.33	1.332	0.466	0.442	0.266	0.362
GLS2	glutaminase 2 [Source:NCBI gene;Acc:102188116]	18.49	11.85	5.03	8.01	15.06	1.07	6.14	11.41	9.65	1.23	3.23	1.65	1.68	3.09	3.33	0	1.17	3.53	1.79	1.4	8.74	0.93	4.29	2.52	1.97	11.688	5.9	2.596	1.578	3.69
GLYATL3	glycine-N-acyltransferase like 3 [Source:NCBI gene;Acc:102190182]	4.12	3.07	1.54	3.26	3.32	10.75	5.45	4.08	6.3	6.28	6.35	10.03	9.85	12.2	9.69	7.01	4.57	6.42	9.9	4.75	10.7	8.42	10.81	8.64	8.68	3.062	6.572	9.624	6.53	9.45
GMDS	GDP-mannose 4,6-dehydratase [Source:NCBI gene;Acc:102181740]	0.75	0.7	0.89	0.53	0.6	0.91	0.94	0.57	1.35	0.61	1.18	1.29	1.18	1.51	0.92	0.68	1.09	0.75	0.78	0.74	1.16	1.24	1.44	1.4	1.55	0.694	0.876	1.216	0.808	1.358
GNA15	G protein subunit alpha 15 [Source:NCBI gene;Acc:102177052]	1.74	1.43	2.28	1.7	1.65	3.86	2.15	1.78	5.72	2.92	1.81	3	3.14	2.67	4.35	2.35	3.17	3.87	2.48	3.51	1.8	2.14	2.53	3.13	1.77	1.76	3.286	2.994	3.076	2.274
GNAL	G protein subunit alpha L [Source:NCBI gene;Acc:100861281]	4.3	10.3	9.01	3.79	6.19	4.78	4.38	0.8	2.51	2.09	1.01	1.15	1.9	2.33	1.1	2.13	1.48	2.73	1.54	3.18	0.6	0.64	1.5	1.18	1.63	6.718	2.912	1.498	2.212	1.11
GNAO1	G protein subunit alpha o1 [Source:NCBI gene;Acc:102186145]	2.19	1.11	0.5	1.25	3.02	0.91	0.47	0.5	0.73	1.54	0.1	0.48	0.9	0.87	0.69	0.5	1.03	0.65	0.38	0.26	0.84	0.19	0.19	0.29	0.55	1.614	0.83	0.608	0.564	0.412
GNAZ	G protein subunit alpha z [Source:NCBI gene;Acc:106501838]	4.74	6.78	5.93	4.97	4.94	3.22	2.7	2.55	2.9	5.39	4.3	3.3	2.88	3.17	2.38	1.38	1.22	2.01	2.24	1.05	2.59	2.12	1.81	3.23	2.3	5.472	3.352	3.206	1.58	2.41
GNMT	glycine N-methyltransferase [Source:NCBI gene;Acc:102170645]	34.54	20.39	21.19	31.19	31.14	2	12.75	117.12	138.27	2.23	1.03	0.07	1.22	0.84	1.01	3.29	1.95	2.54	1.96	18.51	3.51	1.65	0.95	0.96	2.88	27.69	54.474	0.834	5.65	1.99
GOLM1	golgi membrane protein 1 [Source:NCBI gene;Acc:102182787]	2.24	4	4.75	4.41	3.87	7.34	6.74	4.79	11.41	6.22	4.51	5.7	5.8	8.66	6.42	3.41	2.42	3.97	3.41	6.79	4.15	4.66	4.96	4.25	3.92	3.854	7.3	6.218	4	4.388
GOT1	glutamic-oxaloacetic transaminase 1 [Source:NCBI gene;Acc:100861063]	44.96	25.91	76.67	21.8	44.14	14.03	62.28	54.51	153.2	10.52	13.64	20.67	9.88	9.51	18.49	29.72	49.98	34.37	20.26	34.02	26.04	43.75	27.88	28.71	79.2	42.696	58.908	14.438	33.67	41.116
GPAT4	glycerol-3-phosphate acyltransferase 4 [Source:NCBI gene;Acc:100861270]	25.69	25.03	34.19	21.99	16.97	11.67	15.34	8.4	11.29	10.09	16.17	18.71	19.75	24.38	20.01	12.67	15.98	14.08	8.24	16.63	24.12	7.77	14.56	12.64	16.74	24.774	11.358	19.804	13.52	15.166
GPC3	glypican 3 [Source:NCBI gene;Acc:102179551]	275.34	296.06	475.84	342.66	205.1	141.96	63.79	88.93	55.95	90.39	116.67	84.38	71.86	64.51	86.38	52.3	34.95	82.5	65.2	21.15	37.69	37.52	49.14	89.03	31.3	319	88.204	84.76	51.22	48.936
GPD1	glycerol-3-phosphate dehydrogenase 1 [Source:NCBI gene;Acc:102171407]	35.13	24.66	9.51	19.39	32.44	44.26	61.85	46.18	39.41	83.08	68.67	46.51	39.26	51.09	68.94	112.23	51.9	80.52	64.53	70.28	77.87	84.62	90.33	49.11	49.75	24.226	54.956	54.894	75.892	70.336
GPNMB	glycoprotein nmb [Source:NCBI gene;Acc:102173634]	0.21	0.14	0.35	0.09	0.19	0.14	0.76	0.22	0.61	0.14	0.34	5.65	0.29	0.31	1.59	0.17	0.9	0.2	0.13	0.22	0.3	0.46	0.19	0.25	0.16	0.196	0.374	1.636	0.324	0.272
GPR1	G protein-coupled receptor 1 [Source:NCBI gene;Acc:102182643]	6.37	3.57	5.11	5.98	4.2	2.73	26.58	43.92	53.73	0.88	3.31	10.53	0.54	0.85	2.98	56.36	23.31	29.81	19.59	61.79	19.33	18.65	18.57	15.5	24.02	5.046	25.568	3.642	38.172	19.214
GPR161	G protein-coupled receptor 161 [Source:NCBI gene;Acc:102187999]	1.02	1.3	1.18	1.67	0.81	1	0.75	0.78	1.08	0.66	0.66	0.83	0.45	0.59	0.47	0.49	0.51	0.53	0.34	0.16	0.66	0.13	1.23	0.29	0.3	1.196	0.854	0.6	0.406	0.522
GPR176	G protein-coupled receptor 176 [Source:NCBI gene;Acc:102169107]	1.16	1.17	1.44	0.87	0.92	0.65	0.4	0.23	0.15	0.71	0.5	0.41	0.38	0.45	0.33	0.11	0.04	0.12	0.22	0.12	0.04	0.09	0.02	0.11	0.07	1.112	0.428	0.414	0.122	0.066
GPR183	G-protein coupled receptor 183 [Source:NCBI gene;Acc:102177727]	0.85	0.43	0.51	0.36	0.47	1.16	1.04	0.72	1.73	0.94	1.49	1.38	0.82	0.98	0.72	0.7	1.13	0.79	0.83	0.74	0.83	1.55	1.02	0.8	0.9	0.524	1.118	1.078	0.838	1.02
GPRC5B	G protein-coupled receptor class C group 5 member B [Source:NCBI gene;Acc:102178968]	13.45	10.08	6.35	8.79	13.91	2.51	5.82	5.58	5.02	8.39	2.93	5.05	3.71	3.4	4.88	3.64	4.05	5.53	2.72	3.78	3.6	3.2	2.95	4.1	4.74	10.516	5.464	3.994	3.944	3.718
GPRIN3	GPRIN family member 3 [Source:NCBI gene;Acc:102170402]	2.49	2.89	2.67	2.74	2.44	1.32	2.37	2.76	4.24	2.25	8.38	9.91	6.82	6.15	5.64	2.01	1.86	2.72	7.67	1.7	8.01	6.98	2.47	7.74	1.69	2.646	2.588	7.38	3.192	5.378
GPS1	G protein pathway suppressor 1 [Source:NCBI gene;Acc:102189344]	6.12	6.61	6.24	3.84	4.32	2.03	0.58	1.94	1.14	2.53	3.8	4.15	3.56	3.53	4.14	2	0.94	2.75	1.51	0.81	5.52	1.54	3.31	1.02	2.86	5.426	1.644	3.836	1.602	2.85
GPT2	glutamic--pyruvic transaminase 2 [Source:NCBI gene;Acc:102173681]	38.93	22.21	18.29	18.13	36.14	13.6	60.97	44.4	120.73	10.68	18.38	16.2	9.16	9.83	17.38	15.16	28.08	19.61	10.44	45.23	16.79	13.19	19.95	12.48	14.87	26.74	50.076	14.19	23.704	15.456
GPX2	glutathione peroxidase 2 [Source:NCBI gene;Acc:102188950]	9.25	36.74	118.31	19.23	8.78	52.26	5.65	1.21	4.95	31.93	2.8	4.99	24.65	35.15	14.46	0.95	2.15	2.63	4.35	10.52	10.36	9.22	2.4	6.69	3.29	38.462	19.2	16.41	4.12	6.392
GPX3	glutathione peroxidase 3 [Source:NCBI gene;Acc:102189207]	0	4.01	129.52	19.43	0.32	3.63	20.58	7.12	18.4	0	1.79	2.78	0	1.52	0	0.46	8.48	4.33	8.13	56.83	1.82	34.56	29.39	76.54	20.28	30.656	9.946	1.218	15.646	32.518
GPX7	glutathione peroxidase 7 [Source:NCBI gene;Acc:102184023]	68.13	50.31	53.8	61.9	62.54	70.01	20.04	49.1	25.22	71.7	55.05	50.57	78.55	77.62	87.42	30.86	16.21	33.32	25.97	28.73	19.58	24.31	21.95	23.35	14.24	59.336	47.214	69.842	27.018	20.686
GPX8	glutathione peroxidase 8 (putative) [Source:NCBI gene;Acc:102190911]	2.82	1.6	2.45	1.34	0.6	1.1	1.46	1.54	1.06	2.16	1.57	1.95	2.34	2.29	1.8	0.51	1.16	1.01	0.7	0.75	1.38	0.75	0.79	0.51	1.2	1.762	1.464	1.99	0.826	0.926
GRAMD1C	GRAM domain containing 1C [Source:NCBI gene;Acc:102186521]	8.71	7.43	12.15	10.9	6.75	10.17	5.27	7.23	5.73	6.9	6.39	5.35	7.32	5.9	5.24	3.79	2.84	3.23	3.15	4.96	3.99	3.17	4.05	4.02	4.77	9.188	7.06	6.04	3.594	4
GRB10	growth factor receptor bound protein 10 [Source:NCBI gene;Acc:102173910]	10.69	9.06	9.54	7.04	7.5	5.22	2.58	3.56	5.32	2.63	3.88	3.91	7.86	7.19	8.18	6.34	2.6	3.76	4.71	4.02	6.08	4.82	4.62	3.46	6.68	8.766	3.862	6.204	4.286	5.132
GREB1L	GREB1 like retinoic acid receptor coactivator [Source:NCBI gene;Acc:102191292]	2.11	2.74	5.05	4.48	2.14	1.9	1.39	2.44	4.72	1.46	1.36	1.6	1.7	1.75	1.94	1.29	1.32	1.51	1.29	2.53	1.46	1.36	1.49	1.59	0.89	3.304	2.382	1.67	1.588	1.358
GRPEL1	GrpE like 1, mitochondrial [Source:NCBI gene;Acc:102174922]	64.17	67.92	85.55	77.57	73.74	64.53	98.17	116.65	117	54.16	44.57	43.83	42.3	48.08	42.66	82.48	77.23	93.66	36.67	133.56	42.13	80.44	65.62	59.94	61.11	73.79	90.102	44.288	84.72	61.848
GRTP1	growth hormone regulated TBC protein 1 [Source:NCBI gene;Acc:102175774]	0.7	0.96	0.42	0.78	0.84	0.34	0.65	0.16	0.52	0.65	0.72	0.8	1.12	1.25	1.08	0.48	0.86	0.71	0.81	0.87	1.16	0.8	1.93	0.76	0.88	0.74	0.464	0.994	0.746	1.106
GSDMA	gasdermin A [Source:NCBI gene;Acc:102185306]	1.18	2.87	9.89	11.57	0.78	0.48	0.8	0.64	0.47	0.23	0.29	0.23	0.16	0.12	0.09	0.42	0.38	0.16	0.22	3.14	0.06	0.2	0.13	0.49	0.1	5.258	0.524	0.178	0.864	0.196
GSN	gelsolin [Source:NCBI gene;Acc:102180225]	1.36	1.39	3.26	2.39	1.46	0.64	1.3	0.57	1.03	0.66	0.75	1.7	0.81	1.41	0.99	0.52	1.73	0.85	0.53	1.01	1	0.98	0.3	0.61	0.22	1.972	0.84	1.132	0.928	0.622
GSR	glutathione-disulfide reductase [Source:NCBI gene;Acc:102180650]	19.85	20.95	20.55	18.62	15.26	17.05	9.72	9.43	8.5	24.27	12.96	24.05	20.81	23.09	14.6	9.85	9.43	9.58	7.13	11.72	16.97	12.81	16.69	10.14	11.93	19.046	13.794	19.102	9.542	13.708
GSTA4	glutathione S-transferase A4 [Source:NCBI gene;Acc:102175171]	8.61	7.14	8.18	6.49	8.9	6.23	11.98	11.44	42.85	7	6.22	7.87	5.3	4.78	4.52	5.58	7.83	8.26	7.74	7.84	7.26	9.38	6.83	3.99	4.92	7.864	15.9	5.738	7.45	6.476
GSTM3	glutathione S-transferase mu 3 [Source:NCBI gene;Acc:102188913]	24.87	25.66	30.25	35.07	26.47	15.68	54.08	19.66	43.78	20.36	20.31	25.38	6	7.14	14.77	27.16	51.14	38.06	27.29	31.59	24.45	19.71	15.46	22.93	19.96	28.464	30.712	14.72	35.048	20.502
GTF2A2	general transcription factor IIA subunit 2 [Source:NCBI gene;Acc:102177527]	4.39	4.59	0.57	0	0	0	0	0	2.68	2.52	0.8	0	4.45	8.01	4.02	0	0	0	0	0	0	0	0	0	0	1.91	1.04	3.456	0	0
GTF2E1	general transcription factor IIE subunit 1 [Source:NCBI gene;Acc:102178947]	4.14	3.53	0	0.83	0	0	0	0	0	0	0	1.33	1.52	0	1.06	0	1.09	1.29	0	1.03	1.35	0	0	0	2.23	1.7	0	0.782	0.682	0.716
GUCY2C	guanylate cyclase 2C [Source:NCBI gene;Acc:108636048]	2.27	2.8	5.54	4.33	1.92	3.52	6.49	3.99	2.72	1.94	5.74	7.48	3.09	3.32	3.88	6.99	3.7	5.74	4.81	9.6	5.05	2.79	7.3	2.82	4.31	3.372	3.732	4.702	6.168	4.454
GYS2	glycogen synthase 2 [Source:NCBI gene;Acc:102189015]	14.83	9.57	11.9	10.26	10.91	9.4	13.37	22.54	43.36	15.79	14.78	7.58	4.87	5.51	11.45	7.65	13.82	17.87	12.36	20.52	7.47	10.46	11.95	13.68	7.23	11.494	20.892	8.838	14.444	10.158
GZMA	granzyme A [Source:NCBI gene;Acc:102168390]	0.26	0.14	0.23	0.27	0.16	1.12	0.3	0.32	0.78	0.14	0.86	2.69	2.24	2.15	0.65	0.51	0.85	0.45	0.74	0.98	0.48	0.47	0.76	0.45	2.71	0.212	0.532	1.718	0.706	0.974
H2AFX	histone H2AX [Source:NCBI gene;Acc:108637680]	28.86	26.5	28.27	29.94	33.35	37.69	10.56	7.27	13.24	14.98	20.27	15.55	32.87	29.59	23.91	6.68	14.25	12.72	16.69	11.01	6.68	7.74	9.37	11.39	11.55	29.384	16.748	24.438	12.27	9.346
H2AFZ	histone H2A.Z [Source:NCBI gene;Acc:102183306]	8.47	6.42	7.41	5.7	4.17	6.58	3.03	1.89	2.35	5.25	6.8	6.14	7.25	8.51	6.56	2.52	2.25	2.49	4.01	2.01	4.1	3.45	3.75	3.89	5.43	6.434	3.82	7.052	2.656	4.124
HACD3	3-hydroxyacyl-CoA dehydratase 3 [Source:NCBI gene;Acc:102186599]	15.39	21.13	18.98	13.68	10.71	13.9	6.23	3.6	3.43	14.76	12.06	13.4	13.95	14.43	13.17	5.83	4.31	6.3	6.75	5.76	9.16	7.02	7.03	7.07	6.86	15.978	8.384	13.402	5.79	7.428
HADHA	hydroxyacyl-CoA dehydrogenase trifunctional multienzyme complex subunit alpha [Source:NCBI gene;Acc:102189046]	87.11	80.61	118.1	113.81	80.93	72.22	111.32	194.59	207.79	70.51	72.28	75.98	64.42	67.31	59.3	108.06	89.15	79.75	62.07	196.24	51.23	68.41	80.16	65.83	57.1	96.112	131.286	67.858	107.054	64.546
HAL	histidine ammonia-lyase [Source:NCBI gene;Acc:102185636]	17.22	16.01	75.55	23.41	14.28	13.76	41.63	84.71	105.09	6.88	19.86	33.94	23.09	24.41	20.31	26.03	41.87	26.08	30.36	52.83	44.72	141.49	52.45	93.37	62.79	29.294	50.414	24.322	35.434	78.964
HAMP	hepcidin antimicrobial peptide [Source:NCBI gene;Acc:102170629]	36.38	13.2	104.51	31.55	33.6	21.2	34.26	36.97	58.79	2.67	63.42	94.5	87.91	121.16	38.52	42.44	43.93	21.28	34.58	92.35	63.62	171.38	115.29	97.36	100.34	43.848	30.778	81.102	46.916	109.598
HBAII	hemoglobin subunit alpha-2-like [Source:NCBI gene;Acc:102168959]	47.67	51.84	77.54	204.2	54.41	60.59	37.9	8.57	11.59	92.3	9.59	4.05	186.31	156.32	18.35	0.82	1.39	0	2.15	0	5.75	0	0.19	0.11	1.01	87.132	42.19	74.924	0.872	1.412
HBBC	hemoglobin subunit beta-C-like [Source:NCBI gene;Acc:102175045]	58.1	45.48	18.52	133.77	51.17	80.78	59.46	13.06	20.88	138.62	48.66	18.39	279.59	216.72	26	1.73	3.38	0.74	3.15	0.25	14.66	0.46	0.7	0.64	0.92	61.408	62.56	117.872	1.85	3.476
HDAC11	histone deacetylase 11 [Source:NCBI gene;Acc:102172214]	5.29	5.44	4.11	3.16	7.73	8.26	11	3.51	7.07	7.27	9.16	9.94	6.18	6.19	7.7	8.02	7.16	9.58	7.97	6.22	12.18	10.19	9.62	9.21	10.14	5.146	7.422	7.834	7.79	10.268
HECTD2	HECT domain E3 ubiquitin protein ligase 2 [Source:NCBI gene;Acc:102182660]	1.24	1.12	1.16	1.3	0.9	1.01	0.61	0.71	0.75	1.2	0.95	0.75	0.53	0.64	0.58	0.72	0.77	0.64	0.66	0.59	0.27	0.25	0.57	0.58	0.41	1.144	0.856	0.69	0.676	0.416
HELLS	helicase, lymphoid specific [Source:NCBI gene;Acc:102180007]	1.94	1.18	1.4	1.47	1.46	2.63	0.4	0.64	0.37	1.46	1.39	1.24	2.65	2.54	1.52	0.55	0.7	0.72	0.68	0.54	0.61	0.49	0.71	0.83	1.22	1.49	1.1	1.868	0.638	0.772
HERC5	HECT and RLD domain containing E3 ubiquitin protein ligase 5 [Source:NCBI gene;Acc:102189469]	1.57	1.05	3.63	4.88	1.22	2.69	2.73	8.29	3.89	2.05	2.47	3.32	3.88	3.89	4.76	4.85	1.78	2.99	7.02	12.42	2.19	3.42	4.09	5.35	2.6	2.47	3.93	3.664	5.812	3.53
HES1	hes family bHLH transcription factor 1 [Source:NCBI gene;Acc:102177474]	2.11	1.61	2.72	2.06	1.55	1.74	3.53	3.18	3.92	3.49	4.81	1.52	2.93	3.93	5.05	2.88	1.36	2.36	1.95	3.91	2.45	5.9	3.93	2.67	2.59	2.01	3.172	3.648	2.492	3.508
HGFAC	HGF activator [Source:NCBI gene;Acc:102182396]	34.04	31.3	28.07	6.4	18.79	13.57	12.78	4.82	6.53	16.89	20.49	27.16	20.29	23.82	20.66	9.63	10.28	20.01	18.1	6.76	29.23	22.15	25.52	17.59	20.83	23.72	10.918	22.484	12.956	23.064
HHIP	hedgehog interacting protein [Source:NCBI gene;Acc:102178293]	4.25	2.33	2.23	0.18	0.47	0.1	0.37	0.17	0.12	1.06	1.58	3.55	5.81	1.83	6.88	0.3	0.29	0.21	0	0.13	7.49	0.61	1.03	1.93	6.94	1.892	0.364	3.93	0.186	3.6
HHIPL1	HHIP like 1 [Source:NCBI gene;Acc:102177936]	1.32	1.36	7.97	5.6	1.07	1.98	8.09	1.53	2.25	2.84	1.07	1.15	1.49	2.3	0.37	4.27	2.52	2.57	2.66	5.69	3.24	1.7	3.27	5.06	3.8	3.464	3.338	1.276	3.542	3.414
HIC1	HIC ZBTB transcriptional repressor 1 [Source:NCBI gene;Acc:106503196]	1.99	0.86	1.54	0.95	1.28	0.33	0.27	0.05	0	0.61	0.41	0.55	0.56	0.97	0.09	0.26	0.55	0.76	0	0.21	1.35	1.06	0.25	0.53	0.95	1.324	0.252	0.516	0.356	0.828
HIF3A	hypoxia inducible factor 3 subunit alpha [Source:NCBI gene;Acc:102168854]	0.68	0.56	4.14	1.74	0.85	0.27	0.42	1.08	1.13	0.13	0.15	0.13	0.1	0.17	0.23	0.37	0.17	0.35	0.33	0.56	0.11	0.36	0.31	0.11	0.26	1.594	0.606	0.156	0.356	0.23
HINT2	histidine triad nucleotide binding protein 2 [Source:NCBI gene;Acc:102179766]	1.01	1.07	2.27	0.77	0	0	0	0	0	0	0	0.39	2.54	0.68	0.46	0.87	0.22	0.16	0.23	0.21	5.01	0	0	0	0.67	1.024	0	0.814	0.338	1.136
HIST1H1A	histone H1.1 [Source:NCBI gene;Acc:102186918]	9.06	8.43	4.69	6.36	7.68	14.61	1.28	1.72	3.06	3.29	8.46	4.84	13.03	14.28	6.58	0.73	2.39	2.25	6.51	1.67	0.91	1.67	2.54	1.65	3.77	7.244	4.792	9.438	2.71	2.108
HIST1H1B	histone H1.5 [Source:NCBI gene;Acc:106501755]	35.11	34.41	24.24	34.17	27.85	25.86	11.12	7.16	16.84	21.25	23.9	24.46	42.46	40.46	22.74	9.71	17.08	12.06	15.96	9.22	16.2	14.29	15.56	9.33	16.54	31.156	16.446	30.804	12.806	14.384
HIST1H1T	histone H1t [Source:NCBI gene;Acc:102185617]	1.73	1.02	0.93	4.08	1.52	1.25	0.79	1.01	0.28	0.33	0.26	0.35	0.61	0.88	1.21	1.47	0.31	0.42	0.06	0.56	0.71	0.19	0.28	0	0	1.856	0.732	0.662	0.564	0.236
HIST1H2BB	histone H2B type 1-B [Source:NCBI gene;Acc:102186170]	9.03	5.89	6.13	6.65	7.92	13.36	1.94	3.41	3	2.82	7.04	4.2	13.55	15.2	10.07	2.28	3.55	4.59	2.83	1.76	3.35	2.87	3.49	2.78	3.02	7.124	4.906	10.012	3.002	3.102
HIST1H2BD	histone H2B type 1-M [Source:NCBI gene;Acc:102184572]	376.3	333.87	218.55	351.18	454.32	254.28	109.59	154.97	132.85	205.82	213.09	117.66	190.4	190.12	166.25	151.19	148.23	135.57	139.05	98.48	129.52	114.14	103.68	117.38	155.51	346.844	171.502	175.504	134.504	124.046
HIST1H2BN	histone H2B type 1-N [Source:NCBI gene;Acc:102179758]	16.12	16.86	58.86	72.76	15.06	61.2	34.68	4.43	42.65	10.82	44.47	67.28	61.16	53.24	15.47	6.37	7.95	8.5	8.17	11.95	26.69	7.83	8.36	5.78	10.55	35.932	30.756	48.324	8.588	11.842
HIST1H3C	histone H3.1 [Source:NCBI gene;Acc:102185882]	31.6	22.09	17.08	17.65	22.85	32.08	3.54	2.98	5.23	14.26	16.39	14.04	35.19	34.22	25.58	6.24	9.23	7.79	13.97	5.25	8.72	7.44	9.09	8.07	18.09	22.254	11.618	25.084	8.496	10.282
HIST2H2BF	histone H2B type 2-F [Source:NCBI gene;Acc:102173518]	74.22	66.38	45.63	77.04	66.09	53.63	18.35	28.21	21.45	34.3	37.83	28.89	48.05	50.25	37.06	4.69	16.86	22.39	22.05	23.23	19.75	25.09	28.02	24.54	13.75	65.872	31.188	40.416	17.844	22.23
HIST2H3D	histone cluster 2 H3 family member d [Source:HGNC Symbol;Acc:HGNC:25311]	20.16	19.3	10.53	11.09	16.82	19.35	6.09	5.22	5.62	13.28	18.8	13.29	22.63	16.81	18.59	6.77	8.44	7.47	6.89	8.87	16.18	9.57	10.36	9.38	10.04	15.58	9.912	18.024	7.688	11.106
HIST3H2A	histone cluster 3 H2A [Source:HGNC Symbol;Acc:HGNC:20507]	2.71	2.6	2.08	1.44	1.88	0.61	0.25	1.12	1.1	1.34	1.18	0.44	2.12	1.76	1.44	0.12	0.9	0.87	1.15	0.39	0.49	0.78	1.01	0.66	1.17	2.142	0.884	1.388	0.686	0.822
HIST3H2BB	histone H2B type 3-B [Source:NCBI gene;Acc:102177790]	9.49	9.32	6.28	4.02	7.92	5.91	1.94	1.48	4.61	4.37	5.8	6.69	10.66	10.04	6.48	2.4	5.32	2.91	3.9	1.9	3.73	3.82	2.89	2.78	6.87	7.406	3.662	7.934	3.286	4.018
HJURP	Holliday junction recognition protein [Source:NCBI gene;Acc:102174269]	6.34	8.49	3.56	8.33	4.85	4.36	1.9	0.99	0.84	1.64	3.47	3.49	2.85	3	3.36	1.57	1.06	1.59	3.34	1.32	7.75	3.01	2.05	4.52	4.74	6.314	1.946	3.234	1.776	4.414
HKDC1	hexokinase domain containing 1 [Source:NCBI gene;Acc:102189736]	0.65	1.6	6.98	5.9	0.57	0.39	0.26	0.24	0.31	0.34	0.11	0.15	0.2	0.31	0.27	0.07	0.06	0.14	0.19	0.25	0.13	0.08	0.12	0.07	0.1	3.14	0.308	0.208	0.142	0.1
HLA-DOA	HLA class II histocompatibility antigen, DO alpha chain [Source:NCBI gene;Acc:102188986]	2.35	1.97	0.84	1.53	2.51	2.95	2.2	2.09	5.27	3.95	2.65	2.28	2.7	2.83	3.41	3.86	2.53	3.73	3.27	1.69	2	4.11	4.73	3.53	3.69	1.84	3.292	2.774	3.016	3.612
HLA-DRA	HLA class II histocompatibility antigen, DR alpha chain [Source:NCBI gene;Acc:102189356]	166.18	145.37	91.46	133.59	152.75	296.07	190.21	142	448.18	272.47	220.86	221.25	297.65	274.53	418.44	218.52	382.72	338.3	230.9	275.43	187.7	417.21	293.61	312.55	299.88	137.87	269.786	286.546	289.174	302.19
HMMR	hyaluronan mediated motility receptor [Source:NCBI gene;Acc:102185463]	1.06	0.74	0.69	0.88	0.76	1.56	0.4	0.31	0.42	0.45	1.09	0.49	1.6	1.63	1.05	0.27	0.34	0.31	0.48	0.15	0.15	0.39	0.27	0.35	0.65	0.826	0.628	1.172	0.31	0.362
HNMT	histamine N-methyltransferase [Source:NCBI gene;Acc:102169059]	5.32	3.97	7.54	4.26	3.59	3.62	5.57	5.33	8.21	4.86	4	6.33	9.09	12.5	9.13	11.29	6.72	9.43	5.25	7.35	10.77	4.86	7.31	4.03	4.38	4.936	5.518	8.21	8.008	6.27
HNRNPA2B1	heterogeneous nuclear ribonucleoprotein A2/B1 [Source:NCBI gene;Acc:102172032]	130.09	104.89	148.62	244.59	152.96	156.47	183.3	173.72	224.46	204.26	114.44	109.87	135.21	114.46	92.07	150.8	101.42	120.83	88.61	137.66	45.13	78.67	99.92	65.21	141.87	156.23	188.442	113.21	119.864	86.16
HOMER2	homer scaffold protein 2 [Source:NCBI gene;Acc:102178113]	14.25	15.22	10.81	14.94	17.33	21.56	13.64	20.88	17.11	20.93	38.49	32.22	24.43	28.2	17.59	26.79	18.73	23.59	24.15	16.86	19.9	25.55	26.34	20.95	20.66	14.51	18.824	28.186	22.024	22.68
HPF1	UPF0609 protein C4orf27 homolog [Source:NCBI gene;Acc:102169288]	6.4	4.48	4.29	3.44	5.39	4.67	4.31	1.84	1.47	4.42	8.94	7.57	7.11	6.31	5.16	3.73	2.97	3.95	4.45	3.73	5.26	5.65	4.58	5.58	6.07	4.8	3.342	7.018	3.766	5.428
HPN	hepsin [Source:NCBI gene;Acc:102188889]	46.79	42.23	39.75	0	2.88	3.17	0.3	0.87	0.18	24.17	35.24	33.97	38.15	48.29	40.48	0.66	0	0.73	0.82	0	57.71	6.41	37.9	13.71	22.71	26.33	5.738	39.226	0.442	27.688
HPRT1	hypoxanthine phosphoribosyltransferase 1 [Source:NCBI gene;Acc:102183404]	9.35	12.53	16.28	82.95	58.86	47.44	60.25	96.02	74.06	43.86	22.49	20.56	7.18	12.1	6.56	59.01	22.58	33.65	28.8	71.62	10.4	19.86	8.35	5.66	5.18	35.994	64.326	13.778	43.132	9.89
HRG	histidine rich glycoprotein [Source:NCBI gene;Acc:102175618]	761.46	400.86	472.72	582.3	789.54	751.15	1299.63	1487.69	1668.84	934.25	719.38	1634	807.17	773.96	917.5	1290.05	955.76	1274.03	1268.74	515.52	1111.7	1707.24	1788.57	1101.29	757.15	601.376	1228.31	970.402	1060.82	1293.19
HSD11B1	hydroxysteroid 11-beta dehydrogenase 1 [Source:NCBI gene;Acc:102168375]	320.41	256.04	182.64	191.39	279.11	340.23	417.24	260.15	458.35	383.84	568.26	732.74	411.36	447.95	496.32	623.71	429.53	531.28	549.39	620.47	729.94	646.26	799.91	574.84	725.44	245.918	371.962	531.326	550.876	695.278
HSD17B11	hydroxysteroid 17-beta dehydrogenase 11 [Source:NCBI gene;Acc:102187040]	98.09	55.39	39.44	66.64	77.64	59.11	155.21	150.14	127.39	76.94	117.9	156.45	90.56	99.38	132.78	167.61	97.63	110.79	114.68	80.17	140.08	145.54	187.17	131.27	161.08	67.44	113.758	119.414	114.176	153.028
HSD17B13	hydroxysteroid 17-beta dehydrogenase 13 [Source:NCBI gene;Acc:102186573]	81.15	13.26	10.22	103.95	93.5	95.61	425.99	218.37	569.21	140.73	298.21	226.25	113.54	122.37	188.95	740.82	266.61	422.2	240.14	430.04	183.42	338	370.12	321.3	215.92	60.416	289.982	189.864	419.962	285.752
HSD17B2	hydroxysteroid 17-beta dehydrogenase 2 [Source:NCBI gene;Acc:102182621]	3.88	2.97	2.45	2.55	3.15	2.65	7.14	7.2	4.01	3.77	6.76	9.94	4.43	5.12	9.2	7.59	7.59	10.7	8.02	5.56	17.33	18.03	15.08	8.93	7	3	4.954	7.09	7.892	13.274
HSD17B4	hydroxysteroid 17-beta dehydrogenase 4 [Source:NCBI gene;Acc:102172142]	7.41	4.77	3.55	2.56	2.36	3.19	11.15	6.36	10.4	2.6	6.83	7.22	6.27	7.61	8.71	7.76	7.61	9.13	6.19	4.62	17.46	8.52	11.93	7.01	7.18	4.13	6.74	7.328	7.062	10.42
HSD17B7	hydroxysteroid 17-beta dehydrogenase 7 [Source:NCBI gene;Acc:102179058]	2.05	3.13	2.61	1.77	1.36	1.64	2.58	0.65	0.65	1.24	0.99	1.4	1.31	1.26	1.89	0.77	0.59	0.82	1.01	0.51	3.12	0.59	1.32	0.82	1.03	2.184	1.352	1.37	0.74	1.376
HSPA1L	Capra hircus heat shock 70 kDa protein 1-like (LOC102177850), mRNA. [Source:RefSeq mRNA;Acc:NM_001314206]	1.36	1.3	1.52	1.49	1.89	0.8	2.1	1.28	1.64	1.05	0.69	1.09	1.35	1.18	2.31	2.76	2.98	5.17	1.48	1.68	1.47	1.09	3.97	1.94	4.02	1.512	1.374	1.324	2.814	2.498
HSPA2	heat shock protein family A (Hsp70) member 2 [Source:NCBI gene;Acc:102186695]	0.51	0.57	0.61	0.41	0.42	0.49	0.68	0.99	0.88	0.58	1.2	0.77	0.73	0.54	0.71	1.92	0.9	0.77	1.28	2.53	0.51	0.79	1.53	1.25	1.02	0.504	0.724	0.79	1.48	1.02
HSPA6	heat shock protein family A (Hsp70) member 6 [Source:NCBI gene;Acc:102185412]	1.51	2.27	0.49	1.09	1.04	0.91	0.52	1.08	2.31	0.41	0.63	2.14	1.09	1.09	11.55	5.97	60.06	36.86	3.04	1.82	0.88	1.95	7.12	12.31	2.86	1.28	1.046	3.3	21.55	5.024
HSPA8	heat shock protein family A (Hsp70) member 8 [Source:NCBI gene;Acc:102182240]	87.6	70.78	63.36	102.38	96.99	78.15	83.12	95.9	154.13	55.78	42.49	37.58	62.93	50.42	81.7	125.99	83.68	117.74	55.09	156.19	45.32	32.79	61.65	44.18	81.22	84.222	93.416	55.024	107.738	53.032
HTATIP2	HIV-1 Tat interactive protein 2 [Source:NCBI gene;Acc:102186278]	2.52	4.29	2.01	1.79	2.82	6.84	9.17	1.77	7.02	3.63	7.11	8.72	3.59	4.68	5.63	2.44	3.23	6.06	4.23	6.56	9.39	6.51	8.93	4.32	6.41	2.686	5.686	5.946	4.504	7.112
HTRA3	HtrA serine peptidase 3 [Source:NCBI gene;Acc:102179086]	7.04	17.89	22.14	5.43	6.31	2.5	1.39	1.37	1.79	3.82	2.07	1.82	2.23	2.87	1.17	1.04	2.18	1.38	1.76	1.6	0.53	0.14	0.4	0.38	1.04	11.762	2.174	2.032	1.592	0.498
HVCN1	hydrogen voltage gated channel 1 [Source:NCBI gene;Acc:102178294]	3.21	1.55	0.4	4.57	7.69	6.07	4.95	6.85	5.06	6.16	9.61	6.29	3.85	5.94	1.4	11.17	4.69	8.34	8.66	4.2	6.55	9.02	11.4	8.36	7.38	3.484	5.818	5.418	7.412	8.542
HYKK	hydroxylysine kinase [Source:NCBI gene;Acc:102183458]	41.95	31.87	24.67	24.54	30.98	16.78	13.74	26.96	11.42	28.98	22.94	21.65	25.46	23.3	20.78	14.57	10.92	15.83	12.02	8.06	21.64	15.83	22.13	18.59	16.85	30.802	19.576	22.826	12.28	19.008
ICA1	islet cell autoantigen 1 [Source:NCBI gene;Acc:102170848]	2.14	2.48	2.15	1.59	1.66	0.92	0.68	0.45	0.84	1.04	1.53	0.83	1.65	1.37	1.13	0.63	1.19	1.14	0.65	0.66	0.93	0.46	0.62	0.54	0.95	2.004	0.786	1.302	0.854	0.7
ICAM3	intercellular adhesion molecule 3 [Source:NCBI gene;Acc:106502299]	15.82	7.41	7.15	11.4	17.46	8.23	5.74	5.92	6.48	11.28	7.2	5.93	7.76	7.99	7.04	3.97	5.21	4.29	7.17	4.62	5.65	3.33	3.24	3.3	4.88	11.848	7.53	7.184	5.052	4.08
ID4	inhibitor of DNA binding 4, HLH protein [Source:NCBI gene;Acc:108633532]	0.52	0.61	0.67	0.65	0.5	0.91	0.68	0.65	1.08	0.86	0.65	1.99	1.56	2.56	1.02	0.31	0.33	0.37	0.45	0.63	0.31	1.05	1.11	0.4	0.49	0.59	0.836	1.556	0.418	0.672
IDO1	indoleamine 2,3-dioxygenase 1 [Source:NCBI gene;Acc:102184119]	0.79	0.35	0.97	1.7	0.8	1.59	1.01	0.22	4.63	1.13	1.31	4.5	1.52	1.56	2.56	1.03	1.92	1.06	2.18	3.02	1.83	0.93	2.14	0.73	5.38	0.922	1.716	2.29	1.842	2.202
IDO2	indoleamine 2,3-dioxygenase 2 [Source:NCBI gene;Acc:102184590]	12.37	14.18	9.06	5.55	6.96	4.16	3.13	4.09	2.7	7.15	4.47	4.29	2.6	3.69	7.77	2.77	2.98	4.67	2.86	3.03	11.76	5.09	3.1	4.45	2.89	9.624	4.246	4.564	3.262	5.458
IER3	immediate early response 3 [Source:NCBI gene;Acc:102169716]	14.12	12.85	15.78	9.97	16.97	15.45	12.3	10.99	15.2	24.97	34.13	25.54	11.93	11.64	19.29	14.01	15.13	12.15	15.9	20.38	20.6	34.51	56.27	18.31	19.36	13.938	15.782	20.506	15.514	29.81
IFIT2	interferon induced protein with tetratricopeptide repeats 2 [Source:HGNC Symbol;Acc:HGNC:5409]	2.38	1.84	3.06	0	2.45	4.19	2.01	3.79	5.7	3.64	3.73	4.49	1.3	4.58	6.1	5.33	3.65	2.01	5.77	9.65	2.87	3.85	2.23	4.88	2.43	1.946	3.866	4.04	5.282	3.252
IGDCC4	immunoglobulin superfamily DCC subclass member 4 [Source:NCBI gene;Acc:102169106]	1.69	2.13	1.2	0.87	1.68	2.52	2.21	0.47	0.83	4.19	3.09	4.29	2.77	3.89	1.84	0.85	0.59	1.64	2.01	0.52	2.24	2.28	2.4	2.54	1.19	1.514	2.044	3.176	1.122	2.13
IGF1R	insulin like growth factor 1 receptor [Source:NCBI gene;Acc:100861165]	11.81	9.07	8.54	10.3	9.92	6.67	2.98	4	3.9	8.24	5.37	6.16	4.1	6.41	5.92	2.18	2.64	3.16	4.09	2.85	2.1	2.16	1.7	2.34	2.66	9.928	5.158	5.592	2.984	2.192
IGF2BP1	insulin like growth factor 2 mRNA binding protein 1 [Source:NCBI gene;Acc:102190637]	7.01	6	6.44	6.24	5.76	3.15	6.12	6.69	3.64	4.55	2.84	3.52	2.84	2.91	3.71	1.7	2.5	2.9	3.16	6.08	2.23	1.71	1.19	3.04	1.51	6.29	4.83	3.164	3.268	1.936
IGF2BP2	insulin like growth factor 2 mRNA binding protein 2 [Source:NCBI gene;Acc:102179703]	5.64	4.88	4.65	3.8	6.1	4.17	5.41	5.4	7.15	3.82	4.26	3.15	4.32	4.98	2.17	2.15	1.93	2.1	3.22	3.28	1.38	1.77	1.36	1.27	1.36	5.014	5.19	3.776	2.536	1.428
IGF2BP3	insulin like growth factor 2 mRNA binding protein 3 [Source:NCBI gene;Acc:102174183]	2.4	2.1	2.58	2.08	2.13	0.96	0.62	1.02	0.69	1.2	0.76	0.56	0.92	1.14	0.84	0.42	0.87	0.39	0.29	0.43	0.21	0.33	0.29	0.76	0.26	2.258	0.898	0.844	0.48	0.37
IGFBP1	insulin like growth factor binding protein 1 [Source:NCBI gene;Acc:100860913]	13.41	7.42	53.76	110.16	8.12	281.02	208.58	169.97	625.26	92.08	924.37	819.04	229.67	281.15	72.66	385.5	410.02	45.11	600.2	1290.22	123.2	634.23	815.7	637.94	382.67	38.574	275.382	465.378	546.21	518.748
IGFBP2	insulin like growth factor binding protein 2 [Source:NCBI gene;Acc:102175172]	29.8	45.33	100.23	57.45	27.52	36.6	534.09	552.3	582.13	9.41	231.68	670.81	17.59	23.21	66.93	643.37	329.18	318.38	526.29	872.25	381.98	761.7	551.61	682.33	279.37	52.066	342.906	202.044	537.894	531.398
IGFBP5	insulin like growth factor binding protein 5 [Source:NCBI gene;Acc:100860950]	1.2	1.72	3.18	1.69	0.72	1.25	2.67	6.7	6.25	1.85	1.1	2.45	0.86	1.76	1.21	2.4	0.65	2.12	1.65	3.76	2.02	2.96	1.75	0.97	0.95	1.702	3.744	1.476	2.116	1.73
IHH	Indian hedgehog signaling molecule [Source:NCBI gene;Acc:102179616]	2.47	2.46	1.64	2.25	2.99	3.26	3.39	5.66	2.21	1.68	8.71	7.17	4.74	6.08	3.9	4.31	2.05	3.18	4.78	4.6	7.79	14.17	7.6	7.28	6.73	2.362	3.24	6.12	3.784	8.714
IKBKG	inhibitor of nuclear factor kappa B kinase subunit gamma [Source:NCBI gene;Acc:102171591]	6.46	7.23	4.16	7.58	8.68	9.64	9.96	7.69	10.7	12.38	9.34	11.45	8.01	9.91	10.92	9.07	8.9	10.59	7.84	12.74	13.45	10.7	10.96	10.73	12.64	6.822	10.074	9.926	9.828	11.696
IKZF3	IKAROS family zinc finger 3 [Source:NCBI gene;Acc:102183541]	1.2	0.81	0.61	1.04	1.03	1.52	1.18	1.58	5.31	1.79	2.5	2.2	1.75	1.69	1.86	1.82	2.29	1.98	2.47	2.25	2.1	3.02	2.72	1.61	2.33	0.938	2.276	2	2.162	2.356
IL13RA1	interleukin 13 receptor subunit alpha 1 [Source:NCBI gene;Acc:102171312]	22.07	20.14	27.03	5.67	7.36	5.87	6.34	9.69	3.15	10.29	18.48	21.43	16.51	20.59	15.77	6.13	10.54	7.4	5.55	7.71	37.58	13.04	19.41	14.15	13.26	16.454	7.068	18.556	7.466	19.488
IL13RA2	interleukin 13 receptor subunit alpha 2 [Source:NCBI gene;Acc:102173926]	1.73	2.38	1.37	1.98	1.52	3.38	2.55	3.67	4.05	2.72	2.7	2.18	2.38	2.63	3.58	2.43	1.69	2.78	2.95	2.17	2.33	2.13	2.34	2.58	2.67	1.796	3.274	2.694	2.404	2.41
IL17RB	interleukin 17 receptor B [Source:NCBI gene;Acc:102173695]	2.54	1.99	2.13	1.65	1.89	1.11	0.47	0.7	0.24	0.71	0.44	0.7	0.61	0.34	0.52	0.67	0.82	0.45	0.73	0.49	1.28	0.91	0.54	1.26	0.61	2.04	0.646	0.522	0.632	0.92
IL1R1	interleukin 1 receptor type 1 [Source:NCBI gene;Acc:102187231]	5.63	7.72	4.79	6	3.47	2.18	3.23	2.11	0.9	1.29	1.77	3.13	1.07	0.68	1.56	1.31	5.9	3.58	1.92	1.91	0.95	1.37	2.62	2.64	4.94	5.522	1.942	1.642	2.924	2.504
IL1RL1	interleukin 1 receptor like 1 [Source:NCBI gene;Acc:102188323]	1.11	0.85	2.92	1.96	1.02	0.57	0.81	0.61	1.08	0.68	0.53	1.32	0.4	0.49	0.54	0.51	0.79	0.67	0.77	0.54	0.4	0.42	0.64	0.67	0.81	1.572	0.75	0.656	0.656	0.588
IL27RA	interleukin 27 receptor subunit alpha [Source:NCBI gene;Acc:102189572]	9.44	14.63	12.03	10.04	8.66	9.96	7.29	6.26	12.92	8.01	8.85	9.77	8.51	9.43	7.43	4.87	6.32	6.52	6.21	16.51	4.1	3.91	4.04	5.54	4.5	10.96	8.888	8.798	8.086	4.418
IL7	interleukin 7 [Source:NCBI gene;Acc:102182054]	1.86	1.22	1.1	2.29	0.47	1.67	4.89	0.95	2.42	1.54	2.21	4.09	1.95	2.55	1.3	2.78	2.49	2.78	3.9	2.83	2.51	2.17	4.95	1.65	2.52	1.388	2.294	2.42	2.956	2.76
IL7R	interleukin 7 receptor [Source:NCBI gene;Acc:102175248]	0.53	0.34	0.25	0.39	0.35	0.84	1.32	0.74	2.1	1.08	0.74	2.48	1.08	1.39	1.24	0.95	1.95	2.02	1.53	2.14	1.44	1.76	1.27	1.51	1.3	0.372	1.216	1.386	1.718	1.456
ILDR2	immunoglobulin like domain containing receptor 2 [Source:NCBI gene;Acc:102174175]	0.23	0.2	0.24	0.24	0.28	0.66	2.3	0.78	1.03	0.64	1.85	2.64	0.62	0.7	1.09	4.09	1.73	2.02	1.59	3.48	1.48	1.71	3.06	2.64	1.95	0.238	1.082	1.38	2.582	2.168
IMPA2	inositol monophosphatase 2 [Source:NCBI gene;Acc:102178781]	27.62	35.98	18.77	28.65	25.39	31.85	35.76	14.33	13.48	25.17	30.01	30.97	29.93	31.44	31.54	19.65	27.98	37.02	24.3	17.87	74.07	35.09	43.99	44.83	35.05	27.282	24.118	30.778	25.364	46.606
INCA1	inhibitor of CDK, cyclin A1 interacting protein 1 [Source:NCBI gene;Acc:102173119]	1.8	2.5	2.55	2.49	1.74	1.34	1.06	0.76	0.54	0.91	1.39	0.86	1.38	2.89	1	0.72	0.71	1.09	0.6	0.22	0.62	0.27	0.61	0.5	0.66	2.216	0.922	1.504	0.668	0.532
INHBB	inhibin subunit beta B [Source:NCBI gene;Acc:100861250]	11.42	13.2	6.47	8.82	11.01	3.01	0.64	0.44	0.57	10.76	1.51	0.6	2.08	1.7	1.09	0.24	0.78	0.66	0.19	0.43	0.13	0.18	0.26	0.22	0.38	10.184	3.084	1.396	0.46	0.234
INHBE	inhibin subunit beta E [Source:NCBI gene;Acc:102176101]	13.05	21.43	71.8	31.75	12.55	25.52	49.68	17.17	11.53	35.66	34.9	19.67	37.1	38.62	22.08	36.56	21.45	42.93	12.65	44.3	35.64	157.1	86.03	115.05	57.09	30.116	27.912	30.474	31.578	90.182
INSIG1	insulin induced gene 1 [Source:NCBI gene;Acc:102183937]	14.95	27.96	24.6	22.63	11.04	17.6	13.28	2.7	2.83	12.59	8.69	22.7	15.1	12.81	20.22	7.81	11.18	13.11	15.57	3.13	48.85	16.76	26.81	11.97	38.33	20.236	9.8	15.904	10.16	28.544
INSIG2	insulin induced gene 2 [Source:NCBI gene;Acc:100861144]	14.01	7.59	18.52	15.49	9.58	10.07	15.16	18.66	29.23	9.71	9.74	10.28	7.11	9.04	10.23	18.62	12.82	15.62	13.54	38.3	9.03	12.79	14.07	9.36	20.59	13.038	16.566	9.28	19.78	13.168
INSR	insulin receptor [Source:NCBI gene;Acc:102168996]	3.55	3.99	7.69	2.98	3.04	3.06	1.74	1.56	4.18	1.64	2.68	3.28	1.39	1.58	1.06	2.62	1.75	3	1.91	2.56	1.73	2.05	2.97	3.24	4.6	4.25	2.436	1.998	2.368	2.918
INSYN1	inhibitory synaptic factor 1 [Source:NCBI gene;Acc:102182041]	1.35	0.78	1.83	1.19	0.98	1.99	2.38	1.3	2.85	0.98	1.41	1.76	1.75	2.34	0.64	2.75	2.03	1.52	0.83	2.91	3.09	1.23	2.24	1.06	2.12	1.226	1.9	1.58	2.008	1.948
INTS7	integrator complex subunit 7 [Source:NCBI gene;Acc:102186035]	31.31	27.74	31.33	35.88	39.84	15.96	14.08	15.43	11.96	23.76	16.23	14.31	14.54	13.91	11.6	10.27	10.76	11.28	12.86	14.01	11.9	8.79	12.12	11.92	14.8	33.22	16.238	14.118	11.836	11.906
IP6K2	inositol hexakisphosphate kinase 2 [Source:NCBI gene;Acc:102187085]	5.5	0	0.41	3.91	3.48	7.58	5.9	11.35	11.33	1.08	8.22	16.34	5.95	4.65	5.62	10.27	6.51	7.1	13.98	15.2	2.55	4.68	6.65	4.24	9.85	2.66	7.448	8.156	10.612	5.594
IPO5	importin 5 [Source:NCBI gene;Acc:102175309]	1.36	1.69	1.51	0.54	1.96	0.97	1.85	1.92	2.15	1.51	5.4	1.32	0.99	2.43	2.99	0.44	1.6	0.81	1.21	0.68	1.77	0.92	1.23	0.51	0.99	1.412	1.68	2.626	0.948	1.084
ISM1	isthmin 1 [Source:NCBI gene;Acc:102184352]	2.65	2.18	35.01	11.66	3.46	4.51	1.04	1.43	1.37	0.99	0.83	0.68	1.04	1.11	0.56	0.67	0.78	0.76	0.27	4.07	0.55	0.26	0.46	0.55	0.25	10.992	1.868	0.844	1.31	0.414
ITGA1	integrin subunit alpha 1 [Source:NCBI gene;Acc:102172761]	13.67	10.93	13.77	10.36	11.85	5.4	5.74	5.4	3.3	4.52	3.52	8.45	5.79	5.71	4.99	5.98	7.42	3.56	2.8	5.71	6.32	2.55	4.92	8.65	6.37	12.116	4.872	5.692	5.094	5.762
ITGA2B	integrin subunit alpha 2b [Source:NCBI gene;Acc:102183451]	2.23	1.74	1.58	1.58	2.25	1.81	1.11	1.4	1.88	2.78	1.48	2.84	2.1	2.16	1.78	0.85	1.06	1.35	0.74	1.2	0.95	1.09	0.61	0.63	1.16	1.876	1.796	2.072	1.04	0.888
ITGA3	integrin subunit alpha 3 [Source:NCBI gene;Acc:102185499]	1.86	2.24	3.9	2.86	1.53	1.13	1.97	1.38	2.15	1.37	0.84	1.51	1.27	1.74	1.29	0.98	0.97	1.51	0.75	1.53	0.96	0.54	0.99	0.71	0.52	2.478	1.6	1.33	1.148	0.744
ITGA5	integrin subunit alpha 5 [Source:NCBI gene;Acc:102176587]	23.49	27.08	26.45	28.73	21.21	10.46	12.5	8.45	5.75	14.24	7.53	8.23	8.75	10.26	10.76	7.88	7.02	9.64	6.39	7.04	9.07	4.44	7.07	5.16	6.57	25.392	10.28	9.106	7.594	6.462
ITGA7	integrin subunit alpha 7 [Source:NCBI gene;Acc:102169839]	17.14	15.12	11.16	13.53	12.4	14.88	21.02	24.86	34.78	14.66	17.29	21.57	9.32	12.49	15.58	22.68	23.01	15.54	23.21	33.27	9.17	19.28	30.1	18.17	17	13.87	22.04	15.25	23.542	18.744
ITGB7	integrin subunit beta 7 [Source:NCBI gene;Acc:102180190]	1.27	1.06	0.41	1.88	1.28	3.51	0.81	0.76	2.44	2.89	2.68	3.59	2.88	3.2	4.26	3.32	5.2	4.94	4.06	2.54	3.6	3.2	2.8	6.13	3.24	1.18	2.082	3.322	4.012	3.794
ITIH1	inter-alpha-trypsin inhibitor heavy chain 1 [Source:NCBI gene;Acc:102179335]	0.23	0.19	0	0.33	0.06	0.16	25.19	14.75	25.04	11.04	14.47	17.8	0.16	0.18	11.78	0.11	0.29	28.13	23.91	0.2	0.15	0.05	0.66	0.68	0.72	0.162	15.236	8.878	10.528	0.452
ITK	IL2 inducible T cell kinase [Source:NCBI gene;Acc:102176528]	0.45	0.16	0.18	0.42	0.27	1.09	0.7	0.75	2.08	0.7	1.2	1	1.04	0.91	0.8	0.71	1.62	1.52	1.71	0.88	1.3	1.69	1.57	1.03	0.84	0.296	1.064	0.99	1.288	1.286
IZUMO4	IZUMO family member 4 [Source:NCBI gene;Acc:102185555]	3.48	1.38	1.62	1.7	2.34	0.82	1.92	3.84	1.84	1.61	2.72	2.65	1.38	1.54	3.14	3.66	1.55	3.44	3.32	2.04	5.06	5.15	2.36	3.24	1.99	2.104	2.006	2.286	2.802	3.56
JAGN1	jagunal homolog 1 [Source:NCBI gene;Acc:102183111]	40.1	46.31	62.02	94.22	58.93	51.04	43.56	50.36	39.33	47.07	24.6	30.14	21.73	18.53	24.54	36.19	32.64	37.16	37.11	49.83	19.96	37.37	28.67	35.33	32.5	60.316	46.272	23.908	38.586	30.766
JAML	junction adhesion molecule like [Source:NCBI gene;Acc:102189500]	3.5	60.17	1.58	1.85	2.41	142.54	3.21	3.19	5.9	3.93	6.01	4.7	166.67	164.08	162.68	7.42	160.92	6.98	4.89	124.71	117.81	179.84	192.83	132.82	3.5	13.902	31.754	100.828	60.984	125.36
JCHAIN	joining chain of multimeric IgA and IgM [Source:NCBI gene;Acc:102172880]	0.31	0.31	0.46	0.39	0.25	0.44	0.75	0.65	0.98	0.89	0.9	0.62	0.85	0.73	0.55	0.64	0.94	0.41	0.77	1.12	1.37	1.86	1.43	1.48	1.02	0.344	0.742	0.73	0.776	1.432
JMJD4	jumonji domain containing 4 [Source:NCBI gene;Acc:102185999]	0.97	0.38	1.15	0.12	0.39	0.25	1.24	0.7	2.06	0.66	0.72	1.39	0.87	0.3	0.22	2	0.88	1.35	0.95	1.33	0.59	0.9	0.47	0.41	0.53	0.602	0.982	0.7	1.302	0.58
KBTBD4	kelch repeat and BTB domain containing 4 [Source:NCBI gene;Acc:102173588]	1.2	1.91	2.61	0.6	1.08	0.55	0.34	0.28	0.25	0.99	0.44	0.25	0.37	0.7	1.12	0.44	0.37	0.81	0.36	0.95	1.03	0.45	0.68	0.48	0.71	1.48	0.482	0.576	0.586	0.67
KCNG1	potassium voltage-gated channel modifier subfamily G member 1 [Source:NCBI gene;Acc:102169395]	1.79	3.89	3.79	2.02	2.47	0.89	2.34	3.43	2.62	1.38	1.33	1.9	0.95	1.18	2.56	4.1	3.01	3.31	1.07	5.43	5.18	5.44	5.55	3.89	4.01	2.792	2.132	1.584	3.384	4.814
KCNK1	potassium two pore domain channel subfamily K member 1 [Source:NCBI gene;Acc:102176940]	2.14	1.83	7.4	3.03	1.55	1.58	1.5	1.03	1.49	1.26	0.93	1.11	1.61	1.53	1.82	1	1.23	1.58	0.95	1.91	1.99	1.1	1.84	0.97	1.45	3.19	1.372	1.4	1.334	1.47
KCNMB1	potassium calcium-activated channel subfamily M regulatory beta subunit 1 [Source:NCBI gene;Acc:102185781]	1.22	1.11	1.06	1.12	1.5	1.19	0.44	0.57	0.78	0.85	0.48	2.4	0.57	0.9	0.97	0.35	0.57	0.6	0.39	0.39	0.75	0.3	0.58	0.66	0.34	1.202	0.766	1.064	0.46	0.526
KCNMB4	potassium calcium-activated channel subfamily M regulatory beta subunit 4 [Source:NCBI gene;Acc:102184787]	2.42	1.02	0.79	1.72	1.4	3.56	1.22	2.75	2.59	2.87	7.74	6.44	5.24	2.81	3.24	2.94	1.07	4.67	5.35	2.26	7.03	3.77	6.12	4.82	5.04	1.47	2.598	5.094	3.258	5.356
KCNN2	potassium calcium-activated channel subfamily N member 2 [Source:NCBI gene;Acc:102185838]	1.39	1.83	1.05	0.62	1.48	1.65	2.79	3.12	3.32	1.69	5.62	5.21	3.33	3.71	1.9	6.96	3.86	6.48	5.44	3.54	7.09	6.59	7.11	2.7	5.34	1.274	2.514	3.954	5.256	5.766
KCNS3	potassium voltage-gated channel modifier subfamily S member 3 [Source:NCBI gene;Acc:102177724]	0.93	1.78	8.98	0.88	0.86	0.51	0.81	0.38	1.1	1.09	1.19	1.52	1.11	1.4	0.7	0.44	0.16	0.52	1.06	0.38	0.45	0.09	0.65	0.02	0.04	2.686	0.778	1.184	0.512	0.25
KCNT2	potassium sodium-activated channel subfamily T member 2 [Source:NCBI gene;Acc:102188067]	0.97	1	1.73	0.82	0.59	0.66	1.58	0.27	0.62	0.41	0.83	0.66	0.64	0.66	0.31	0.37	1.14	0.91	0.97	0.51	0.85	0.97	1.19	1.77	1.86	1.022	0.708	0.62	0.78	1.328
KDELR2	KDEL endoplasmic reticulum protein retention receptor 2 [Source:NCBI gene;Acc:102176578]	36.18	47.72	52.42	8.68	15.66	14.13	2.52	2.76	1.4	23.49	18.31	23.98	29.71	33.86	14.88	1.01	4.65	1	4.99	2.3	25.25	5.07	16.42	23.25	21.23	32.132	8.86	24.148	2.79	18.244
KIAA0232	KIAA0232 ortholog [Source:NCBI gene;Acc:102174377]	1.66	0	0	0	0	0	2.43	1.16	2.23	0	0	0	0	0	0	0.41	0	0	0	0	0	0.16	0	0	0	0.332	1.164	0	0.082	0.032
KIAA1324	KIAA1324 ortholog [Source:NCBI gene;Acc:102171293]	2.66	1.53	1.47	3.78	2.46	0.54	0.38	0.37	0.53	0.2	0.33	0.35	0.39	0.68	0.66	0.17	0.36	0.29	0.37	0.5	0.27	0.31	0.37	0.31	0.32	2.38	0.404	0.482	0.338	0.316
KIF11	kinesin family member 11 [Source:NCBI gene;Acc:102174270]	3.18	2.45	2.12	2.22	2.34	3.37	0.48	0.46	1.17	1.25	1.87	1.04	3.46	4.12	1.94	0.26	0.77	0.51	1.58	0.53	0.33	0.68	0.87	0.68	1.29	2.462	1.346	2.486	0.73	0.77
KIF12	kinesin family member 12 [Source:NCBI gene;Acc:102177163]	4.89	7.11	5.34	6.34	3.84	3.33	1.65	1.9	0.73	3.65	3.02	4.03	2.58	3.33	1.75	2.9	1.98	2.31	1.94	2.51	1.88	0.95	2.06	2.15	4.94	5.504	2.252	2.942	2.328	2.396
KIF20A	kinesin family member 20A [Source:NCBI gene;Acc:102184618]	3.95	2.45	2.55	1.63	3.04	3.66	0	0	0	0.05	0.74	0.02	2.49	3.33	1.84	0	0	0.17	0.5	0	0	0	0	0	0.07	2.724	0.742	1.684	0.134	0.014
KIF22	kinesin family member 22 [Source:NCBI gene;Acc:102191666]	2.3	1.89	2.03	1.84	1.69	2.2	0.29	0.47	0.49	0.68	1.12	0.93	2.79	2.82	1.7	0.42	0.8	0.45	1.61	0.39	0.72	0.43	0.64	0.57	0.54	1.95	0.826	1.872	0.734	0.58
KIF23	kinesin family member 23 [Source:NCBI gene;Acc:102174210]	2.63	1.77	2.14	1.69	1.94	2.25	0.38	0.15	0.65	0.72	0.98	0.62	2.26	2.81	1.1	0.11	0.78	0.25	0.7	0.49	0.34	0.27	0.42	0.36	0.55	2.034	0.83	1.554	0.466	0.388
KIF2C	kinesin family member 2C [Source:NCBI gene;Acc:102188823]	1.36	0.81	0.96	1.24	0.94	1.28	0.19	0.18	0.26	0.46	0.43	0.44	1.28	1.38	0.72	0.08	0.15	0.14	0.35	0.34	0.24	0.1	0.31	0.27	0.34	1.062	0.474	0.85	0.212	0.252
KIF4A	kinesin family member 4A [Source:NCBI gene;Acc:102174640]	1.77	1.44	1.67	1.65	1.9	2.34	0.28	0.19	0.5	0.74	1.29	1.11	2.2	2.75	1.35	0.27	0.56	0.37	1.16	0.36	0.29	0.39	0.35	0.31	0.78	1.686	0.81	1.74	0.544	0.424
KIFC1	kinesin family member C1 [Source:NCBI gene;Acc:102168781]	1.71	1.81	1.77	1.61	1.6	2.6	0.16	0.08	0.62	0.64	1.4	0.79	1.69	2.48	1.71	0.28	0.71	0.26	0.74	0.44	0.47	0.11	0.51	0.28	0.61	1.7	0.82	1.614	0.486	0.396
KL	klotho [Source:NCBI gene;Acc:102186879]	1.21	1.09	0.65	1.76	1.03	1.17	1.42	2.24	0.39	1.22	2.46	2.79	1.18	1.46	0.66	2.64	2.11	1.89	2.36	1.29	1.15	1.29	1.43	0.68	0.65	1.148	1.288	1.71	2.058	1.04
KLB	klotho beta [Source:NCBI gene;Acc:102170862]	57.85	48.97	47.07	47.77	46.27	26.25	28.87	36.94	23.57	25.97	16.47	17.92	19.98	19.31	25.22	24.4	14.68	21.6	16.4	8.61	13.39	9.02	17.18	9.86	11.4	49.586	28.32	19.78	17.138	12.17
KLF10	Kruppel like factor 10 [Source:NCBI gene;Acc:102172371]	20.52	16.08	30.06	26.38	25.29	25.67	28.42	39.88	25.67	21.76	29.14	27.26	30.98	32.72	28.03	29.57	9.28	19.5	26.9	39.49	20.42	72.82	31.64	62.15	23.1	23.666	28.28	29.626	24.948	42.026
KLF15	Kruppel like factor 15 [Source:NCBI gene;Acc:102179715]	13.1	9.68	6.94	3.35	8.71	7.18	6.03	3.33	2.34	7.08	8.04	13.27	8.01	11.23	9.84	4.33	5.76	7.44	5.35	8	15.5	6.6	9.81	8.01	10.87	8.356	5.192	10.078	6.176	10.158
KLF2	Kruppel like factor 2 [Source:NCBI gene;Acc:106502263]	1.37	1.44	1.06	0.66	1.31	1.24	1.2	1.29	1.49	0.76	0.99	2.07	1.39	1.57	1.98	1.81	3.14	2.7	1.84	1.74	2.23	2.28	3.38	3.14	2.08	1.168	1.196	1.6	2.246	2.622
KLF5	Kruppel like factor 5 [Source:NCBI gene;Acc:102180404]	0.81	1.68	1.57	1.59	1.72	1.85	3.33	3.51	8.91	2.01	1.69	2.1	1.2	3.63	1.77	3.5	1.44	2.8	1.25	4.72	1.4	1.24	1.76	2.19	1.24	1.474	3.922	2.078	2.742	1.566
KLF9	Kruppel like factor 9 [Source:NCBI gene;Acc:102181681]	0	0.08	0.02	0	9.72	0	0	3.67	9.61	0	0	0	0	0	0	0	3.07	0	0	23.06	0	0	0	0	0	1.964	2.656	0	5.226	0
KLHL25	kelch like family member 25 [Source:NCBI gene;Acc:102185120]	2.66	5.32	9.29	3.52	2.34	2.47	6.49	1.88	3.66	2.07	1.43	4.5	2.91	3.63	3.17	3.2	5.03	5.7	3.47	6.35	5.07	5.78	6.78	5.03	8.26	4.626	3.314	3.128	4.75	6.184
KLHL42	kelch like family member 42 [Source:NCBI gene;Acc:102182767]	3.36	2.71	2.83	2.12	2.71	2.17	1.61	0.87	0.99	2.03	1.44	2.34	2.35	2.62	1.98	0.85	1.38	1.4	1.11	1.21	1.14	0.95	1.02	0.91	1.04	2.746	1.534	2.146	1.19	1.012
KLRK1	NKG2-D type II integral membrane protein [Source:NCBI gene;Acc:102183941]	0.23	0.03	0.09	0.4	0.31	0.44	0.42	0.51	3.15	0.6	0.8	0.65	0.61	0.84	0.79	0.74	0.87	0.75	0.86	1.03	0.34	0.98	0.75	0.43	0.71	0.212	1.024	0.738	0.85	0.642
KMO	kynurenine 3-monooxygenase [Source:NCBI gene;Acc:102188698]	2.22	2.23	2.98	3.07	2.84	1.53	2.65	3.78	2.42	2.41	4.54	4.68	3.02	3.85	2.79	1.98	1.43	3.36	2.72	1.56	4.88	4.11	5.48	4.07	4.94	2.668	2.558	3.776	2.21	4.696
KMT5C	lysine methyltransferase 5C [Source:NCBI gene;Acc:102185214]	3.19	2.89	2.57	3.72	2.97	2.59	1.86	1.73	1.35	2.55	1.65	1.7	1.81	1.99	2.24	0.81	1.18	1.75	1.49	1.58	1.57	0.54	1.27	1.24	0.92	3.068	2.016	1.878	1.362	1.108
KNL1	kinetochore scaffold 1 [Source:HGNC Symbol;Acc:HGNC:24054]	1.38	0.79	0.87	0.85	0.65	1.39	0.27	0.54	0.34	0.56	1.05	0.69	1.88	1.74	0.98	0.22	0.26	0.26	0.52	0.29	0.23	0.38	0.54	0.49	0.65	0.908	0.62	1.268	0.31	0.458
KNTC1	kinetochore associated 1 [Source:NCBI gene;Acc:102189422]	1.59	1.01	1.12	1.14	1.26	1.49	0.5	0.3	0.54	0.81	0.89	1.17	1.24	1.57	1.21	0.33	0.44	0.34	0.58	0.36	0.53	0.43	0.58	0.42	0.78	1.224	0.728	1.216	0.41	0.548
KPNA5	karyopherin subunit alpha 5 [Source:NCBI gene;Acc:102172154]	4.2	2.99	5.37	4.91	2.61	1.94	1.43	2.84	1.88	1.69	0.96	1.72	0.96	1.48	1.24	2.1	0.95	0.97	0.8	2.44	0.6	1.27	1.29	1.27	1.76	4.016	1.956	1.272	1.452	1.238
KRT5	keratin 5 [Source:NCBI gene;Acc:102175207]	0.7	3.73	0.41	0.51	0.89	0.15	0.23	0.18	0.25	0.6	0.09	0.26	0.43	2.61	1.07	0.05	0.15	0.25	0.1	0.06	0.15	0.08	0.15	0.22	0.06	1.248	0.282	0.892	0.122	0.132
KRT7	keratin 7 [Source:NCBI gene;Acc:102184596]	1.19	1.55	1.64	1.87	1.34	0.72	1.19	0.65	0.95	1.81	1.09	1.21	1.84	1.85	1.72	0.66	0.59	0.81	0.76	0.41	0.81	0.66	0.67	0.38	0.42	1.518	1.064	1.542	0.646	0.588
KRT78	keratin 78 [Source:NCBI gene;Acc:108633291]	1.14	1.26	1.18	0.78	0.65	0.65	0.67	0.79	0.78	0.71	1.2	1.04	1.51	1.57	1.01	0.2	0.68	0.27	0.46	0.38	0.53	0.84	0.85	0.95	1.08	1.002	0.72	1.266	0.398	0.85
LAMA2	laminin subunit alpha 2 [Source:NCBI gene;Acc:102187050]	2.41	2.55	4.2	2.11	2.71	1.66	3.18	3.02	3.54	4.13	2.22	2.75	2.28	2.03	1.48	3.17	2.56	1.99	1.21	1	1.25	1.28	1.49	0.93	1.39	2.796	3.106	2.152	1.986	1.268
LAMB3	laminin subunit beta 3 [Source:NCBI gene;Acc:102168376]	0.43	0.24	0.26	0.62	0.46	0.63	0.6	0.55	1.03	1.26	1.1	1.09	0.91	1.26	0.7	0.47	1.44	1.46	1.43	3.37	1.62	1.55	2.95	1.2	1.22	0.402	0.814	1.012	1.634	1.708
LBP	lipopolysaccharide binding protein [Source:NCBI gene;Acc:102186029]	229.64	616.04	775.66	434.55	212.7	300.1	238.02	132.2	145.67	185.62	238.24	228.64	185	193.46	107.07	128.68	412.41	167.87	175.74	292.25	98.03	162.97	130.45	279.6	439.71	453.718	200.322	190.482	235.39	222.152
LCN2	lipocalin 2 [Source:NCBI gene;Acc:102188951]	1.55	4.02	19.3	11.58	1.36	2.47	12.55	0.43	1.02	1.67	1.09	0.45	0.91	0.8	0.48	0.88	6.45	0.6	1.73	2.82	10.31	11.08	2.33	12.03	12.18	7.562	3.628	0.746	2.496	9.586
LDH-A	lactate dehydrogenase [Source:NCBI gene;Acc:100860870]	6.11	10.33	2.7	3.37	12.67	5.48	7.4	5.94	7.37	4.06	3.21	5.18	1.94	4.92	2.81	2.98	3.93	4.03	2.99	5.8	1.14	2.25	1.31	0.28	3.6	7.036	6.05	3.612	3.946	1.716
LDHD	lactate dehydrogenase D [Source:NCBI gene;Acc:102172747]	5.81	5.27	3	2.48	5.18	4.15	5.86	6.76	6.56	6.25	6.88	6.26	5.48	6.56	7.52	5.73	3.73	6.78	7.16	5.35	12.83	6.44	7.81	5.76	4.97	4.348	5.916	6.54	5.75	7.562
LEPR	leptin receptor [Source:NCBI gene;Acc:102180987]	3.82	2.65	8.26	4.87	3.18	3.27	1.86	3.39	3.36	2.55	2.63	1.69	2.66	1.94	0.86	0.76	1.48	1.32	1.15	3.35	0.83	1.82	3.07	3.59	0.79	4.556	2.886	1.956	1.612	2.02
LGALS2	galectin 2 [Source:NCBI gene;Acc:102176864]	0	2.63	0	0.38	0	2.69	9.25	3.07	16.14	0	2.96	7.08	3.62	17.98	8.95	0	0.61	4.34	3.82	7.12	8.09	2.16	2.12	6	3.08	0.602	6.23	8.118	3.178	4.29
LGALS3	galectin 3 [Source:NCBI gene;Acc:102186125]	15.74	22.52	15.99	16.06	17.76	14.04	14.7	5.44	12.75	12.37	4.77	18.14	14.26	12.1	17.5	7.16	8.22	4.02	6.23	4.97	8.2	5.41	8.73	13.25	25.56	17.614	11.86	13.354	6.12	12.23
LGALS3BP	galectin 3 binding protein [Source:NCBI gene;Acc:102177374]	7.33	7.48	9.62	15.89	14.49	10.69	12.83	16.33	16.22	11.01	7.61	7.67	2.97	3.99	5.83	19.76	32.07	12.1	14.07	41.64	6.89	19.46	14.92	9.75	9.11	10.962	13.416	5.614	23.928	12.026
LGALS4	galectin 4 [Source:NCBI gene;Acc:102178655]	0.37	0.38	0.29	0.19	0.04	1.37	2	1.1	3.18	0.46	1.37	1.13	0.72	1.73	2.14	0.73	1.04	0.82	1.22	1.08	1.27	2.01	0.79	1.41	1.04	0.254	1.622	1.418	0.978	1.304
LGI2	leucine rich repeat LGI family member 2 [Source:NCBI gene;Acc:102169747]	14.06	5.72	18.51	15.25	10.78	4.18	12.98	30.92	27.71	4.99	2.78	4.36	1.75	2.39	2.91	6.55	3.72	2.95	4.6	39.34	2	1.03	3.81	3.74	0.54	12.864	16.156	2.838	11.432	2.224
LGR5	leucine rich repeat containing G protein-coupled receptor 5 [Source:NCBI gene;Acc:102172413]	2.1	1.65	0.52	1.65	1.71	2.63	0.81	1.16	1.41	3.74	3.69	3.59	3.67	3.9	2.65	2.04	2.41	4	2.19	1.36	4.24	2.12	3.75	2.2	4.48	1.526	1.95	3.5	2.4	3.358
LIPG	lipase G, endothelial type [Source:NCBI gene;Acc:102191574]	8.37	16.66	74.34	29.27	8.12	5.44	0.33	0.06	0.16	7.06	0.73	0.55	3.98	4.69	2.02	0.17	0.76	1.68	0.06	0.37	0.1	0.18	0.2	0.08	0.19	27.352	2.61	2.394	0.608	0.15
LMAN2	lectin, mannose binding 2 [Source:NCBI gene;Acc:102178166]	17.72	26.03	34.06	4.58	20.71	12.38	3.33	2.48	9.3	1.95	7.15	18.69	11.48	14.17	11.54	2.74	8.44	10.06	6.81	8.97	27.87	5.5	7	6.96	7.28	20.62	5.888	12.606	7.404	10.922
LONRF2	LON peptidase N-terminal domain and ring finger 2 [Source:NCBI gene;Acc:102185750]	2.22	1.79	1	1.98	1.72	1.27	0.75	1.49	2.77	1.19	0.48	0.2	0.49	0.63	1.39	0.3	1.3	2.48	0.46	1.84	0.67	0.23	0.47	0.66	0.5	1.742	1.494	0.638	1.276	0.506
LOXL2	lysyl oxidase like 2 [Source:NCBI gene;Acc:102177338]	7.67	5.92	7.97	5.37	6.75	4.93	4.62	2.97	6.3	4.98	3.27	6.52	4.2	3.91	4.32	2.09	4.22	3.61	2.21	2.85	2.93	2.15	2.78	1.73	1.95	6.736	4.76	4.444	2.996	2.308
LOXL4	lysyl oxidase like 4 [Source:NCBI gene;Acc:102174272]	2.01	2.48	2.1	1.21	2.64	3.5	2.55	0.42	0.91	2.92	3.76	4.19	1.71	1.8	1.57	0.93	1.98	4.04	1.72	1.68	5.06	5.44	6.35	1.79	5.64	2.088	2.06	2.606	2.07	4.856
LPIN1	lipin 1 [Source:NCBI gene;Acc:102180603]	0.55	0.51	1.29	0.65	0.65	0.91	1.5	4.2	8.37	0.2	0.26	0.67	0.72	0.57	1.09	0.57	0.26	0.22	0.64	2.24	0.24	0.41	0.37	0.88	0.85	0.73	3.036	0.662	0.786	0.55
LPL	lipoprotein lipase [Source:NCBI gene;Acc:100860750]	3.17	4.9	5.97	2.51	3.11	1.17	5.32	1.3	2.26	0.94	0.43	1.31	0.91	1.29	1.31	1.61	1.84	1.75	0.64	0.87	0.85	0.79	0.6	1.22	0.48	3.932	2.198	1.05	1.342	0.788
LRP2	LDL receptor related protein 2 [Source:NCBI gene;Acc:102190361]	1.4	0.5	1.72	0.61	1.2	0.07	0.05	0.65	0.06	0.06	0.27	0.08	0.08	0.11	0.04	0.03	0.04	0	0.02	0.08	0.01	0.01	0.03	0	0	1.086	0.178	0.116	0.034	0.01
LRRC14	leucine rich repeat containing 14 [Source:NCBI gene;Acc:102190800]	1.44	1.38	1.18	0.68	0.76	0.41	0.47	0.46	0.41	0.84	0.6	0.68	0.68	0.84	1.21	0.35	0.48	0.72	0.3	0.24	1.29	0.72	0.71	0.63	0.52	1.088	0.518	0.802	0.418	0.774
LRRC17	leucine rich repeat containing 17 [Source:NCBI gene;Acc:106501718]	2.47	2.77	2.05	1.94	1.53	1.95	1.56	0.73	0.82	2.71	1.19	1.56	2.43	2.03	1.93	0.62	0.61	1.01	0.56	0.26	1.05	0.35	0.58	0.62	0.63	2.152	1.554	1.828	0.612	0.646
LRRC20	leucine rich repeat containing 20 [Source:NCBI gene;Acc:100861079]	6.83	5.6	4.04	6.98	7.27	2.12	1.97	1.26	3.06	1.55	2.71	1.51	1.98	2.8	2.06	3.15	0.86	3.93	2.25	1.57	2.53	0.86	2.02	1.93	2.6	6.144	1.992	2.212	2.352	1.988
LRRC6	leucine rich repeat containing 6 [Source:NCBI gene;Acc:102184451]	0.89	0.74	0.12	0.35	0.83	0.83	1.44	0.98	2.04	1.55	1.61	1.05	1.08	1.15	1.45	1.71	0.88	1.61	1.34	0.88	0.92	1.43	2.24	1.81	1.13	0.586	1.368	1.268	1.284	1.506
LRRC61	leucine rich repeat containing 61 [Source:NCBI gene;Acc:102170943]	0.67	0.82	0.32	0.53	0.64	0.71	0.55	0.8	1.16	0.74	1.59	1.22	0.83	0.76	1.1	0.67	1.09	1.57	0.98	1.37	1.88	1.61	1.38	0.87	0.99	0.596	0.792	1.1	1.136	1.346
LSM2	LSM2 homolog, U6 small nuclear RNA and mRNA degradation associated [Source:NCBI gene;Acc:100861322]	9.97	10.68	12.05	13.53	0.86	3.55	0	0	1.47	5.05	12.95	8.32	9.29	9.13	12.93	1.68	3.45	2.85	1.4	1.76	14.33	1.3	3.82	5.74	2.5	9.418	2.014	10.524	2.228	5.538
LTB	lymphotoxin beta [Source:NCBI gene;Acc:102186643]	1.34	0.83	0.64	0.62	1.33	3.53	2.78	1.63	4.16	2.84	2.57	2.92	2.67	3.16	3.39	1.82	4.18	2.07	3.48	2.57	2.26	2.6	2.32	2.77	3.27	0.952	2.988	2.942	2.824	2.644
LUC7L3	LUC7 like 3 pre-mRNA splicing factor [Source:NCBI gene;Acc:102179234]	0.82	0.69	1.15	1.56	0.5	0.84	2.46	2.06	7.83	1.12	0.87	0.79	1.14	0.96	0.83	2.93	0.9	2.52	2.42	1.21	0.46	1.23	1.17	0.73	0.59	0.944	2.862	0.918	1.996	0.836
LURAP1L	leucine rich adaptor protein 1 like [Source:NCBI gene;Acc:102172998]	3.42	3.47	4.77	4.65	2.65	2.8	2.15	2.27	2.63	2.64	1.11	2.31	1.82	1.61	1.79	1.93	2.25	2.08	1.37	2.5	1.59	0.95	1.96	1.35	1.98	3.792	2.498	1.728	2.026	1.566
LXN	latexin [Source:NCBI gene;Acc:100861135]	4.1	4.74	3.25	2.78	2.71	2.2	2.43	1.55	2.36	2.61	2.2	2.3	3.22	4.18	2.36	1.09	1.05	1.55	1.33	2.1	1.16	0.58	1.57	1.07	2.45	3.516	2.23	2.852	1.424	1.366
LY6E	lymphocyte antigen 6 family member E [Source:NCBI gene;Acc:102174491]	0.54	0.56	2.63	2.22	0.47	1.55	0.94	2.34	1.7	1.01	1.49	0.82	1.59	1.94	2.4	1.6	1.28	1.62	2.89	6.93	2.25	1.58	1.02	1.37	0.67	1.284	1.508	1.648	2.864	1.378
LYL1	LYL1, basic helix-loop-helix family member [Source:NCBI gene;Acc:102168994]	1.27	1.21	1.8	0.67	1.4	0.73	0.49	0.7	1.22	0.65	0.06	0.77	0.53	0.72	0.81	0.6	0.28	0.56	0.52	0.27	0.54	0.8	0.06	0.52	0.56	1.27	0.758	0.578	0.446	0.496
LYSMD2	LysM domain containing 2 [Source:NCBI gene;Acc:102170978]	4.79	5.6	5.6	9.12	5.3	4.67	4.19	5.62	2.07	4.83	4.33	4.72	4.51	5.22	4.53	3.53	2.85	2.54	3.94	6.88	1.9	1.82	3.44	1.62	2.03	6.082	4.276	4.662	3.948	2.162
MACROD1	MACRO domain containing 1 [Source:NCBI gene;Acc:100861314]	37.07	34.7	17.37	26.58	40.28	64.8	72.86	49.05	60.43	50.67	84.95	72.18	66.62	77.53	74.01	82.6	58.47	89.37	69.49	42.39	111.76	86.33	97.67	63.3	59.21	31.2	59.562	75.058	68.464	83.654
MAFF	MAF bZIP transcription factor F [Source:NCBI gene;Acc:102182388]	2.12	1.15	0.8	1.33	1.02	1.49	2.87	0.75	3.08	1	2.14	3.47	1.19	2.33	2.48	2.05	1.49	3.03	1.99	3.59	1.74	2.72	3.04	3.85	2.11	1.284	1.838	2.322	2.43	2.692
MAGEH1	MAGE family member H1 [Source:NCBI gene;Acc:102189752]	16.58	15.98	10.88	11.98	12.97	13.45	15.68	17.61	13.25	21.48	16.75	25.32	19.34	19.46	17.95	22.41	13	15.62	18.52	17.5	17.4	33.85	27.33	18.66	25.99	13.678	16.294	19.764	17.41	24.646
MAGI3	membrane associated guanylate kinase, WW and PDZ domain containing 3 [Source:NCBI gene;Acc:102181179]	0.47	1.03	0.05	0	0.87	0	0	0	0	0	0	0	1.43	1.86	0	0	0	0	0	0	2.65	2.37	2.52	0	0	0.484	0	0.658	0	1.508
MANF	mesencephalic astrocyte derived neurotrophic factor [Source:NCBI gene;Acc:102168867]	226.06	274.58	292.11	171.69	204.95	222.85	121.87	74.94	99.31	118.05	122.25	146.81	146.06	142.71	159.28	69.69	163.23	146.67	106.53	179.16	43.2	50.23	77.99	66.4	249.1	233.878	127.404	143.422	133.056	97.384
MAP10	microtubule associated protein 10 [Source:NCBI gene;Acc:102176391]	0.7	0.57	0.4	0.54	0.78	0.84	1.38	1.03	1.21	0.86	1.14	1.35	0.94	1.38	1.12	1.62	1.05	0.83	1.12	0.98	0.75	1.37	0.7	0.76	0.99	0.598	1.064	1.186	1.12	0.914
MAP1B	microtubule associated protein 1B [Source:NCBI gene;Acc:102176074]	4.56	4.7	3.7	2.56	4.68	1.81	6.62	2.04	3.09	3.11	1.28	4.6	2.18	2.29	2.74	1.68	3.51	2.51	1.49	1.31	1.57	1.2	1.63	1.2	0.99	4.04	3.334	2.618	2.1	1.318
MAP28	MAP28 protein [Source:NCBI gene;Acc:100861192]	0.43	0.15	1.3	4.39	0.29	0.46	0.06	0.73	0.61	0.31	0.65	0.2	1.99	1.52	0.18	0.03	0.12	0.03	0	0	0.17	0.03	0.03	0.15	0.12	1.312	0.434	0.908	0.036	0.1
MAP2K6	mitogen-activated protein kinase kinase 6 [Source:NCBI gene;Acc:102169516]	0.77	1.22	1.14	0.57	0.64	0.88	2.09	0.88	0.65	0.52	0.75	1.49	1.1	1.44	0.74	0.72	4.47	1.14	1.69	1.63	1.49	3.4	1.57	1.47	2.3	0.868	1.004	1.104	1.93	2.046
MAP34-B	MAP34-B protein [Source:NCBI gene;Acc:100861275]	0.49	0.72	4.56	12.21	0.77	1.17	0.26	3.99	0.7	1.1	1.62	0.4	1.46	1.74	0.18	0	0	0.2	0.09	0	0	0	0	0.54	0.27	3.75	1.444	1.08	0.058	0.162
MAP3K13	mitogen-activated protein kinase kinase kinase 13 [Source:NCBI gene;Acc:102178859]	6.23	5.03	2.46	6.25	5.8	5.78	9.57	4.11	4.37	7.52	9.62	9.34	6.45	6.86	8.91	7.09	8.82	8.64	7.94	4.69	10.58	9.78	13.25	9.31	5.95	5.154	6.27	8.236	7.436	9.774
MAP4	microtubule associated protein 4 [Source:NCBI gene;Acc:102171384]	4.56	6.7	11.96	1.74	0	0	0	0	0	0	0.43	3.3	0.69	0	1.71	0	0	0	0	3.07	1.5	0	0	0	1.25	4.992	0	1.226	0.614	0.55
MAP4K1	mitogen-activated protein kinase kinase kinase kinase 1 [Source:NCBI gene;Acc:102179510]	0.71	0.99	0.88	1.51	0.55	2.15	0.74	0.52	2.35	1.33	1.19	2.63	1.98	1.43	1.58	0.84	1.65	1.16	1.4	1.45	1.41	1.88	1.31	1.8	1.66	0.928	1.418	1.762	1.3	1.612
MAP7D1	MAP7 domain containing 1 [Source:NCBI gene;Acc:102191485]	2.24	2.4	2.57	1.61	1.76	0.81	0.8	0.55	0.67	0.94	0.87	1.56	0.78	0.71	1.25	0.56	0.79	0.95	0.58	0.86	1.66	0.84	2.72	0.51	2	2.116	0.754	1.034	0.748	1.546
MAPK13	mitogen-activated protein kinase 13 [Source:NCBI gene;Acc:100860996]	25.84	36.66	31.91	21.59	22.15	44.44	17.77	19.88	7.76	37.87	55.63	25.86	38.04	46.9	32.54	25.35	23.34	6.84	7.02	7.42	32.38	31.18	28.58	25.03	34.41	27.63	25.544	39.794	13.994	30.316
MAPKAP1	mitogen-activated protein kinase associated protein 1 [Source:NCBI gene;Acc:102181287]	1.03	2.24	4.46	1.31	2.15	1.68	0.04	0.46	1.13	2.4	1.93	2.29	0	0	0.22	0.28	0.02	0	0	0.47	1.08	0.49	0	1.82	1.79	2.238	1.142	0.888	0.154	1.036
MARCKSL1	MARCKS like 1 [Source:NCBI gene;Acc:102171472]	12.34	13.67	9.94	27.44	21.66	19.03	25.65	16.62	18.59	24.76	9.2	14.42	10.64	16.38	14.94	8.69	22.73	24.25	12.76	25.06	2.4	9.46	5.42	8.21	7.6	17.01	20.93	13.116	18.698	6.618
MASP1	mannan binding lectin serine peptidase 1 [Source:NCBI gene;Acc:102171378]	59.23	78.87	39.96	30.33	41.34	45.26	29.48	18.85	23.79	66.41	77.23	76.99	71.54	82.37	59.22	41.55	50.62	57.15	54.98	35.26	74.36	65.23	77.97	54.98	61.22	49.946	36.758	73.47	47.912	66.752
MASTL	microtubule associated serine/threonine kinase like [Source:NCBI gene;Acc:102176245]	1.1	1	1.36	0.91	0.73	1.41	0.23	0.19	0.18	0.55	0.71	0.93	1.32	1.77	0.77	0.18	0.33	0.22	0.29	0.38	0.11	0.25	0.41	0.29	0.63	1.02	0.512	1.1	0.28	0.338
MATN2	matrilin 2 [Source:NCBI gene;Acc:102180513]	7.87	8.79	5.99	5.19	7.59	2.64	3.6	2.47	1.94	4.39	2.07	2.32	1.47	1.83	2.57	0.29	0.63	1.33	1.18	0.49	0.86	0.38	1.19	0.71	1.04	7.086	3.008	2.052	0.784	0.836
MCRIP2	MAPK regulated corepressor interacting protein 2 [Source:NCBI gene;Acc:100861059]	24.34	19.03	23.51	20.12	18.14	14.92	6.54	5.95	3.45	8.76	11.62	9.43	15.65	10	9.83	5.98	10.09	8.01	2.7	3.29	14.48	3.11	10.3	4.88	7.46	21.028	7.924	11.306	6.014	8.046
ME1	malic enzyme 1 [Source:NCBI gene;Acc:100860863]	10.66	8.54	15.97	14.67	7.43	14.99	3.3	16.89	9.17	15.31	7.31	1.79	15.34	14.17	7.5	2.05	0.81	1.65	0.88	5.16	0.33	1.05	0.9	1.87	0.4	11.454	11.932	9.222	2.11	0.91
MECOM	MDS1 and EVI1 complex locus [Source:NCBI gene;Acc:102182261]	1.17	1.26	3.08	1.46	1.29	0.7	2.07	2.28	1.7	1.55	1.03	0.6	1.26	1.11	0.81	1.02	0.63	0.83	0.84	0.56	0.55	0.58	0.66	0.5	0.44	1.652	1.66	0.962	0.776	0.546
MEF2D	myocyte enhancer factor 2D [Source:NCBI gene;Acc:102174260]	0.17	0.27	0.17	0.84	0.36	1.44	0.2	1.87	2.13	0.67	0.21	0.62	0.22	0.6	0.44	1.62	1.12	2.74	1.38	0.69	0.36	0.4	1	0.73	0.56	0.362	1.262	0.418	1.51	0.61
MEGF9	multiple EGF like domains 9 [Source:NCBI gene;Acc:102179102]	3.49	4.75	4.64	3.83	2.68	1.59	1.65	0.9	1.09	1.88	1.57	1.74	1.48	1.36	2.54	0.97	0.87	1	0.85	1.71	1.08	0.82	0.73	1.43	0.77	3.878	1.422	1.738	1.08	0.966
MEIS1	Meis homeobox 1 [Source:NCBI gene;Acc:102181046]	2.56	3.45	5.02	3.63	3.47	3.73	6.17	3.85	9.07	2.51	1.96	2.23	3.54	2.97	3.67	3.39	2.65	4.22	2.28	3.92	1.83	1.88	1.95	2.38	2.05	3.626	5.066	2.874	3.292	2.018
MEP1B	meprin A subunit beta [Source:NCBI gene;Acc:102181352]	1	0.52	0.1	0.3	1.13	0.46	0.59	0.31	1.68	0.47	0.79	0.79	0.56	0.6	2.29	0.82	0.4	1.16	0.58	0.61	1.79	1.1	1.02	1.29	1.16	0.61	0.702	1.006	0.714	1.272
MERTK	MER proto-oncogene, tyrosine kinase [Source:NCBI gene;Acc:102170054]	2.26	2.66	0.41	3.44	5.36	5.05	8.29	5.66	6.53	2.35	9.65	14.08	4.64	5.53	5.63	7.63	5.53	8.93	13.96	6.73	6.08	15.54	12.64	9.39	7.49	2.826	5.576	7.906	8.556	10.228
MEST	mesoderm specific transcript [Source:NCBI gene;Acc:102183936]	65.58	74.19	52.99	57.51	76.77	38.53	32.35	36.71	37.98	51.71	42.58	23.21	46.13	44.63	35.6	25.34	21.57	37.75	18.05	11.04	14.35	23.3	29.23	26.9	18.98	65.408	39.456	38.43	22.75	22.552
METTL7B	methyltransferase like 7B [Source:NCBI gene;Acc:102179920]	12.96	12.43	20.42	10.55	11.11	14.54	10.11	18.48	41.93	6.75	10.36	21.17	5.57	10	11.88	21.47	18.18	16.57	21.44	47.53	16.62	13.09	29.58	15.32	30.5	13.494	18.362	11.796	25.038	21.022
MFAP1	microfibril associated protein 1 [Source:NCBI gene;Acc:102185785]	5.29	6.68	9.42	10.85	11.56	7.88	7.42	7.75	12.9	7.04	3.98	5.01	3.05	2.11	5.39	7.6	6.08	8.5	5.76	14.09	1.92	3.87	3.7	2.78	6.94	8.76	8.598	3.908	8.406	3.842
MFAP4	microfibril associated protein 4 [Source:NCBI gene;Acc:102190636]	1.63	3.74	1.64	1.53	0.46	0.11	5.42	1.13	2.93	2.15	0.78	4.46	1.12	1.47	0.98	1.64	1.53	2.56	0.23	0.44	0.76	0.49	0.15	0.45	0	1.8	2.348	1.762	1.28	0.37
MFN1	mitofusin 1 [Source:NCBI gene;Acc:102191461]	6.52	6.07	6.18	9.27	9.32	10.77	15.46	21.38	17.31	9.81	9.13	7.78	11.7	10.75	6.78	11.24	8.47	9.71	7.13	11.28	4.92	9.65	11.81	10.25	11.86	7.472	14.946	9.228	9.566	9.698
MFN2	mitofusin 2 [Source:NCBI gene;Acc:102181325]	0.14	0.09	0	0.17	0.06	1.1	5.26	6.07	6.52	0.54	4.94	4.25	1.84	3.34	0.38	5.68	4.66	5.42	4.34	7.8	2.35	6.08	3.96	3.23	0.11	0.092	3.898	2.95	5.58	3.146
MFSD12	major facilitator superfamily domain containing 12 [Source:NCBI gene;Acc:102175390]	5.01	5.97	7.47	4.31	3.13	4.33	1.79	1.43	1.82	3.13	2.8	3.31	2.91	3.72	5.29	2.33	2.61	2.88	1.93	3.3	2.76	1.39	1.14	1.97	3.4	5.178	2.5	3.606	2.61	2.132
MGLL	monoglyceride lipase [Source:NCBI gene;Acc:102176082]	20.46	17.7	18.86	16.89	18.07	14.13	12.22	20.35	17.57	16.75	27.88	22.7	22.11	21.58	26.14	38.69	32.99	26.59	19.91	56.46	15.76	37.17	26.74	23.65	19.4	18.396	16.204	24.082	34.928	24.544
MINAR1	membrane integral NOTCH2 associated receptor 1 [Source:NCBI gene;Acc:102171822]	12.82	14.05	14.72	15.65	14.91	14.49	10.01	2.96	2.48	18.52	8.93	10.02	7.81	7.96	8.08	6.15	4.28	8.97	6.25	6.32	8.15	1.55	6.05	2.7	2.87	14.43	9.692	8.56	6.394	4.264
MINDY4	MINDY lysine 48 deubiquitinase 4 [Source:NCBI gene;Acc:102185530]	0.73	0.55	0.59	0.41	0.61	0.42	1.07	1.92	1.14	0.49	0.93	0.73	0.58	0.57	0.44	0.81	0.77	1.16	0.92	1.12	0.64	1.12	1.44	0.98	0.67	0.578	1.008	0.65	0.956	0.97
MIOX	myo-inositol oxygenase [Source:NCBI gene;Acc:102188934]	917.65	724.26	613.11	901.67	958.53	429.05	121.6	428.09	169.73	457.8	181.56	79.02	368.45	347.16	89.4	110.55	42.18	107.89	35.62	261.29	3.08	19.32	46.87	67.5	8.74	823.044	321.254	213.118	111.506	29.102
MIS18BP1	MIS18 binding protein 1 [Source:NCBI gene;Acc:102179603]	1.38	1.01	1.16	0.88	0.92	1.37	0.41	0.53	0.61	0.78	0.88	0.61	2.01	1.95	1	0.28	0.34	0.4	0.58	0.38	0.33	0.51	0.32	0.31	0.65	1.07	0.74	1.29	0.396	0.424
MKLN1	muskelin 1 [Source:NCBI gene;Acc:102172967]	2.58	2.35	2.15	3.97	3.35	3.37	5.5	4.59	5.57	1.32	1.76	2.22	1.51	2.52	1.47	6.85	2.58	4.98	4.14	4.26	1.72	0.87	1.59	2.02	2.04	2.88	4.07	1.896	4.562	1.648
MKRN2OS	MKRN2 opposite strand [Source:NCBI gene;Acc:108638621]	0.63	1.07	1.99	1.01	0.45	0.38	0.58	0.24	0.45	0.22	0.94	0.67	0.14	0.21	0.82	0.22	1.09	0.47	0.51	1.09	0.85	0.97	0.5	0.85	1.36	1.03	0.374	0.556	0.676	0.906
MME	membrane metalloendopeptidase [Source:NCBI gene;Acc:102184949]	0.08	0.04	1.1	1.92	0.05	0.16	2.07	0.81	0.2	1.06	6.4	3.43	1.74	1.97	1.39	2.11	0.44	1.77	1.57	3.1	4.03	3.42	14.64	4.36	6.99	0.638	0.86	2.986	1.798	6.688
MMP11	matrix metallopeptidase 11 [Source:NCBI gene;Acc:102181066]	6.71	13.35	4.52	6.07	5.02	5.65	1.29	0.26	0.44	10.93	8.64	3.84	6.96	8.17	5.05	0.74	0.54	1.3	0.64	0.07	1.95	0.25	0.95	0.34	0.25	7.134	3.714	6.532	0.658	0.748
MMP2	matrix metallopeptidase 2 [Source:NCBI gene;Acc:102184364]	6.28	8.35	7.45	5.05	6.73	6.29	11.68	5.99	9.09	7.1	4.95	7.19	5.38	5.97	4.05	3.09	4.5	5.22	3.16	3.29	3.79	1.8	3.65	1.92	1.46	6.772	8.03	5.508	3.852	2.524
MOB3B	MOB kinase activator 3B [Source:NCBI gene;Acc:102168825]	3.52	4.18	2.35	3.26	3.64	1.77	1.56	1.33	2.27	3.78	2.85	2.38	1.68	2.37	2.65	1.23	1.61	1.72	1.94	1.07	1.46	1.45	1.18	1.04	1.54	3.39	2.142	2.386	1.514	1.334
MORN4	MORN repeat containing 4 [Source:NCBI gene;Acc:102174456]	2	1.08	0.86	0.43	1.34	1.11	1.02	1.84	1.39	1.44	1.95	2.55	2.27	2.72	3.24	0.9	0.64	1.43	2.32	1.92	2.02	3.85	1.91	2.18	2.26	1.142	1.36	2.546	1.442	2.444
MOXD1	monooxygenase DBH like 1 [Source:NCBI gene;Acc:102191334]	9.67	14.92	2.05	1.49	7.14	21.79	14.86	5.35	7.28	30.17	26.78	27.5	25.23	26.68	21.1	15.99	13.24	30.19	25.33	11.58	37.38	27.92	35.31	23.12	29.79	7.054	15.89	25.458	19.266	30.704
MPND	MPN domain containing [Source:NCBI gene;Acc:102171781]	0	0	0	0	0	0	0.87	1.75	0	0	0	4.12	0	0	0	2.65	0.55	2.73	3.39	1.77	5.79	0.75	3.58	0.64	2.15	0	0.524	0.824	2.218	2.582
MPP2	membrane palmitoylated protein 2 [Source:NCBI gene;Acc:102178482]	1.4	1.66	1.88	0.73	1.34	1.13	0.81	0.83	0.58	1.33	0.84	0.39	0.93	1.19	0.81	1	1.27	2.16	0.64	0.63	0.63	0.35	0.64	0.46	0.7	1.402	0.936	0.832	1.14	0.556
MRPL42	mitochondrial ribosomal protein L42 [Source:NCBI gene;Acc:102178330]	30.46	24.74	40.32	23.94	10.66	15.98	14.15	15.18	6.75	27.43	17.91	15.14	19.54	20.55	18.58	7.37	8.55	14.97	14.59	5.18	6.38	12.25	32.91	13.22	19.42	26.024	15.898	18.344	10.132	16.836
MRPL55	mitochondrial ribosomal protein L55 [Source:NCBI gene;Acc:102184707]	4.52	5.81	3.27	0.24	8.05	1.53	1.55	0	0	1.56	3.04	2.64	6.69	5.89	4.17	1.17	1.67	1.3	0.64	0	7.43	8.54	7	8.92	0	4.378	0.928	4.486	0.956	6.378
MRPS12	mitochondrial ribosomal protein S12 [Source:NCBI gene;Acc:102179977]	6.71	10.07	9.46	6.06	6.37	8.31	3.65	1.69	1.58	5	8.34	10.25	7.73	10.19	8.81	3.08	3.12	3.66	7.02	4.14	11.76	3.77	7.2	6.76	10.29	7.734	4.046	9.064	4.204	7.956
MRPS2	mitochondrial ribosomal protein S2 [Source:NCBI gene;Acc:108637181]	2.43	7.69	11.72	4.76	4.15	0	0.96	5.62	7.93	0.43	0	0	0	0	0.93	0	1.56	4.93	1.41	5.03	0	4.18	0.5	0	1.31	6.15	2.988	0.186	2.586	1.198
MRPS7	mitochondrial ribosomal protein S7 [Source:NCBI gene;Acc:102171095]	7.07	13.53	8.66	14.32	10.24	7.8	5.58	6.3	10.05	4.52	5.67	6.74	0.95	1.19	4.01	6.68	4.46	7.02	5	12.49	6.92	7.44	1.95	4.57	10.38	10.764	6.85	3.712	7.13	6.252
MS4A8	membrane spanning 4-domains A8 [Source:NCBI gene;Acc:102175097]	0.49	0.77	1.26	1.85	0.54	0.7	1.36	0.42	0.8	0.31	0.81	4.33	0.93	0.95	1.62	0.3	2.03	0.82	1.21	1.54	1.12	1.14	1.13	2.58	4.3	0.982	0.718	1.728	1.18	2.054
MSANTD3	Myb/SANT DNA binding domain containing 3 [Source:NCBI gene;Acc:102191046]	0.48	0.85	1.79	1.08	0.83	0.79	0.67	0.32	0.92	0.57	0.79	0.37	0.42	0.62	0.34	0.94	0.54	1.33	0.33	1	0.38	0.47	0.3	0.31	0.43	1.006	0.654	0.508	0.828	0.378
MSI1	musashi RNA binding protein 1 [Source:NCBI gene;Acc:102178650]	3.24	1.6	2.74	1.27	1.76	1.13	1.01	0.83	0.49	1.27	1.76	0.95	2.32	2.28	2.16	0.21	0.22	0.49	0.16	0.78	0.42	0.41	0.88	0.29	0.06	2.122	0.946	1.894	0.372	0.412
MSL1	MSL complex subunit 1 [Source:NCBI gene;Acc:102186796]	2.47	2.23	1.9	0.75	0.71	0.27	0.53	0.44	0.17	0.59	0.39	0.57	1.51	0.75	1.59	0.15	0.55	0.29	0.32	0.38	0.79	0.1	1.15	0.36	0.38	1.612	0.4	0.962	0.338	0.556
MSRA	methionine sulfoxide reductase A [Source:NCBI gene;Acc:102176235]	4.25	4.08	2.7	1.95	4.88	3.07	5.9	4.49	7.67	3.3	5.74	9.94	5.46	8.49	9.52	5.81	6.16	6.59	4.31	6.59	14.26	7.13	11.6	7.2	10.33	3.572	4.886	7.83	5.892	10.104
MTFR2	mitochondrial fission regulator 2 [Source:NCBI gene;Acc:102179853]	0.78	0.94	1.01	0.64	1.48	1.13	0.2	0.84	0.54	0.53	0.83	1.37	1.34	1.13	0.75	0.31	0.43	0.39	0.61	0.53	0.53	0.46	0.66	0.65	1.09	0.97	0.648	1.084	0.454	0.678
MTHFD1L	methylenetetrahydrofolate dehydrogenase (NADP+ dependent) 1 like [Source:NCBI gene;Acc:102188948]	2.4	2.48	2.52	1.51	1.72	2.36	0.85	0.76	1.17	2.18	4.46	3.01	2.5	2.32	1.02	0.42	1.07	1.28	1.17	1.5	1.61	1.06	1.07	0.56	0.58	2.126	1.464	2.662	1.088	0.976
MTMR4	myotubularin related protein 4 [Source:NCBI gene;Acc:102186335]	0.9	0.4	0.55	0.73	1.85	0.38	0.94	2.27	2.15	0.59	1.17	0.62	0.3	0.6	0.8	1.03	1.44	1.46	1.39	2.94	0.65	1.17	0.46	0.35	1.16	0.886	1.266	0.698	1.652	0.758
MVD	mevalonate diphosphate decarboxylase [Source:NCBI gene;Acc:102169040]	32.7	55.2	50.72	41.36	28.59	31.29	33.13	9.74	8.01	21.12	13.25	20.4	21.96	22.13	25.1	15.17	15.18	23.85	15.14	10.06	45.25	14.58	24.2	19.07	25.98	41.714	20.658	20.568	15.88	25.816
MXD3	MAX dimerization protein 3 [Source:NCBI gene;Acc:102185738]	2.06	1.9	2.13	1.18	2.74	3.9	1.25	0.76	1.67	1.07	2.69	2.25	2.81	3.91	2.74	0.48	0.77	1.43	1.53	0.39	3.06	1.94	2.45	0.53	1.74	2.002	1.73	2.88	0.92	1.944
MYBL2	MYB proto-oncogene like 2 [Source:NCBI gene;Acc:102183804]	2.98	1.65	2.26	2.43	2.23	2.76	0.49	0.54	1	0.98	0.84	1.63	2.62	2.06	1.54	0.26	1.12	0.29	0.63	0.69	0.48	0.54	0.52	0.47	0.83	2.31	1.154	1.738	0.598	0.568
MYBPC2	myosin binding protein C, fast type [Source:NCBI gene;Acc:102189612]	2.28	1.16	2.52	0.69	2.14	1.24	1.98	0.95	3.97	0.6	0.26	1.15	1.01	0.73	0.99	0.27	0.38	0.37	0.29	0.56	0.62	0.58	0.21	0.73	0.2	1.758	1.748	0.828	0.374	0.468
MYC	MYC proto-oncogene, bHLH transcription factor [Source:NCBI gene;Acc:102171262]	0.11	0.31	0.3	0.07	0.27	1.1	0.25	0.26	0.36	0.31	0.48	1.6	0.27	0.46	0.73	0.3	0.91	0.8	0.66	0.06	0.6	1.19	1.25	1.37	0.6	0.212	0.456	0.708	0.546	1.002
MYCL	MYCL proto-oncogene, bHLH transcription factor [Source:NCBI gene;Acc:102189820]	2.11	3.47	1.18	2.1	2.34	2.53	2.44	1.73	2.59	2.1	3.63	5.01	2.36	2.16	3.72	2.43	1.89	4.07	2.44	5.23	3.5	5.32	6.26	3.13	2.17	2.24	2.278	3.376	3.212	4.076
MYH10	myosin heavy chain 10 [Source:NCBI gene;Acc:102177371]	1.39	1.03	1.14	2.24	1.42	1.97	2.98	1.71	3.68	1.47	0.44	1.52	0.76	0.6	0.77	3.14	2.3	2.83	0.7	2.64	0.01	0.31	1.19	0.77	1.81	1.444	2.362	0.818	2.322	0.818
MYH14	myosin heavy chain 14 [Source:NCBI gene;Acc:102187978]	0.53	1.55	0.27	0.52	0.29	0.19	0.78	0.34	0.31	0.54	1.14	0.87	0.61	1.08	0.9	0.11	0.56	0.6	0.45	0.42	1.59	1.11	0.87	1.01	1.37	0.632	0.432	0.92	0.428	1.19
MYLK4	myosin light chain kinase family member 4 [Source:NCBI gene;Acc:102181454]	2.29	1.76	1.5	2.83	2.41	3.45	4.14	10.78	4.58	2.42	6.6	9.25	2.13	2.15	4.7	9.38	6.42	5.26	8.05	7.17	7.12	2.35	11.34	1.99	3.94	2.158	5.074	4.966	7.256	5.348
MYOM3	myomesin 3 [Source:NCBI gene;Acc:102184484]	1.42	2.54	1.35	1.29	1.51	2.55	3.66	3.35	1.78	1.94	1.96	2.72	2.15	2.31	1.89	1.57	1.89	2.18	2.74	1.44	3.76	2.45	3.73	4.46	4.72	1.622	2.656	2.206	1.964	3.824
MYOZ2	myozenin 2 [Source:NCBI gene;Acc:102169268]	1.1	2.19	0.48	1.14	12.76	5.62	6.93	5.05	48.84	3.03	1.38	2.89	3.5	1.91	1.1	7.41	1.63	5.3	6.81	6.72	3.02	3.53	1.99	3.93	1.17	3.534	13.894	2.156	5.574	2.728
MZB1	marginal zone B and B1 cell specific protein [Source:NCBI gene;Acc:102169583]	2.32	4.49	43.21	35.23	1.97	0.34	0.28	7.62	3.1	0.6	0.59	1.23	0.77	0.36	0.29	0.2	0.73	0.32	0.5	1.16	0.69	0.8	0.81	1.78	0.8	17.444	2.388	0.648	0.582	0.976
N4BP2L1	NEDD4 binding protein 2 like 1 [Source:NCBI gene;Acc:102182702]	10.16	7.25	8.38	7.15	9.05	10.04	7.2	18.05	15.89	10.11	10.54	7.5	13.21	17.61	11.03	9.73	5.62	11.64	11.39	8.25	8.71	22.92	18.22	13.91	10.63	8.398	12.258	11.978	9.326	14.878
NABP1	nucleic acid binding protein 1 [Source:NCBI gene;Acc:102190362]	5.21	3.43	14.65	12.9	6.21	8.27	17.8	11.3	23.42	5.67	7.2	5.85	4.22	6.78	5.71	12.09	14.35	9.16	7.13	18.09	5.17	18.96	16.71	10.03	10.93	8.48	13.292	5.952	12.164	12.36
NAGA	alpha-N-acetylgalactosaminidase [Source:NCBI gene;Acc:102170679]	0.28	0	2.05	5.88	4.85	3	5.1	3.69	7.69	0.99	0	0.3	0	0	0	4.13	4.11	0.07	4.19	1.32	0	0.7	0	1.46	0	2.612	4.094	0.06	2.764	0.432
NCAPG	non-SMC condensin I complex subunit G [Source:NCBI gene;Acc:102176682]	2.07	1.88	1.68	2.09	1.7	4.09	0.56	0.4	0.97	1.31	2.54	1.31	4.02	4.18	1.96	0.25	0.58	0.46	0.76	0.42	0.27	0.33	0.58	0.61	1.03	1.884	1.466	2.802	0.494	0.564
NCAPG2	non-SMC condensin II complex subunit G2 [Source:NCBI gene;Acc:102169359]	3.02	2.51	1.69	2.05	2.38	3.58	1.82	0.72	1.21	2.48	2.83	2.8	4.6	4.27	3.19	0.89	1.16	1.18	1.58	0.97	4.04	1.09	3.74	0.94	3.45	2.33	1.962	3.538	1.156	2.652
NCMAP	non-compact myelin associated protein [Source:NCBI gene;Acc:102176181]	0.6	1.88	1.29	1.57	0.58	1.23	0.65	0.64	0.65	1.82	2.64	1.54	2.36	2.57	1.62	0.64	0.43	0.92	0.81	0.55	0.58	1.23	1.21	1.06	0.39	1.184	0.998	2.146	0.67	0.894
NCR1	natural cytotoxicity triggering receptor 1 [Source:NCBI gene;Acc:100860893]	0.62	0.24	0.36	0.75	0.65	0.67	0.49	0.16	3.58	1.22	0.57	0.72	0.99	1.12	1.35	0.67	0.77	1.07	2.09	0.99	1.23	1.16	1.55	0.68	1.7	0.524	1.224	0.95	1.118	1.264
ND1	NADH dehydrogenase subunit 1 [Source:NCBI gene;Acc:1485856]	1843.13	1288.66	296.53	379.26	1526.67	159.86	448.43	373.84	639.83	246.34	225.11	294.58	146.61	134.12	136.42	941.57	280.9	552.84	246.24	506.88	233.03	330.41	3913.72	182.18	298.45	1066.85	373.66	187.368	505.686	991.558
ND4L	- [Source:NCBI gene;Acc:1485864]	1060.75	633.56	1894.37	2364.42	1480.26	941.22	878.01	2235.45	1272.14	1405.41	778.99	774.43	689.54	612.03	940.86	1308.34	1128.06	1267.71	987.83	2540.31	486.65	656.46	1094.47	598.98	550.71	1486.67	1346.45	759.17	1446.45	677.454
NDNF	neuron derived neurotrophic factor [Source:NCBI gene;Acc:102189657]	5.03	4.14	3.46	3.4	4.14	3.97	4.08	13.2	10.58	3.92	1.85	8.48	5.48	6.66	2.31	12.56	3.67	7.02	3.98	15.83	4.22	2.05	5.6	1.7	3.71	4.034	7.15	4.956	8.612	3.456
NDRG2	NDRG family member 2 [Source:NCBI gene;Acc:102171430]	3	4.12	5.11	2.32	1.71	2.42	3.93	3.13	3.24	3.41	6.83	4.9	3.96	4.03	3.7	5.05	5.5	8.56	4.48	7.99	6.76	5.61	6.65	4.51	7.6	3.252	3.226	4.684	6.316	6.226
NDST1	N-deacetylase and N-sulfotransferase 1 [Source:NCBI gene;Acc:102174299]	1.09	1.63	2.42	0.72	0.74	0.47	0.47	0.78	0.32	0.82	0.77	0.6	0.98	1.05	0.44	0.25	0.42	0.62	0.18	0.86	0.64	0.95	0.32	0.97	0.39	1.32	0.572	0.768	0.466	0.654
NECAB2	N-terminal EF-hand calcium binding protein 2 [Source:NCBI gene;Acc:102181417]	0.59	0.47	0.15	0.16	0.55	0.9	0.98	0.14	0.58	1.64	1.3	1.67	0.87	1.04	1.86	1.89	0.84	1.2	1.4	1.27	1.65	2.19	3.59	1.44	0.41	0.384	0.848	1.348	1.32	1.856
NEU2	neuraminidase 2 [Source:NCBI gene;Acc:102188734]	0.65	0.77	0.64	0.52	0.34	0.77	0.98	0.57	1.4	0.9	0.72	1.03	1.26	1.28	1.04	1.02	1.54	1.64	0.88	1.03	1.52	1.62	1.21	1.41	0.86	0.584	0.924	1.066	1.222	1.324
NEURL1B	neuralized E3 ubiquitin protein ligase 1B [Source:NCBI gene;Acc:102179812]	1.54	1.84	1.18	1.19	1.14	1.81	0.55	0.45	0.41	1.43	1.1	0.98	1.4	2.14	1.59	0.26	0.82	0.22	0.4	0.28	1.08	0.32	0.53	0.26	0.26	1.378	0.93	1.442	0.396	0.49
NFATC4	nuclear factor of activated T cells 4 [Source:NCBI gene;Acc:102184725]	2.6	3.89	7.58	9.88	2.66	3.32	3.23	2.19	1.67	3.87	2.22	1.9	2.3	2.75	0.93	0.87	0.59	1	1.89	1.58	1.48	1.2	1.65	0.89	0.62	5.322	2.856	2.02	1.186	1.168
NFIX	nuclear factor I X [Source:NCBI gene;Acc:102169276]	7.17	8.99	4.75	0.78	1.83	1.62	2.2	1.8	2.69	4.31	8.61	8.48	4.98	9.85	6.53	2.02	3.97	2.8	3.5	1	8.83	2.92	5.52	4.76	7.93	4.704	2.524	7.69	2.658	5.992
NFKBIA	NFKB inhibitor alpha [Source:NCBI gene;Acc:102169137]	78.12	77.02	32.81	43.99	79.95	61.32	64.24	75.22	85.19	44.32	53.62	125.66	45.64	46.07	81.84	92.35	113.74	104.78	86.05	91.78	72.04	116	154.34	116.65	116.16	62.378	66.058	70.566	97.74	115.038
NID1	nidogen 1 [Source:NCBI gene;Acc:102178881]	29.85	44.9	23.34	39.95	50.12	44.73	21.18	16.05	24.18	26.32	23.82	23.08	24.89	30.42	24.04	22.97	18.07	24.47	16.46	18.75	21.94	11.68	9.55	13.19	9.46	37.632	26.492	25.25	20.144	13.164
NIM1K	NIM1 serine/threonine protein kinase [Source:NCBI gene;Acc:102177002]	3.76	4.59	0.9	2.51	4.54	3.6	0.75	1.11	1.07	2.42	3	1.28	3.55	5.13	4.72	0.58	0.33	0.31	1.01	0.31	0.87	0.2	1	0.55	0.1	3.26	1.79	3.536	0.508	0.544
NIPAL1	NIPA like domain containing 1 [Source:NCBI gene;Acc:102187306]	1.2	0.72	0.64	0.6	0.79	0.69	0.22	0.09	0.47	0.15	0.43	0.82	1.26	1.02	1.31	0.21	0.34	0.68	0.33	0.45	0.51	0.45	2.46	1.5	0.73	0.79	0.324	0.968	0.402	1.13
NIT1	nitrilase 1 [Source:NCBI gene;Acc:102170101]	8.47	6.42	4.26	5.96	9.6	9.76	18.7	11.94	10.01	12.21	13.53	10.98	15.98	16.79	8.1	13.01	10.03	12.41	8.71	12.99	12.53	5.52	10.41	9.2	8.36	6.942	12.524	13.076	11.43	9.204
NKD2	NKD2, WNT signaling pathway inhibitor [Source:NCBI gene;Acc:106504040]	0.91	1.13	0.7	0.76	1.02	1.35	2.92	2.27	1.56	1.72	1.62	1.45	2.65	2.9	1.91	1.14	2.71	2.07	1.23	1.39	3.85	2.1	2.48	2.59	2.17	0.904	1.964	2.106	1.708	2.638
NKG7	natural killer cell granule protein 7 [Source:NCBI gene;Acc:102181944]	1.85	2.06	2.84	4.04	2.65	5.51	4.94	3.33	12.11	3.03	5.3	8.61	6.68	4.71	4.03	4.62	5.75	6.61	6.83	9.45	7.2	6.37	6.92	4.79	6.49	2.688	5.784	5.866	6.652	6.354
NKTR	natural killer cell triggering receptor [Source:NCBI gene;Acc:102170275]	0.36	0	0.21	0.21	0	0.87	0.95	2.91	0	0	0	0	0	0	0	1.87	0.94	1.35	0.81	1.94	0	0.17	0	1.31	0.62	0.156	0.946	0	1.382	0.42
NMB	neuromedin B [Source:NCBI gene;Acc:102173972]	2.1	2.94	0.84	0.6	0.71	2.34	3.05	0.32	0.25	1.06	4	4.85	3.11	3.39	1.33	1.63	0.88	4.77	3.03	1.02	9.39	6.89	4.73	7.61	4.58	1.438	1.404	3.336	2.266	6.64
NME4	NME/NM23 nucleoside diphosphate kinase 4 [Source:NCBI gene;Acc:102171208]	31.87	32.36	32.01	34.73	24.26	21.82	32.03	72.66	42.74	22.76	19.49	18.35	19.87	22.48	14.79	31.04	24.31	26.75	17.66	28.14	18.58	24.47	23.09	24.15	16.56	31.046	38.402	18.996	25.58	21.37
NMNAT1	nicotinamide nucleotide adenylyltransferase 1 [Source:NCBI gene;Acc:102172286]	10.19	5.42	0	20.53	24.05	11.18	5.52	1.13	8.2	3.41	0.11	0	3.47	1.16	0	0	0	0	0	0.15	0	0	0	6.07	6.73	12.038	5.888	0.948	0.03	2.56
NNAT	neuronatin [Source:NCBI gene;Acc:102183158]	277.5	436.13	300.13	201.52	224.73	428.66	86.42	788.93	104.33	307.08	264.32	166.94	261.67	285.75	23.4	41.85	3.69	35.41	74.87	13.51	13.23	6.74	50.26	46.23	1.37	288.002	343.084	200.416	33.866	23.566
NOCT	nocturnin [Source:NCBI gene;Acc:102187886]	5.66	6.09	6.88	5.53	6.94	2.13	5.23	3.55	8.11	1.75	1.84	9.47	0.38	0.62	3.1	6.6	12.83	9.37	2.07	4.18	2.03	6.47	10.29	35.06	5.95	6.22	4.154	3.082	7.01	11.96
NOS2	nitric oxide synthase 2 [Source:NCBI gene;Acc:100860742]	1.06	1.32	2.4	0.67	1.18	0.33	0.64	0.34	0.39	0.74	0.55	0.74	0.57	0.6	0.63	0.3	0.89	0.46	0.61	0.36	0.4	0.59	0.42	0.45	0.27	1.326	0.488	0.618	0.524	0.426
NOSTRIN	nitric oxide synthase trafficking [Source:NCBI gene;Acc:102175624]	29.36	29.47	10.3	12.98	24.43	19.76	22.62	7.25	7.86	23.19	39.26	26.92	33.44	33.39	34.77	15.88	14.89	14.38	13.72	10.46	30.58	12.9	21.83	13.01	19.94	21.308	16.136	33.556	13.866	19.652
NPDC1	neural proliferation, differentiation and control 1 [Source:NCBI gene;Acc:106502682]	0.48	0.48	0.86	1.15	0.49	0.78	1.51	0.59	1.44	0.67	0.54	1.91	0.31	0.67	0.89	1.48	1.28	1.71	0.49	0.85	1.9	1.13	0.97	0.89	2.06	0.692	0.998	0.864	1.162	1.39
NPRL3	NPR3 like, GATOR1 complex subunit [Source:NCBI gene;Acc:102185418]	0	0.45	0.58	1.07	1.1	1.41	1.84	3.58	3.49	1.82	2.74	1.26	1.59	2.11	1.57	2.55	1.79	2.13	2.26	1.41	2.3	1.76	3.94	2.85	2.61	0.64	2.428	1.854	2.028	2.692
NR0B2	nuclear receptor subfamily 0 group B member 2 [Source:NCBI gene;Acc:102188719]	13.3	9.76	17.37	5.2	14.64	6.01	4.63	3.03	2.37	6.97	7.51	3.73	7.93	7.99	10.37	6.1	1.95	5.31	3.2	2.37	15.15	8.88	7.13	7.44	11.5	12.054	4.602	7.506	3.786	10.02
NR1I2	nuclear receptor subfamily 1 group I member 2 [Source:NCBI gene;Acc:102176075]	18.16	17.84	4.82	12.4	22.39	21.85	22.82	36.7	27.01	16.22	27.58	22.95	12.13	16.28	11.44	32.97	19.55	27.08	20.31	36.31	19.82	30.98	23.24	22.83	17.13	15.122	24.92	18.076	27.244	22.8
NR1I3	nuclear receptor subfamily 1 group I member 3 [Source:NCBI gene;Acc:102190185]	2.65	0.14	0	0	2.8	8.37	8.5	9.35	4.53	8.32	18.22	21.69	11.33	13.66	13.24	18.98	13.66	20.71	15.87	10.01	23.83	15.08	19.44	16.79	16.28	1.118	7.814	15.628	15.846	18.284
NR4A1	nuclear receptor subfamily 4 group A member 1 [Source:NCBI gene;Acc:102185438]	1.69	1.77	1.06	0.84	1.65	1.97	2.84	1.08	3.43	1.18	1.84	4.45	1.06	1.29	8.01	2.38	2.77	1.96	1.98	1.83	1.44	3.3	6.62	4.24	1.56	1.402	2.1	3.33	2.184	3.432
NRCAM	neuronal cell adhesion molecule [Source:NCBI gene;Acc:102176934]	1.82	1.23	5.29	1.68	1.36	0.98	1.06	1.37	0.98	1.22	1.37	1.44	0.84	0.56	0.66	1.87	1.01	1.76	1.01	5.29	0.78	2.3	1.41	0.69	1.57	2.276	1.122	0.974	2.188	1.35
NT5C2	5'-nucleotidase, cytosolic II [Source:NCBI gene;Acc:102183758]	3.96	5.6	31.15	21.16	4.66	3.31	3.76	4.74	3.25	4.01	3.13	4.6	2.73	2.39	2.54	3.12	3.6	3.8	1.66	5.1	2.33	4.28	2.06	4.52	12.22	13.306	3.814	3.078	3.456	5.082
NT5DC1	5'-nucleotidase domain containing 1 [Source:NCBI gene;Acc:102175685]	16.51	13.24	17.7	23.15	15.58	13.39	7.95	20.8	7.17	17.01	12.32	10.47	13.13	10.18	10.73	5.82	3.94	6.29	5.38	11.36	8.99	6.05	6.82	5.81	4.16	17.236	13.264	11.366	6.558	6.366
NT5DC2	5'-nucleotidase domain containing 2 [Source:NCBI gene;Acc:102182642]	3.37	2.12	3.04	1.49	2.87	0.34	1.46	0	0.56	0	0	0.14	1.53	1.19	0.36	0.14	0.21	0.1	0.15	0	0	0	0	0	0	2.578	0.472	0.644	0.12	0
NT5E	5'-nucleotidase ecto [Source:NCBI gene;Acc:102189125]	7.39	13.77	7.44	12.55	11.97	15.21	5.36	2.31	2.66	10.96	9.98	11.48	10.3	12.66	4.21	1.99	5.08	3.13	7.78	3.68	5.11	1.74	5.01	2.02	6.15	10.624	7.3	9.726	4.332	4.006
NUB1	negative regulator of ubiquitin like proteins 1 [Source:NCBI gene;Acc:102179633]	0	0.76	1.7	4.65	0.57	0.61	6.37	2.82	11.39	0.98	0.72	0.3	0.37	0.57	0.25	1.18	0.71	3.01	0.43	6.99	0.28	0.68	1.16	0.35	3.58	1.536	4.434	0.442	2.464	1.21
NUCB2	nucleobindin 2 [Source:NCBI gene;Acc:102186500]	8	14.73	33.03	22.51	6.43	14.35	5.03	4.9	4.8	7.31	9.43	9.27	10.89	9.97	5.41	3.47	7.54	4.68	3.77	6.35	5.78	6.64	5.79	7.94	24.78	16.94	7.278	8.994	5.162	10.186
NUDT13	nudix hydrolase 13 [Source:NCBI gene;Acc:102180459]	2.18	1.13	0.91	1.03	2.19	2.29	3.22	5.61	4.55	2.87	4.4	4.44	3.24	3.54	4.88	4.8	3.67	3.65	5.47	7.26	4.98	4.39	7.03	2.43	3.61	1.488	3.708	4.1	4.97	4.488
NUGGC	nuclear GTPase, germinal center associated [Source:NCBI gene;Acc:102180939]	2.29	2.78	0.78	0.67	1.56	0.4	0.09	0.06	0.47	0.18	0.53	0.29	0.9	1.12	0.3	0.45	0.44	0.18	0.26	0.18	0.06	0.27	0.28	0.46	0.44	1.616	0.24	0.628	0.302	0.302
NUSAP1	nucleolar and spindle associated protein 1 [Source:NCBI gene;Acc:102181960]	4.06	2.56	2.43	1.83	3.6	4.53	0.74	0.71	1.34	1.75	2.62	1.45	4.78	5.67	3.03	0.39	1.22	0.51	1.59	0.7	0.49	0.75	0.58	0.88	1.4	2.896	1.814	3.51	0.882	0.82
NYNRIN	NYN domain and retroviral integrase containing [Source:NCBI gene;Acc:102177167]	16.7	20.46	7.63	20.29	22.28	4.61	7.86	6.29	5.54	10.12	6.25	4.16	3.98	4.13	4.67	4.24	3.87	6.62	4.92	4.96	4.75	1.81	2.95	2.85	2.39	17.472	6.884	4.638	4.922	2.95
OARD1	O-acyl-ADP-ribose deacylase 1 [Source:NCBI gene;Acc:102186641]	4.22	0.8	0.63	0	0	0	0	0	0	0.31	0	1.99	1.25	1.43	3.71	0	0	0	0	0	2.3	0	0	0.45	0	1.13	0.062	1.676	0	0.55
OLFML2A	olfactomedin like 2A [Source:NCBI gene;Acc:102183077]	0.86	0.84	0.57	0.61	1.01	1.01	0.97	0.83	1.29	1.76	1.01	1.7	1.26	1.68	1.28	0.74	1.21	0.76	0.62	0.51	0.78	0.41	0.52	0.54	0.33	0.778	1.172	1.386	0.768	0.516
ORMDL2	ORMDL sphingolipid biosynthesis regulator 2 [Source:NCBI gene;Acc:102178147]	5.9	9.06	7.16	5.92	5.62	4.9	2.91	0	2.09	4.54	7.93	8.72	7.89	6.94	9.23	4.4	1.34	6.16	3.1	2.53	8.36	3.95	7.29	4.12	7.3	6.732	2.888	8.142	3.506	6.204
OSBPL5	oxysterol binding protein like 5 [Source:NCBI gene;Acc:102174296]	0	2.07	2.95	2.58	2.72	0.68	3.05	1.91	1.33	2.04	0.05	0.79	0.48	0	0.11	0.68	2.07	3.12	1.76	2.69	1.96	0.69	0.73	2.09	2.7	2.064	1.802	0.286	2.064	1.634
OSGIN1	oxidative stress induced growth inhibitor 1 [Source:NCBI gene;Acc:102181147]	10.58	15.42	3.1	12.62	6.02	25.31	2.06	0.46	0.54	2.69	25.52	13.36	36.43	28.19	33.19	1.76	0.75	1.05	4.79	2.51	5.45	5.41	27.69	1.97	0.72	9.548	6.212	27.338	2.172	8.248
OXT	oxytocin/neurophysin I prepropeptide [Source:NCBI gene;Acc:108637398]	0.72	1.17	0.56	0.11	0.74	3.42	1.01	0.76	1.34	3.48	4.31	4.63	4.26	4.87	2.66	0.93	0.93	3.23	2.61	1.26	1.56	2.75	2.46	5.85	0.6	0.66	2.002	4.146	1.792	2.644
P2RX4	purinergic receptor P2X 4 [Source:NCBI gene;Acc:102173324]	20.87	21.55	27.39	36.49	16.39	20.22	27.52	50.93	34.27	19.62	15.09	15.72	19.55	21.79	16.68	27.69	22.09	19.13	17.87	73.31	14.49	18.64	15.84	17.74	15.41	24.538	30.512	17.766	32.018	16.424
P3H4	prolyl 3-hydroxylase family member 4 (non-enzymatic) [Source:NCBI gene;Acc:102181235]	1.76	1.92	1.75	1.52	2.22	1.71	1.16	0.6	0.69	1.1	0.9	1.18	1.53	1.64	1.17	0.39	2.17	1.25	0.44	0.36	1.1	0.36	0.61	0.58	0.7	1.834	1.052	1.284	0.922	0.67
P4HA3	prolyl 4-hydroxylase subunit alpha 3 [Source:NCBI gene;Acc:102185942]	24.78	15.87	33.17	28.29	20.31	11.76	7.68	10.43	8.18	14.99	11.53	11.57	9.71	9.69	13.27	4.64	5.26	8.04	8.69	4.38	12.06	5.43	10.42	6.64	5.8	24.484	10.608	11.154	6.202	8.07
PADI2	peptidyl arginine deiminase 2 [Source:NCBI gene;Acc:102182926]	1.52	1.32	3.57	1.84	1.92	1.77	1.91	3.28	11.49	1.55	1.24	1.89	1.16	1.23	1.21	1.59	1.74	1.33	1.39	2.2	0.72	1.5	1.17	1.39	1.34	2.034	4	1.346	1.65	1.224
PALD1	phosphatase domain containing paladin 1 [Source:NCBI gene;Acc:102170488]	1.05	1.14	4.46	3.93	0.96	0.92	0.54	0.15	0.15	1.09	0.37	0.3	0.79	1.13	0.76	0.16	0.13	0.26	0.25	0.46	0.36	0.29	0.2	0.54	0.15	2.308	0.57	0.67	0.252	0.308
PAQR3	progestin and adipoQ receptor family member 3 [Source:NCBI gene;Acc:102169950]	6.68	5	6.98	6.24	5.44	2.98	3.08	3.99	3.94	2.61	2.72	2.47	2.92	2.64	3.04	2.18	1.67	2.65	1.17	4.98	2.96	3.04	1.88	1.87	2.77	6.068	3.32	2.758	2.53	2.504
PAQR5	progestin and adipoQ receptor family member 5 [Source:NCBI gene;Acc:102173192]	3.79	2.39	1.92	1.47	2.73	5.94	4.97	2.71	3.07	6.93	6.69	8.38	6.08	8.08	9.01	2.97	2.96	4.37	3.98	1.73	11.64	4.1	8.41	4.62	4.63	2.46	4.724	7.648	3.202	6.68
PC	pyruvate carboxylase [Source:NCBI gene;Acc:102179922]	66.17	61.24	88.82	84.6	66.49	69.34	104.38	170.47	250.22	83.08	90.6	112.2	53.34	62.48	74.67	163.96	102.3	93.29	96.97	423.69	45.61	112.67	119.83	109.54	56.99	73.464	135.498	78.658	176.042	88.928
PCED1A	PC-esterase domain containing 1A [Source:NCBI gene;Acc:102184917]	1.09	1.16	1.41	0.63	1.41	1.89	1.1	2.05	1.94	1.55	2.33	2.16	1.09	2.28	2.52	1.8	1.11	2.23	1.92	1.58	2.68	2.77	1.86	1.72	1.04	1.14	1.706	2.076	1.728	2.014
PCIF1	PDX1 C-terminal inhibiting factor 1 [Source:NCBI gene;Acc:102191536]	1.34	0.95	0.63	0.61	1.08	1.5	0.93	1.2	2.07	1.92	1.92	1.78	1.44	1.38	0.81	1.77	1.08	1.92	1.32	2.41	2.63	2.14	1.86	1.61	1.43	0.922	1.524	1.466	1.7	1.934
PCK1	phosphoenolpyruvate carboxykinase 1 [Source:NCBI gene;Acc:102168742]	79.16	41.92	40.16	71.65	99.23	187.18	219.11	144.49	115.03	98.85	178.87	213.22	90.77	48.15	103	354.62	162.37	256.9	305.08	109.2	156.55	310.97	499.54	246.02	200.55	66.424	152.932	126.802	237.634	282.726
PDE7B	phosphodiesterase 7B [Source:NCBI gene;Acc:102179199]	1.95	1.94	1.52	1.45	2.08	2.26	2.11	2.09	3.73	2.92	3.41	4.43	3.95	3.42	3.36	2.07	1.8	2.18	2.61	3.22	3.14	3.51	3.6	3.84	4.14	1.788	2.622	3.714	2.376	3.646
PDK1	pyruvate dehydrogenase kinase 1 [Source:NCBI gene;Acc:102186251]	12.88	7.2	4.07	4.22	10.16	9.25	13.93	28.45	33.04	12.59	18.27	24.79	13.05	10.63	13.01	18.38	15.03	23.71	23.78	17.71	26.26	36.7	39.48	19.65	18.77	7.706	19.452	15.95	19.722	28.172
PDK4	pyruvate dehydrogenase kinase 4 [Source:NCBI gene;Acc:102190015]	55.58	42.57	80.37	45.3	48.21	75.66	49.85	169.5	191.13	43.1	46.68	190.17	45.24	47.2	54.07	130.48	59.52	95.85	58.94	209.07	24.62	150.39	104.39	352.61	96.95	54.406	105.848	76.672	110.772	145.792
PDZK1IP1	PDZK1 interacting protein 1 [Source:NCBI gene;Acc:102173629]	7.85	16.88	19.1	9.7	9.33	35.34	27.69	9.49	32.97	17.75	42.63	57.37	46.91	45.85	14.59	28.78	52.1	32.29	83.58	35.61	69.88	101.21	111.11	131.65	80.61	12.572	24.648	41.47	46.472	98.892
PER2	period circadian regulator 2 [Source:NCBI gene;Acc:102178971]	2.67	2.89	2.02	0.94	2.3	2.18	2.07	2.6	3.46	4.66	2.92	3.19	3	3.78	4.43	4.2	3.28	4.44	4.99	3.09	2.54	3.39	2.38	3.08	1.84	2.164	2.994	3.464	4	2.646
PEX14	peroxisomal biogenesis factor 14 [Source:NCBI gene;Acc:102187152]	11.17	11.1	14.42	16.62	11.77	7.26	14.79	12.64	17.79	8.87	6.68	7.56	5.2	5.12	1.81	4.25	8.03	7.26	4.4	22.34	2.62	6.59	12.33	4.48	10.25	13.016	12.27	5.274	9.256	7.254
PEX6	peroxisomal biogenesis factor 6 [Source:NCBI gene;Acc:102177205]	0	0	0.08	0.06	0.05	0.99	0	0	0	0.92	1.75	0.75	0.9	1.18	1.68	2.65	1.73	1.57	0.84	0.26	0.49	0.47	1.58	1.19	0.73	0.038	0.382	1.252	1.41	0.892
PGLYRP1	peptidoglycan recognition protein 1 [Source:NCBI gene;Acc:102168570]	2.86	1.39	8.4	16.09	1.53	3.88	1.74	2.55	1.99	1.8	2.72	1.46	2.52	2.29	0.95	0.27	2.16	0.16	0.57	1.66	0.14	0.36	0.65	1.4	2.75	6.054	2.392	1.988	0.964	1.06
PGLYRP2	peptidoglycan recognition protein 2 [Source:NCBI gene;Acc:102183951]	4.52	1.01	2.47	1.71	3.12	1.55	0	0	0	4.66	6.34	12.41	2.68	5.64	6.21	1.85	3.19	5.54	3.24	3.75	8.27	10.96	9.76	15.46	3.66	2.566	1.242	6.656	3.514	9.622
PGP	phosphoglycolate phosphatase [Source:NCBI gene;Acc:102169957]	6.18	9.14	9.22	7.87	5.25	5.07	3.57	2.2	1.31	4.03	3.43	3.73	4.1	5.45	3.91	2.36	3.46	3.38	2.71	3.35	5.08	2.2	3.73	1.87	2.4	7.532	3.236	4.124	3.052	3.056
PHF19	PHD finger protein 19 [Source:NCBI gene;Acc:102179948]	2.87	2.59	1.99	2.81	2.79	3.61	0.82	0.84	1.25	1.87	1.71	1.86	3.28	3.79	3.03	0.51	1.11	0.55	1.12	1.37	0.63	0.87	0.6	0.78	1.02	2.61	1.678	2.734	0.932	0.78
PHF23	PHD finger protein 23 [Source:NCBI gene;Acc:102188352]	25.74	20.26	39.99	35.41	39.41	23.13	24.34	28	34.9	20.73	12.21	18.19	15.62	13.55	15.56	18.01	13.77	18.57	13.55	32.34	12.91	16.79	20.09	15.75	11.49	32.162	26.22	15.026	19.248	15.406
PHLDA1	pleckstrin homology like domain family A member 1 [Source:NCBI gene;Acc:102184499]	8.97	9.6	48.61	10.87	8.34	5.73	4.81	3.33	4.49	6.68	4.16	7.4	11.53	14.85	7.09	2.63	5.08	5.93	4.84	7.97	6.97	4.62	7.13	5.89	6.98	17.278	5.008	9.006	5.29	6.318
PI15	peptidase inhibitor 15 [Source:NCBI gene;Acc:102174675]	0.34	0.66	0.45	0.31	0.24	0.23	1.17	0.55	2.75	1.76	0.19	4.29	0.15	0.34	0.12	0.06	0.09	0.2	0	0.15	0.09	0	0	0.03	0	0.4	1.292	1.018	0.1	0.024
PI16	peptidase inhibitor 16 [Source:NCBI gene;Acc:102182079]	0.83	1.68	0.57	0.86	1.18	0.82	2.13	0.25	1.18	2.69	0.3	3.83	0.34	0.94	0.57	0.4	0.23	3.23	0.83	0.66	0.28	0.31	0.17	0.18	0.21	1.024	1.414	1.196	1.07	0.23
PICALM	phosphatidylinositol binding clathrin assembly protein [Source:NCBI gene;Acc:102186188]	105.87	63.38	130.07	120.59	110.46	58.43	83.17	106.77	229.47	66.93	59.17	68.36	51.46	45.01	48.51	85.06	66.27	67.86	62.21	122.79	39.51	73.28	72.78	63.35	66.99	106.074	108.954	54.502	80.838	63.182
PID1	phosphotyrosine interaction domain containing 1 [Source:NCBI gene;Acc:102171387]	35.35	34.36	60.02	44.4	33.85	17.19	33.61	20.55	13.14	18.87	20.58	20.34	14.22	15.74	12.6	15.47	32.81	22.08	15.07	18.03	22.22	8.88	18.37	13.73	31.19	41.596	20.672	16.696	20.692	18.878
PIGO	phosphatidylinositol glycan anchor biosynthesis class O [Source:NCBI gene;Acc:102174206]	0	0	0	0	5.28	1.6	1.64	0	0	0.02	0	0	0	0	0	1.65	0.13	0	0	0	0	0	0	0.88	0	1.056	0.652	0	0.356	0.176
PIGR	polymeric immunoglobulin receptor [Source:NCBI gene;Acc:102176714]	4.26	5.81	2.49	3.64	4.44	7.17	18.64	7.4	24.24	5.47	6.12	14.37	2.26	11.29	11.84	14.67	14.51	10.34	13.54	13.05	20.83	19.55	14.08	20.47	52.75	4.128	12.584	9.176	13.222	25.536
PIGU	phosphatidylinositol glycan anchor biosynthesis class U [Source:NCBI gene;Acc:102174133]	5.11	5.85	8.72	6.57	5.86	0.71	0	0	0	1.37	0.34	1.36	2.06	0.73	2.25	0	2.08	2.4	1.48	1.92	4.27	1.3	2.74	4	4.06	6.422	0.416	1.348	1.576	3.274
PKD1L3	polycystin 1 like 3, transient receptor potential channel interacting [Source:NCBI gene;Acc:102185392]	0.7	0.8	3.58	1.79	0.75	1.82	4.99	0.27	1.17	0.77	1.04	0.93	0.67	0.69	0.59	1.47	3.12	1.16	0.77	4.95	0.57	0.65	0.41	0.76	1.32	1.524	1.804	0.784	2.294	0.742
PKDCC	protein kinase domain containing, cytoplasmic [Source:NCBI gene;Acc:102177986]	4.84	4.77	9.47	5.57	4.35	4.76	2.19	2.83	3.78	2.49	1.72	3.41	3.16	3.76	4.53	1.97	3.42	2.02	3.19	4.38	2.11	1.97	2.56	2.94	2.48	5.8	3.21	3.316	2.996	2.412
PKLR	pyruvate kinase L/R [Source:NCBI gene;Acc:102187548]	2.69	2.15	1.43	1.36	2.49	1.98	2.03	1.64	0.81	3.28	2.34	4.08	4.1	5.7	3.32	1.37	2.46	3.43	2.64	2.01	3.13	1.97	4.85	2.77	2.55	2.024	1.948	3.908	2.382	3.054
PLA1A	phospholipase A1 member A [Source:NCBI gene;Acc:102168941]	32.51	29.31	24.13	37.96	34.94	47.96	60.65	46.98	53.02	48.3	52.03	69.1	33.22	29.48	35.54	48.92	34.7	57.06	60.35	57.04	52.88	66.4	56.13	66.3	36.37	31.77	51.382	43.874	51.614	55.616
PLA2G7	phospholipase A2 group VII [Source:NCBI gene;Acc:102184103]	15.6	10.87	15.97	18.69	14.88	10.5	6.94	11.1	4.58	4.96	6.61	7.47	3.26	3.04	3.41	5.79	2.33	6.97	4.1	4.69	4.78	1.39	3.6	1.57	2.79	15.202	7.616	4.758	4.776	2.826
PLAC1	placenta specific 1 [Source:NCBI gene;Acc:102183133]	1.38	1.99	3.77	2.55	0.53	0.96	0.61	1.6	0.35	0.41	0	0.35	0.08	0.08	0	0.29	0.08	0.35	0.16	0	0.15	0.08	0	0	0.08	2.044	0.786	0.102	0.176	0.062
PLAC9	placenta specific 9 [Source:HGNC Symbol;Acc:HGNC:19255]	1.36	1.22	3.71	2.99	1.66	0.46	2.49	0.81	1.16	0.75	1.23	1.99	0.71	3.45	0.99	1.12	0.73	0.83	0.72	0.97	0	0.49	0.54	0.5	0.25	2.188	1.134	1.674	0.874	0.356
PLCB1	phospholipase C beta 1 [Source:NCBI gene;Acc:102188148]	2.39	2.13	1.46	3.84	2.18	3.1	2.35	3.85	0.97	2.11	1.05	1.28	0.6	0.97	0.8	2.6	0.38	1.35	2.36	1.02	0.76	1.54	2	2.5	2.94	2.4	2.476	0.94	1.542	1.948
PLD4	phospholipase D family member 4 [Source:NCBI gene;Acc:102188538]	1.36	0.96	0.63	0.76	1.17	1.8	0.99	1.76	1.74	2.38	2.25	1.91	1.95	1.9	1.94	1.19	1.6	0.98	1.31	2.11	1.74	2.18	1.25	1.95	0.96	0.976	1.734	1.99	1.438	1.616
PLEK2	pleckstrin 2 [Source:NCBI gene;Acc:102169875]	6.1	3.66	7.55	5.98	5.08	2.84	5.08	1.97	4	2.48	3.33	3.29	3.14	2.53	2.9	2.46	2.22	2.02	1.59	7.05	1.43	1.63	2.27	2.04	2.28	5.674	3.274	3.038	3.068	1.93
PLEKHG6	pleckstrin homology and RhoGEF domain containing G6 [Source:NCBI gene;Acc:102178252]	0.54	0.47	0.4	0.88	0.78	1.19	1.82	1.46	0.69	2.11	2.24	2.25	1.61	2.1	1.71	2.21	1.58	2.44	1.92	2.08	3.51	2.01	2.96	1.72	1.33	0.614	1.454	1.982	2.046	2.306
PLEKHH1	pleckstrin homology, MyTH4 and FERM domain containing H1 [Source:NCBI gene;Acc:102171077]	2.08	1.93	1.15	1.82	2.14	0.59	1.06	0.78	0.86	1.5	0.67	0.59	0.58	0.98	0.71	0.38	0.63	0.78	0.34	0.31	0.87	0.41	0.31	0.64	0.59	1.824	0.958	0.706	0.488	0.564
PLEKHH2	pleckstrin homology, MyTH4 and FERM domain containing H2 [Source:NCBI gene;Acc:102188601]	5.35	4.57	3.72	4.58	4.22	1.95	2.55	2.94	2.86	4.56	1.89	1.76	2.59	2.96	2.15	1.34	1.34	1.74	1.55	1.63	2.1	2.09	2.17	1.52	1.2	4.488	2.972	2.27	1.52	1.816
PLIN1	perilipin 1 [Source:NCBI gene;Acc:102190552]	0.62	0.33	0.53	0.63	0.78	0.43	1.09	4.18	1.77	0.93	0.75	1.11	0.7	0.46	0.65	0.92	1.06	0.56	0.64	1.68	0.62	1.18	1.14	0.95	0.25	0.578	1.68	0.734	0.972	0.828
PLK1	polo like kinase 1 [Source:NCBI gene;Acc:102171678]	3.73	3.18	4.08	3.63	3.16	5.35	0.86	1.2	1.86	1.8	2.71	2.62	4.62	5.39	2.8	0.9	1.71	1.61	2.7	1.21	1.15	0.92	1.6	1.1	1.93	3.556	2.214	3.628	1.626	1.34
PLPP1	phospholipid phosphatase 1 [Source:NCBI gene;Acc:102183913]	24.41	22.31	30.2	16.01	11.35	11.39	15.84	12.27	4.42	14.81	15	29.51	18.37	21.33	24.05	7.61	21.54	24.3	11.4	14.5	33.33	19.12	21.19	17.05	29.64	20.856	11.746	21.652	15.87	24.066
PLS1	plastin 1 [Source:NCBI gene;Acc:102178214]	1.12	1.46	0.67	0.71	1.56	1	2.2	1.83	2.48	2.73	2.68	3	1.06	1.9	1.86	2.02	1.15	2.01	1.41	0.98	1.86	2.56	2.59	1.8	2.16	1.104	2.048	2.1	1.514	2.194
PLS3	plastin 3 [Source:NCBI gene;Acc:102174198]	5.47	7	1.36	5.88	4.33	7.15	3.75	5.07	6.43	4.69	1.31	0	0.26	0.41	1.07	0.4	4.58	5.28	3.91	2.16	3.04	0.82	3.87	0	2.06	4.808	5.418	0.61	3.266	1.958
PLXDC2	plexin domain containing 2 [Source:NCBI gene;Acc:102188059]	1.8	1.54	1.36	1.09	1.94	1.23	4.67	1.47	1.86	2.18	1.81	1.9	1.24	1.57	1.69	1.4	2.58	1.11	0.74	1.04	0.93	0.57	1.22	0.58	0.92	1.546	2.282	1.642	1.374	0.844
PLXNB1	plexin B1 [Source:NCBI gene;Acc:102181171]	3.69	4.61	6.58	4.9	3.43	2.06	2.27	2.35	1.76	2.81	1.8	1.62	1.7	2.28	1.65	1.18	1.35	1.47	1.25	2	1.73	1.31	1.35	1.8	1.74	4.642	2.25	1.81	1.45	1.586
PMM1	phosphomannomutase 1 [Source:NCBI gene;Acc:102188203]	24.13	36.22	38.41	27.78	27.27	20.26	21.54	17.25	12.41	17.91	21.15	22.91	16.43	16.57	13.69	11.16	17.3	13.7	14.54	24.54	10.85	9.36	14.66	14.55	10.82	30.762	17.874	18.15	16.248	12.048
PNPLA2	calcium release activated channel regulator 2B [Source:NCBI gene;Acc:102179270]	22.93	16.1	18.79	22.11	26.54	18.03	35.4	42.91	46.96	15.71	20.31	31.34	14.65	18.09	25.73	38.08	23.8	28.3	27.17	66.58	36.47	41.29	37.3	32.23	28.11	21.294	31.802	22.024	36.786	35.08
PNPLA4	patatin like phospholipase domain containing 4 [Source:NCBI gene;Acc:102168524]	1.82	1.73	1.77	0.51	1.55	1.14	1.03	1.12	0.5	0.63	1.07	2.31	2.19	1.61	1.88	0.47	1.05	0.39	0.8	0.4	1.33	0.6	1.91	0.72	0.95	1.476	0.884	1.812	0.622	1.102
PNPLA7	patatin like phospholipase domain containing 7 [Source:NCBI gene;Acc:102187398]	0.42	0.53	0.28	0.26	0.36	0.72	0.67	0.55	0.83	0.69	0.89	1.27	0.65	1.08	1.4	0.8	1.03	1.05	0.95	0.87	2.27	1.99	1.25	1.74	1.06	0.37	0.692	1.058	0.94	1.662
POU2AF1	POU class 2 associating factor 1 [Source:NCBI gene;Acc:102169494]	0.41	0.14	0.32	0.24	0.18	0.44	0.82	0.45	0.98	0.97	0.91	0.58	0.45	0.42	0.52	0.97	0.98	0.62	1.44	0.61	0.67	2.34	1.36	1.73	1.87	0.258	0.732	0.576	0.924	1.594
POU2F3	POU class 2 homeobox 3 [Source:NCBI gene;Acc:102186785]	0.24	0.25	0.26	0.25	0.34	0.69	0.94	1.25	0.71	0.74	1.17	1.66	1.4	1.47	1.36	1.06	0.59	0.99	1.39	1.89	0.7	1.99	0.7	2.5	0.3	0.268	0.866	1.412	1.184	1.238
PPARG	peroxisome proliferator activated receptor gamma [Source:NCBI gene;Acc:100861309]	2.29	1.59	2.25	2.16	2.28	0.7	1.08	1.67	2.11	2.04	0.78	1.6	0.78	1.1	1.61	0.81	0.65	0.61	0.62	0.9	0.47	0.9	0.66	0.86	1.07	2.114	1.52	1.174	0.718	0.792
PPFIA4	PTPRF interacting protein alpha 4 [Source:NCBI gene;Acc:102186981]	1.17	0.74	0.39	0.52	0.62	0.74	1.9	1.42	1.42	0.99	0.87	1.95	0.64	0.96	1.18	1.39	1.45	1.66	0.91	0.98	1.48	1.15	1.65	1.05	0.76	0.688	1.294	1.12	1.278	1.218
PPIC	peptidylprolyl isomerase C [Source:NCBI gene;Acc:102176600]	35.39	26.57	24.3	31.82	41.74	35.43	30.2	19.4	24.33	29.91	19.33	21.02	26.99	24.2	15.99	15.86	14.57	12.81	12.28	18.96	10.53	7.26	11.94	10.35	14.1	31.964	27.854	21.506	14.896	10.836
PPM1H	protein phosphatase, Mg2+/Mn2+ dependent 1H [Source:NCBI gene;Acc:102185440]	18.38	14.32	13.45	17.4	14.09	11.46	5.76	6.58	4.79	12.67	13.84	12.77	10.87	14.69	10.49	6.14	5.87	8.21	6.29	4.46	13.52	6.23	8.87	7.17	8.3	15.528	8.252	12.532	6.194	8.818
PPP1R13B	protein phosphatase 1 regulatory subunit 13B [Source:NCBI gene;Acc:102184289]	3.05	2.18	2.31	3	2.21	1.62	0.6	0.87	1.1	1.55	1.47	1.63	1.74	1.85	2	0.93	1.26	1.72	0.88	1.79	2.9	0.38	1.33	1.37	1.03	2.55	1.148	1.738	1.316	1.402
PPP1R14C	protein phosphatase 1 regulatory inhibitor subunit 14C [Source:HGNC Symbol;Acc:HGNC:14952]	2.7	2.72	1.71	1.85	3.17	2.14	1.87	3.3	2	2.34	2.11	1.95	2.35	1.6	2.97	1.74	0.87	1.69	0.98	1.04	1.38	1.59	0.87	0.62	0.7	2.43	2.33	2.196	1.264	1.032
PPP1R3B	protein phosphatase 1 regulatory subunit 3B [Source:NCBI gene;Acc:102176299]	134.19	114.17	114.57	72.93	158.77	33.77	24.98	16.33	6.85	42.39	27.09	34.72	53.15	52.92	46.81	23.85	13.13	59.86	15.18	8.41	57.16	44.96	56.96	44.43	41.99	118.926	24.864	42.938	24.086	49.1
PPP1R3C	protein phosphatase 1 regulatory subunit 3C [Source:NCBI gene;Acc:102172686]	50.81	35.25	29.05	30.72	38.43	14.38	17.61	19.66	7.7	25.39	14.03	16.24	16.21	15.85	20.21	12.65	12.15	17.11	12.99	7	32.53	16.78	19.61	15.02	15.78	36.852	16.948	16.508	12.38	19.944
PPP2R2B	protein phosphatase 2 regulatory subunit Bbeta [Source:NCBI gene;Acc:102170971]	11.2	7.64	2.32	3.7	9.98	15.57	18.24	19.55	19.38	18.83	22.95	16.77	14.74	12.94	13.69	34.15	17.55	31.12	25.78	27.84	17.96	21.26	29.19	12.96	17.94	6.968	18.314	16.218	27.288	19.862
PPP6R3	protein phosphatase 6 regulatory subunit 3 [Source:NCBI gene;Acc:100861368]	0	2.19	7.05	4.19	0	0	0.21	0	5.36	0.34	0	0.87	0.57	0.01	0	0	0	0	0	0.13	0.24	0	0.46	4.03	0.29	2.686	1.182	0.29	0.026	1.004
PQLC2	PQ loop repeat containing 2 [Source:NCBI gene;Acc:102170008]	4.94	6.68	7.54	6.27	5.54	3.9	2.38	1.36	1.85	3.09	3.7	4.21	3.52	3.31	3.42	2.05	3.3	2.83	2.7	3.79	3.92	1.98	2.27	1.4	2.43	6.194	2.516	3.632	2.934	2.4
PRAF2	PRA1 domain family member 2 [Source:NCBI gene;Acc:102169086]	1.66	1.6	2.89	3.21	1.61	1.49	1.37	1.1	0.77	1.23	0.24	1.79	0.84	1.64	0.88	0.74	0.79	0.88	0.86	0.55	1.2	1.03	0.89	1.78	1.91	2.194	1.192	1.078	0.764	1.362
PRC1	protein regulator of cytokinesis 1 [Source:NCBI gene;Acc:102187438]	4.16	3.52	2.49	2.82	4.16	3.95	0.4	0.37	0.92	1.63	1.88	1.3	3.63	3.98	2	0.29	1.13	0.89	1.19	0.51	0.42	0.23	0.73	0.47	0.76	3.43	1.454	2.558	0.802	0.522
PRDX4	peroxiredoxin 4 [Source:NCBI gene;Acc:102189846]	42.55	57.98	71.51	38.67	31.3	29.78	13.43	13.4	13.75	29.87	37.05	33.75	39.62	46.92	27.23	16.28	14.22	18.27	22.52	12.36	26.67	18.48	26.78	27.43	45.25	48.402	20.046	36.914	16.73	28.922
PRELID3A	PRELI domain containing 3A [Source:NCBI gene;Acc:102179252]	2.18	1.6	1.9	1.69	2.6	2.47	2.75	1.78	3.01	1.81	2.74	3.4	3.37	4.78	3.12	4.07	3.56	2.12	3.45	2.05	3.97	3.72	4.07	3.08	4.13	1.994	2.364	3.482	3.05	3.794
PRF1	perforin 1 [Source:NCBI gene;Acc:102171130]	0.3	0.17	0.22	0.45	0.27	0.61	0.47	0.31	2.72	0.38	0.75	0.81	0.49	0.39	0.77	0.46	1.26	0.95	1.04	1.75	0.7	1.12	1.09	0.82	1.19	0.282	0.898	0.642	1.092	0.984
PRKG1	protein kinase cGMP-dependent 1 [Source:NCBI gene;Acc:102182753]	2.4	1.48	2.09	1.51	1.7	1.19	1.49	0.78	2.23	1.48	1.41	2.63	1.68	1.63	1.46	0.45	0.83	0.73	0.92	0.71	0.81	0.69	0.53	0.51	0.71	1.836	1.434	1.762	0.728	0.65
PRLR	prolactin receptor [Source:NCBI gene;Acc:100861318]	67.48	44.2	46.48	80.8	102.35	85.36	96.47	116.88	140.88	81.38	107.22	103.46	81.64	86.67	62.43	182.51	80.88	109.81	101.67	99.27	84.28	182.76	140.38	144.52	89.34	68.262	104.194	88.284	114.828	128.256
PRMT2	protein arginine methyltransferase 2 [Source:NCBI gene;Acc:102169805]	3.88	3.66	3.07	2.27	2.85	2.67	1.69	1.72	1.7	2.99	2.48	3.19	3.12	3.61	3.79	1.06	1.53	1.44	1.31	1.34	1.84	1.72	1.89	1.78	1.93	3.146	2.154	3.238	1.336	1.832
PRMT9	protein arginine methyltransferase 9 [Source:NCBI gene;Acc:102173593]	0	0	0.25	0.4	0.39	0	0.86	0.02	0	0	0	0	0	0	0	0.46	0	1.94	0	2.82	0.11	0.31	0	0.38	1.1	0.208	0.176	0	1.044	0.38
PROB1	proline rich basic protein 1 [Source:NCBI gene;Acc:102184339]	1.94	1.94	1.47	0.69	1.91	0.6	0.94	0.92	0.83	0.83	0.64	0.98	1	1.5	1.19	0.63	0.51	0.91	0.57	1.31	0.68	0.6	0.76	0.79	0.31	1.59	0.824	1.062	0.786	0.628
PRODH2	proline dehydrogenase 2 [Source:NCBI gene;Acc:102176816]	171.57	191.64	119.05	149.21	176.93	113.61	32.4	22.12	6.01	114.83	125.7	76.05	119.22	126.22	87.62	18.47	12.5	44.56	47.14	8.82	45.79	28.56	42.93	48.78	27.52	161.68	57.794	106.962	26.298	38.716
PROX1	prospero homeobox 1 [Source:NCBI gene;Acc:102180144]	20.38	51.26	33.91	51.04	85.19	58.44	46.78	55.14	122	33.79	49.94	49.27	28.02	29.57	38.46	83.61	89.89	47.02	47.69	81.96	38.99	26.41	36.93	28.33	38.87	48.356	63.23	39.052	70.034	33.906
PRPF31	pre-mRNA processing factor 31 [Source:NCBI gene;Acc:102173179]	11.93	11.64	10.21	4.88	10.29	7.28	3.67	5.41	2.91	6.84	7.73	8.62	7.65	7.86	4.55	2.76	3.44	2.9	4.82	3.64	6.19	6.3	5.92	6.65	4.78	9.79	5.222	7.282	3.512	5.968
PRPS2	phosphoribosyl pyrophosphate synthetase 2 [Source:NCBI gene;Acc:102171699]	2.96	2.24	2.53	1.76	3	1.19	0.95	1.95	1.98	3.95	4.09	2.18	1.82	1.95	2.57	1.72	1.33	1.99	2.63	2.13	0.67	1.28	0.76	1.22	1.14	2.498	2.004	2.522	1.96	1.014
PRR11	proline rich 11 [Source:NCBI gene;Acc:102188346]	1.75	1.47	1.1	0.86	1.42	1.86	0.24	0.18	0.25	0.47	0.88	0.46	1.93	1.7	1.28	0.16	0.32	0.26	0.7	0.26	0.19	0.19	0.34	0.16	0.39	1.32	0.6	1.25	0.34	0.254
PRR15L	proline rich 15 like [Source:NCBI gene;Acc:102171275]	0	0.84	0.49	0.43	0	0.99	1.18	0.46	1.7	3.03	1.48	1.94	1.01	3.59	1.06	0.39	0	0.24	1.65	0.62	2.57	0.42	2.57	1.07	0.64	0.352	1.472	1.816	0.58	1.454
PRSS35	serine protease 35 [Source:NCBI gene;Acc:102177164]	7.93	9.71	6.82	8.19	10.79	14.04	7.27	7.12	6.21	13.66	4.32	5.3	7.94	7.73	6.83	4.33	2.53	3.73	2.68	3	1.87	3	2.97	2.24	1.88	8.688	9.66	6.424	3.254	2.392
PRSS53	serine protease 53 [Source:NCBI gene;Acc:102177949]	0.63	0.31	0.29	0	0.42	0.91	1.56	0.85	0.89	0.89	1.57	2.22	0.47	0.37	1.01	1.35	1.06	1.45	0.93	0.39	1.83	1.52	1.65	1.18	1.52	0.33	1.02	1.128	1.036	1.54
PRTFDC1	phosphoribosyl transferase domain containing 1 [Source:NCBI gene;Acc:102171349]	2.37	1.59	2.44	1.88	1.8	1.09	1.9	1.94	1.63	2.67	1.41	0.76	0.95	1.34	1.12	0.95	0.83	1.03	1.35	0.85	0.5	0.55	0.59	0.75	0.6	2.016	1.846	1.116	1.002	0.598
PRXL2A	peroxiredoxin like 2A [Source:NCBI gene;Acc:102177409]	21.21	22.48	16.29	17.69	14.28	10.94	19.69	13.31	9.75	13.7	20.41	22.45	16.58	20.82	19.62	11.86	11.17	14.57	18.43	7.19	34.21	21.58	21.13	24.56	26.39	18.39	13.478	19.976	12.644	25.574
PRXL2B	peroxiredoxin like 2B [Source:NCBI gene;Acc:102184926]	0.83	0.36	0.32	0.2	0.42	0.76	0.44	1.04	0.8	0.56	1.62	0.48	1.55	1.79	0.84	1.13	0.71	0.67	0.48	0.38	0.95	0.64	1.32	0.25	0.48	0.426	0.72	1.256	0.674	0.728
PSMA4	proteasome subunit alpha 4 [Source:NCBI gene;Acc:102184096]	9.26	14.89	16.07	6.72	2	3.91	0	0.09	0	0	7.72	5.9	11.81	15.02	7.94	0	0.18	2.86	1.75	0.19	8.35	1.68	2.19	2.36	13.29	9.788	0.8	9.678	0.996	5.574
PSPH	phosphoserine phosphatase [Source:NCBI gene;Acc:102184397]	2.33	2.21	2.74	1.97	0.78	2.81	3.39	0.24	1.45	2.56	3.38	1.35	1.78	2.11	0.93	1.07	0.46	0.64	0.06	0.57	0.76	0.29	1.67	0.76	1.43	2.006	2.09	1.91	0.56	0.982
PTGS1	prostaglandin-endoperoxide synthase 1 [Source:NCBI gene;Acc:102170328]	49.58	36.03	24.77	36.44	51.88	24.18	12.04	11.56	21.95	19.85	10.19	45.12	14.17	13.75	18.23	18.46	20.51	18.5	29.4	20.58	24.94	25.78	16.57	21.67	50.9	39.74	17.916	20.292	21.49	27.972
PTGS2	prostaglandin-endoperoxide synthase 2 [Source:NCBI gene;Acc:100860905]	1.96	2.03	1.2	1.56	1.57	3.08	3.42	0.94	4.32	2.49	1.43	4.77	1.95	1.74	7.27	1.92	3.28	1.62	1.81	2.52	1.7	3.17	3.31	2.96	2.58	1.664	2.85	3.432	2.23	2.744
PTK6	protein tyrosine kinase 6 [Source:NCBI gene;Acc:102182806]	1.73	1.55	1.69	1.53	1.69	2.81	2.8	2.66	6.44	3.29	3.46	3.16	2.67	3.22	2.47	2.77	3.29	2.63	3.59	2.8	1.33	4.31	3.87	3.7	2.89	1.638	3.6	2.996	3.016	3.22
PTK7	protein tyrosine kinase 7 (inactive) [Source:NCBI gene;Acc:102173428]	1.09	1.36	1.19	0.71	1.26	0.81	1.98	0.67	0.97	0.92	0.86	0.98	0.67	0.98	1.04	0.49	1.02	1.01	0.65	0.67	0.52	0.34	0.64	0.37	0.32	1.122	1.07	0.906	0.768	0.438
PTOV1	PTOV1, extended AT-hook containing adaptor protein [Source:NCBI gene;Acc:102185770]	26.88	27.61	27.35	17.97	19.69	9.36	10.03	10.65	6.6	16.79	13.78	16.77	14.26	15.94	14.66	5.31	9.04	12.57	7.46	8.94	18.23	8.3	12.04	13.41	12.93	23.9	10.686	15.082	8.664	12.982
PTP4A3	protein tyrosine phosphatase type IVA, member 3 [Source:NCBI gene;Acc:102176247]	2.54	2.67	2.08	1.51	2.39	2.57	2.86	1.24	2.62	1.54	1.01	1.12	1.92	1.55	1.67	0.69	1.65	1.93	2.12	1.24	0.7	1.32	1.11	1.35	0.58	2.238	2.166	1.454	1.526	1.012
PTPN18	protein tyrosine phosphatase, non-receptor type 18 [Source:NCBI gene;Acc:102169429]	7.57	5.12	3.85	4.91	6.26	4.63	3.93	1.27	1.36	6.06	7.54	3.51	6.11	6.44	6.12	2.31	2.02	2.1	2.4	1.24	3.49	3.14	4.99	1.45	3.45	5.542	3.45	5.944	2.014	3.304
PTPRCAP	protein tyrosine phosphatase, receptor type C associated protein [Source:NCBI gene;Acc:106503747]	2.77	1.55	3.02	2.55	2.88	3.13	3.34	2.9	8.65	3.92	5.87	5.52	4.94	4.74	3.82	3.66	5.76	4.34	4.66	4.57	4.21	7.02	4.52	4.47	7.17	2.554	4.388	4.978	4.598	5.478
PTPRD	protein tyrosine phosphatase, receptor type D [Source:NCBI gene;Acc:102174567]	8.73	13.24	13.93	13.52	7.38	11.74	3.19	4.11	3.18	14.55	8.59	3.24	11.2	10.95	7.39	2.36	1.79	2.73	2.06	1.41	1.52	1.33	0.84	1.84	1.37	11.36	7.354	8.274	2.07	1.38
PTPRF	protein tyrosine phosphatase, receptor type F [Source:NCBI gene;Acc:102180719]	0.36	0.65	0.87	1.25	0.74	0.99	0.75	1.52	1.06	0.77	0.5	0.81	0.27	0.26	0.59	0.45	0.95	0.72	0.32	0.95	0.71	1.49	1.34	0.68	1.12	0.774	1.018	0.486	0.678	1.068
PTPRJ	protein tyrosine phosphatase, receptor type J [Source:NCBI gene;Acc:102174768]	0	0	0	0	10.03	1.29	3.54	0	14.14	0	0	0	0	0	0	9.6	0.22	0.32	0.71	0	0	0	0	0	0	2.006	3.794	0	2.17	0
PTPRR	protein tyrosine phosphatase, receptor type R [Source:NCBI gene;Acc:102190299]	0.47	0.42	0.46	0.33	0.38	0.82	0.68	0.24	0.52	0.45	0.7	1.09	0.54	0.62	0.48	1.08	0.7	1.16	0.27	0.42	2.41	0.74	0.76	0.68	0.9	0.412	0.542	0.686	0.726	1.098
PTPRS	protein tyrosine phosphatase, receptor type S [Source:NCBI gene;Acc:102170223]	5.14	8.23	15.45	13.32	4.18	2.78	6.94	5.74	4.68	2.72	3.57	3.73	2.92	3.06	2.18	2.77	4.24	2	1.72	5.15	3.24	2.42	2.64	3.01	1.95	9.264	4.572	3.092	3.176	2.652
PWWP3B	PWWP domain containing 3B [Source:NCBI gene;Acc:102185989]	13.81	11.75	11.83	7.45	8.89	6.35	4.3	4.27	2.1	13.89	7.3	5.88	7.52	8.03	5.75	2.8	1.99	3.39	2.15	1.75	2.69	0.4	2.07	0.94	1.76	10.746	6.182	6.896	2.416	1.572
PXMP2	peroxisomal membrane protein 2 [Source:NCBI gene;Acc:102171089]	25.68	21.43	17.33	16.18	22.57	20.67	32.48	41.13	22.55	21.45	25.02	32.15	22.15	21.25	31.29	27.2	27.35	34.24	18.18	24.63	37.18	42.69	33.15	37.6	32.81	20.638	27.656	26.372	26.32	36.686
PXYLP1	2-phosphoxylose phosphatase 1 [Source:NCBI gene;Acc:102183108]	2.12	1.87	1.87	1.63	2.34	1.12	1.15	2.48	0.89	1.95	0.96	1.17	3.36	3.96	1.48	0.82	0.62	1.04	0.51	0.75	0.82	0.72	0.58	0.66	0.78	1.966	1.518	2.186	0.748	0.712
PYCR1	pyrroline-5-carboxylate reductase 1 [Source:NCBI gene;Acc:102191174]	1.33	2.35	2.54	1.23	1.42	2.32	1.64	0.61	0.33	3.12	4.15	2.48	2.21	2.42	2.06	0.44	0.66	0.63	0.52	0.45	0.74	2.07	1.86	3.12	1.82	1.774	1.604	2.664	0.54	1.922
PYROXD2	pyridine nucleotide-disulphide oxidoreductase domain 2 [Source:NCBI gene;Acc:102176933]	27.2	18.96	12.21	9.49	23.51	16.62	5.82	5.04	3.62	14.88	15.03	8.75	15.05	12.93	13.43	2.12	5	8.78	6.28	0.71	11.24	4.3	10.61	3.05	5.96	18.274	9.196	13.038	4.578	7.032
RAB11FIP5	RAB11 family interacting protein 5 [Source:NCBI gene;Acc:102186696]	7.2	6.81	6.59	5.93	7.13	2.72	3.28	2.29	2.31	3.26	2.59	2.74	2.79	3.13	2.27	2.1	2.4	3.11	1.5	2.83	2.85	1.43	1.77	1.74	1.87	6.732	2.772	2.704	2.388	1.932
RAB17	RAB17, member RAS oncogene family [Source:NCBI gene;Acc:102175645]	7.16	6.85	6.55	5.48	6.6	6.43	6.28	6.26	4.55	8.33	5.38	14.8	14.46	16.92	12.04	7.89	7.29	7.71	12.65	4.27	11.08	8.83	11.57	12.31	11.3	6.528	6.37	12.72	7.962	11.018
RAB30	RAB30, member RAS oncogene family [Source:NCBI gene;Acc:100861132]	1.46	1.56	2.5	1.47	1.67	0.78	0.61	1.85	1.59	1.12	0.62	0.45	0.43	0.62	0.9	1.72	0.64	0.72	0.49	2.08	0.78	0.74	0.5	0.36	0.73	1.732	1.19	0.604	1.13	0.622
RAB34	RAB34, member RAS oncogene family [Source:NCBI gene;Acc:102190451]	2.78	3.59	3.47	2.27	1.57	1.13	1.21	0.61	1	1.59	1.41	1.55	1.02	1.77	1.74	0.72	1.24	1.48	0.8	0.48	1.13	1.29	1.23	0.34	0.81	2.736	1.108	1.498	0.944	0.96
RAB3IL1	RAB3A interacting protein like 1 [Source:NCBI gene;Acc:102179169]	13.1	12.44	8.49	9.86	14.81	8.75	7.45	8.41	8.19	10.68	7.97	6.18	8.02	7.72	7.22	5.84	5.63	4.96	5.52	4.77	5.67	4.01	5.1	4.12	2.87	11.74	8.696	7.422	5.344	4.354
RABEP1	rabaptin, RAB GTPase binding effector protein 1 [Source:NCBI gene;Acc:102171912]	0	0	0	0	0	3.49	4.54	6.11	0.35	0	0.02	0	0	0	0	5.87	0.34	3.1	0.11	2.05	0.08	0	0.81	0	0	0	2.898	0.004	2.294	0.178
RABGAP1L	RAB GTPase activating protein 1 like [Source:NCBI gene;Acc:102180067]	7.7	5.79	6.87	17.19	14.94	15.43	22.31	22.93	35.63	17.1	11.24	11.95	6.51	6.6	8.17	20.28	14.77	16.59	19.29	44.09	1.97	9.99	8.04	9.23	9.36	10.498	22.68	8.894	23.004	7.718
RACGAP1	Rac GTPase activating protein 1 [Source:NCBI gene;Acc:102171689]	1.79	1.68	1.44	1.17	1.42	1.78	0.65	0.43	0.81	0.87	1.22	1.24	1.85	2.21	1.59	0.41	0.71	0.72	1.21	0.56	0.7	0.54	0.6	0.65	1.01	1.5	0.908	1.622	0.722	0.7
RAD51	RAD51 recombinase [Source:NCBI gene;Acc:102177525]	1.55	1.85	1.45	2.04	1.62	2.57	0.26	0.71	0.65	2.14	1.51	1.66	2.84	3.49	1.39	0.54	0.84	0.48	0.9	0.54	0.42	0.5	0.49	1.31	0.81	1.702	1.266	2.178	0.66	0.706
RAP1GAP	RAP1 GTPase activating protein [Source:NCBI gene;Acc:102189175]	0.28	0.69	2.54	0.72	0.44	0.88	6.89	0.32	3.07	1.39	1.79	5.54	2.32	3.54	1.08	1.62	4.45	1.44	1.46	2.17	1.39	2.22	3.99	3.01	8.6	0.934	2.51	2.854	2.228	3.842
RARRES1	retinoic acid receptor responder 1 [Source:NCBI gene;Acc:102180972]	2.65	1.27	7.32	2.74	1.49	1.38	3.49	1.81	3.69	4.5	2.21	6.95	2.71	3.55	3.2	14.1	29.57	8.51	5.61	14.1	7.39	38.44	9.24	8.1	46.67	3.094	2.974	3.724	14.378	21.968
RASGEF1B	ras-GEF domain-containing family member 1B [Source:NCBI gene;Acc:102172613]	4.04	3.62	6.23	1.82	1.49	3.37	1.63	0.23	4.21	3.35	2.28	12.59	5.5	6.86	8.58	1.23	9.21	2.45	5.81	2.22	3.47	5.17	8.77	7.14	13.3	3.44	2.558	7.162	4.184	7.57
RASGRP1	RAS guanyl releasing protein 1 [Source:NCBI gene;Acc:102173007]	0.82	0.5	0.18	0.66	0.72	0.94	0.8	0.86	1.84	1.17	1.25	1.25	1.34	1.22	1.04	0.78	1.06	1.21	1.02	0.94	1.1	1.5	0.87	1.25	1.22	0.576	1.122	1.22	1.002	1.188
RASL10A	RAS like family 10 member A [Source:NCBI gene;Acc:102190251]	4.49	3.47	3	3.47	4.58	3.42	2.23	3.16	2.59	3.08	2.01	2.45	2.1	2.62	3.13	2.09	0.86	1.53	1.04	2.69	1.31	2.44	1.77	1.41	0.99	3.802	2.896	2.462	1.642	1.584
RASL10B	RAS like family 10 member B [Source:NCBI gene;Acc:102171814]	1.95	2	12.67	4	2.29	2.98	1.66	1.69	1.12	1.16	0.94	0.59	1.4	1.37	0.73	0.49	0.72	1.46	1.24	0.66	0.87	1.18	0.88	0.61	0.13	4.582	1.722	1.006	0.914	0.734
RASL11A	RAS like family 11 member A [Source:NCBI gene;Acc:102190142]	1.13	2.1	2.26	1.31	0.55	1.19	1.4	0.32	0.28	0.42	0.71	3.95	0.65	0.54	1.11	0.19	0.53	0.44	0.99	0.3	1.36	1.13	4.25	0.58	3.09	1.47	0.722	1.392	0.49	2.082
RASSF1	Ras association domain family member 1 [Source:NCBI gene;Acc:102171933]	7.61	6.75	10.64	6.95	6.73	4.88	2.57	2.53	4.18	5.19	3.59	3.56	5.17	4.47	3.76	2.47	3.69	3.17	2.95	3.96	3.37	2.87	3.33	3.19	3.04	7.736	3.87	4.11	3.248	3.16
RASSF7	Ras association domain family member 7 [Source:NCBI gene;Acc:102185814]	2.48	2.69	2.34	1.47	1.83	1.27	1.46	1.17	0.66	1.52	1.76	1.02	1.32	1.71	1.81	0.67	0.71	0.98	0.71	1.08	1.83	0.73	1.37	1.32	0.99	2.162	1.216	1.524	0.83	1.248
RASSF9	Ras association domain family member 9 [Source:NCBI gene;Acc:102168695]	1.5	1.14	0.43	0.78	1.25	0.59	1.58	1.74	0.99	1.09	0.73	0.9	1.33	0.91	0.66	1.15	0.62	0.89	0.47	1.08	0.71	0.49	0.43	0.43	0.64	1.02	1.198	0.906	0.842	0.54
RBM28	RNA binding motif protein 28 [Source:NCBI gene;Acc:102173160]	3.55	3.32	5.01	3.96	3.64	4	4.41	4.14	5.72	4.71	4.56	4.25	3.31	3.73	2.97	4.93	3.12	4.31	3.34	18.91	2.71	4.13	3.7	3.92	3.36	3.896	4.596	3.764	6.922	3.564
RBP5	retinol binding protein 5 [Source:NCBI gene;Acc:102188295]	106.47	89.2	25.75	53.26	89.62	114.85	96.98	122.25	83.53	109.17	118.91	146.65	129.41	130.26	159.52	93.37	120.67	160.22	88.98	62.42	137.29	140.72	138.91	126.83	133.03	72.86	105.356	136.95	105.132	135.356
RCN2	reticulocalbin 2 [Source:NCBI gene;Acc:102187535]	3.73	4.47	4.27	1.98	1.98	2.24	1.2	1.49	0.6	1.41	1.52	1.35	1.47	1.28	1.91	0.89	1.22	1.29	0.89	1.07	1.36	0.84	1.56	1.01	1.53	3.286	1.388	1.506	1.072	1.26
RETREG1	reticulophagy regulator 1 [Source:HGNC Symbol;Acc:HGNC:25964]	2.3	1.53	1.57	1.38	2.95	2.37	6.62	5.86	34.46	2.33	3.77	6.46	2.33	3.19	3.62	8.95	3.11	7.35	6.89	8.13	6.06	9.37	7.96	5.06	6.15	1.946	10.328	3.874	6.886	6.92
RFC1	replication factor C subunit 1 [Source:NCBI gene;Acc:102170128]	10.28	6.22	5.03	17.1	14.2	12.21	15.97	21.23	23.03	13.19	10.18	5.63	7.07	8.76	9.85	15.05	9.54	11.56	10.87	14.66	1.39	9.33	10.24	7.62	10.61	10.566	17.126	8.298	12.336	7.838
RGL2	ral guanine nucleotide dissociation stimulator like 2 [Source:NCBI gene;Acc:102183115]	2.78	0.36	0.12	0	2.05	0	1.85	3.23	0	0.52	1.61	0	0	0.21	0	0	0	0	0	0	0	0.95	0	0	0	1.062	1.12	0.364	0	0.19
RGS1	regulator of G protein signaling 1 [Source:NCBI gene;Acc:102169205]	1.22	0.71	2.12	1.06	1.3	3.1	1.74	1.67	5.84	1.69	1.7	2.89	1.19	1.21	3.53	5.29	4.5	2.83	4.49	4.08	2.44	6.21	11.91	11.94	3	1.282	2.808	2.104	4.238	7.1
RGS5	regulator of G protein signaling 5 [Source:NCBI gene;Acc:102177576]	0.47	0.48	1.34	1.34	1.28	0.94	2.25	1.1	3	3.04	0.43	1.17	0.92	1.65	0.95	1.11	0.38	0.84	0.37	2.41	0.31	0.71	0.58	0.24	0.57	0.982	2.066	1.024	1.022	0.482
RHBDL3	rhomboid like 3 [Source:NCBI gene;Acc:102187708]	0.97	0.79	1.69	2.1	0.93	0.63	0.77	0.35	0.38	0.8	0.4	2.78	0.53	0.67	0.79	0.27	0.24	0.27	0.38	0.45	0.33	0.21	0.37	0.49	1.34	1.296	0.586	1.034	0.322	0.548
RHOH	ras homolog family member H [Source:NCBI gene;Acc:102174643]	2.28	2.18	1.06	1.52	1.52	2.77	2.01	2.37	3.76	3.42	2.19	2.02	3.47	2.77	3.19	3.08	2.36	2.95	3.97	3.29	1.7	2.94	2.8	1.98	3.37	1.712	2.866	2.728	3.13	2.558
RILPL2	Rab interacting lysosomal protein like 2 [Source:NCBI gene;Acc:102183090]	7.02	5.43	3.75	6.54	4.12	5.91	7.81	4.61	7.62	5.43	6.63	6.39	5.94	7.44	6.78	7.79	10.58	9.31	7.15	5.6	13.88	6.71	9.1	6.8	10.4	5.372	6.276	6.636	8.086	9.378
RINL	Ras and Rab interactor like [Source:NCBI gene;Acc:102179127]	0.53	0.48	0.66	1.02	0.69	1.06	0.79	0.63	1.19	0.9	1.26	1.21	0.85	0.95	0.77	0.81	1.08	1.09	1.6	0.75	1.35	1.72	1.47	1.94	1.4	0.676	0.914	1.008	1.066	1.576
RIPOR2	RHO family interacting cell polarization regulator 2 [Source:NCBI gene;Acc:102190475]	2.01	1.59	1.62	1.52	1.79	2.4	2.59	2.64	5.56	2.38	3.21	4.65	3.02	2.65	3.85	2.2	4.01	2.64	3.63	3.75	3	4	3.43	4.08	3.79	1.706	3.114	3.476	3.246	3.66
RMND1	required for meiotic nuclear division 1 homolog [Source:NCBI gene;Acc:102172721]	5.2	1.48	2.74	5.25	4.57	3.81	12.25	8.55	7.91	7.54	5.81	8.3	4.86	7.11	3.22	5.07	5.05	10.37	6.78	5.58	5.9	6.26	6.78	8.57	6.31	3.848	8.012	5.86	6.57	6.764
RND1	Rho family GTPase 1 [Source:NCBI gene;Acc:102181473]	6.36	7.83	10.31	7.57	6.07	5.09	4.44	3.69	4.43	4.32	4.6	2.81	4.76	5.18	5.06	3.62	2.7	4.65	3.54	3.89	3.27	9.42	5.73	17.4	3.46	7.628	4.394	4.482	3.68	7.856
RNF125	ring finger protein 125 [Source:NCBI gene;Acc:102187179]	8.22	12.18	32.17	17.84	6.22	8.1	7	4.4	12.72	4.52	7.06	9.77	5.39	6.26	4.78	6.19	4.18	9.03	10.24	6.32	16.91	9.74	7.58	5.97	14.21	15.326	7.348	6.652	7.192	10.882
RNF128	ring finger protein 128, E3 ubiquitin protein ligase [Source:NCBI gene;Acc:102171851]	107.8	78.13	316.34	196.86	78.19	52.03	55.94	104.25	41.34	63.44	58.24	51.69	41.03	42.51	35.31	37.22	23.82	35.85	35.16	25.41	29.18	26.39	35.52	38.41	33.32	155.464	63.4	45.756	31.492	32.564
RNF144A	ring finger protein 144A [Source:NCBI gene;Acc:102190329]	2.75	2.72	2.52	2.27	5.37	6.69	7.71	5.37	5.22	7.77	5.45	8.35	3.85	4.68	3.37	7.09	3.38	5.18	8.71	11.59	5.64	13.48	9.2	7.1	4.72	3.126	6.552	5.14	7.19	8.028
RNF145	ring finger protein 145 [Source:NCBI gene;Acc:102179191]	27.56	19.28	23.31	39.67	34.31	20.18	38.44	46.27	39.47	24.77	18.3	20.93	15.06	14.21	20.36	23.76	20.06	26.09	21.47	18.17	19.09	19.99	26.76	16.13	18.04	28.826	33.826	17.772	21.91	20.002
RNF157	ring finger protein 157 [Source:NCBI gene;Acc:102169332]	2.51	1.33	5.53	2.11	2.48	1.83	4.01	1.71	3.74	1.52	1.34	2.02	0.96	1.74	1.08	1.84	1.68	1.76	2.39	6.02	1.88	1.47	1.22	1.77	2.03	2.792	2.562	1.428	2.738	1.674
RNF17	ring finger protein 17 [Source:NCBI gene;Acc:102172365]	2.04	1.65	0.72	1.04	1.35	0.69	0.12	0.32	0.11	1.67	0.69	0.58	0.69	0.61	0.61	0.17	0.03	0.5	0.33	0	0.16	0.07	0.21	0.19	0.15	1.36	0.582	0.636	0.206	0.156
RNF183	ring finger protein 183 [Source:NCBI gene;Acc:102176326]	0.24	0.37	4.21	0.52	0.43	0.07	0.64	0.16	0.07	0.31	0	0	0.29	0.15	0	0	0.15	0	0.07	0.07	0	0.07	0.33	0	0	1.154	0.25	0.088	0.058	0.08
ROBO2	roundabout guidance receptor 2 [Source:NCBI gene;Acc:102182257]	2.58	1.11	1.77	1.39	2.03	2.17	2.99	1.65	2.04	1.96	1.47	4.71	2.84	2.68	4.16	4.74	1.81	4.5	4.07	1.59	5.13	4.13	5.44	2.84	3.34	1.776	2.162	3.172	3.342	4.176
ROS1	ROS proto-oncogene 1, receptor tyrosine kinase [Source:NCBI gene;Acc:102171244]	4.1	3.87	3.46	3.03	3.66	1.97	2.03	2.08	1.13	4.08	2.95	2.3	2.49	2.16	1.24	0.24	0.53	1.93	0.82	2.46	1.9	0.71	0.32	1.85	0.13	3.624	2.258	2.228	1.196	0.982
RPL27	ribosomal protein L27 [Source:NCBI gene;Acc:102172191]	40.51	6.78	58.08	0	0	0	0	0	0	0	0	0	3.77	0	0	0	0	0	0	0	14.19	0	0	0	0	21.074	0	0.754	0	2.838
RPP14	ribonuclease P/MRP subunit p14 [Source:NCBI gene;Acc:102186253]	4.65	3.1	4.53	3.7	2.44	2.11	2.39	3.5	1.3	2.17	1.7	3.04	3.11	3.53	3.12	1.69	1.82	1.42	1.25	1.4	2.65	3.37	2.19	4	5.51	3.684	2.294	2.9	1.516	3.544
RPS10	ribosomal protein S10 [Source:NCBI gene;Acc:102172673]	0	0	1.87	0	0	32.6	0	0	49.47	0	0	0	0	0	0	64.44	92.37	2.51	113.41	0	0	121.48	138.86	140.87	0	0.374	16.414	0	54.546	80.242
RRM2	ribonucleotide reductase regulatory subunit M2 [Source:NCBI gene;Acc:102185371]	10.43	12.57	14.96	16.6	13.25	37.52	4.34	2.07	3.5	10.58	14.89	11.18	22.82	21.38	11.82	1.76	5.61	5.45	9.07	4.6	2.8	3.9	3.41	6.09	5.76	13.562	11.602	16.418	5.298	4.392
RRNAD1	ribosomal RNA adenine dimethylase domain containing 1 [Source:NCBI gene;Acc:102173796]	1.22	0.7	1.14	2.06	1.48	2.24	2.52	2.21	1.06	1.15	1.88	1.09	1.88	1.51	2.11	2.38	1.53	2.25	1.86	3.16	2.7	2.42	1.92	2.61	0.84	1.32	1.836	1.694	2.236	2.098
RUNX3	runt related transcription factor 3 [Source:NCBI gene;Acc:102175448]	0.63	0.55	0.54	0.62	0.88	1.38	1.17	0.82	1.75	1.32	1.34	1.69	1.31	1.39	0.87	1.29	1.76	1.98	1.83	1.51	1.1	1.97	1.67	1.48	1.04	0.644	1.288	1.32	1.674	1.452
S100A13	S100 calcium binding protein A13 [Source:NCBI gene;Acc:102188551]	53.59	56.15	69.12	50.47	46.15	65.81	50.75	61.59	67.33	74.68	96.95	156.35	86.08	81.66	90.4	42.35	52.32	61.51	124.75	61.26	76.03	124.99	103.7	113.03	49.87	55.096	64.032	102.288	68.438	93.524
S100B	S100 calcium binding protein B [Source:NCBI gene;Acc:102169524]	44.83	27.4	23.84	51.52	59.86	37.82	13.64	80.5	28.05	35.3	21.57	18.96	19.15	12.91	7.49	9.64	2.14	2.67	14.09	7.71	1.89	0.02	0.33	8.16	2.29	41.49	39.062	16.016	7.25	2.538
SALL2	spalt like transcription factor 2 [Source:NCBI gene;Acc:102189403]	1.22	2.11	3.55	1.78	1.36	0.71	1.37	1.4	0.5	0.9	0.71	0.65	0.65	0.61	0.43	0.47	0.5	0.49	0.3	0.48	0.5	0.2	0.32	0.31	0.22	2.004	0.976	0.61	0.448	0.31
SAMD11	sterile alpha motif domain containing 11 [Source:NCBI gene;Acc:102169689]	5.6	3.92	2.05	4.98	4.52	3.43	1.61	2.2	0.11	4.15	3.07	7.32	9.37	9.15	4.67	1.34	0.63	1.95	2.83	2.36	4.23	3.87	5.42	3.86	1.4	4.214	2.3	6.716	1.822	3.756
SAMHD1	SAM and HD domain containing deoxynucleoside triphosphate triphosphohydrolase 1 [Source:NCBI gene;Acc:102178551]	24.55	20.83	10.78	17.86	12.47	4	0.4	0.07	0.26	0	0.16	5.65	0.11	0.12	0.14	0.14	2.97	2.95	0.05	0.08	2.95	0.08	0	0.17	0.41	17.298	0.946	1.236	1.238	0.722
SAT2	spermidine/spermine N1-acetyltransferase family member 2 [Source:NCBI gene;Acc:102169129]	38.49	23.64	13.75	40.29	40.29	34.42	83.41	81.32	63.94	49.1	62.63	61.25	40.23	36.51	41.95	90.97	41.91	58.48	56.02	81.8	42.48	52.51	56.49	48.99	33.82	31.292	62.438	48.514	65.836	46.858
SBSN	suprabasin [Source:NCBI gene;Acc:102181806]	24.86	15.97	28.54	20.92	16.02	17.22	36.82	33.86	29.86	30.07	31.45	35.07	25.67	23.08	34.33	46.44	40.9	52.88	30.36	36.59	28.14	43.46	48.48	39.6	33.6	21.262	29.566	29.92	41.434	38.656
SBSPON	somatomedin B and thrombospondin type 1 domain containing [Source:NCBI gene;Acc:102170335]	0.1	0.14	0	0	0.05	0.18	0.14	0.25	0.55	0	0.24	1.25	0.72	0.84	0.09	0	0.09	0.26	0.28	0	0.62	2.05	0.1	2.2	0.56	0.058	0.224	0.628	0.126	1.106
SCD	stearoyl-CoA desaturase [Source:NCBI gene;Acc:100860763]	450.54	725.75	613.99	1275.55	571.41	97.02	41.81	98.91	9.59	275.61	72.44	34.11	40.11	28.89	36.62	16.16	8.96	30.58	25.9	9.7	474.54	66.2	55.22	21.83	84.99	727.448	104.588	42.434	18.26	140.556
SCP2	sterol carrier protein 2 [Source:NCBI gene;Acc:102182369]	434.39	238.61	206.33	341.84	426.97	281.13	524.5	1101.3	622.35	286.35	327.69	354.11	229.54	237.18	290.08	744.7	404.21	477.85	477.83	842.25	373.84	474.71	448.58	317.78	380.55	329.628	563.126	287.72	589.368	399.092
SDC4	syndecan 4 [Source:NCBI gene;Acc:102186321]	80.09	73.76	141.99	86.81	63.99	69.92	108.25	132.69	100.35	83.24	72.81	151.18	81.94	87.42	107.06	82.13	107.42	154.57	98.19	170.21	79.59	153.35	157.53	167.15	130.03	89.328	98.89	100.082	122.504	137.53
SDF2L1	stromal cell derived factor 2 like 1 [Source:NCBI gene;Acc:102186895]	11.09	20.49	30.58	19.48	9.64	12.04	5.15	5.51	3.83	6.24	6.73	9.1	6.98	7.86	6.47	5.04	7.92	4.5	4.56	5.32	5.31	3.08	4.59	3.14	15.01	18.256	6.554	7.428	5.468	6.226
SDHAF1	succinate dehydrogenase complex assembly factor 1 [Source:NCBI gene;Acc:106503113]	3.55	3.84	2.83	4.05	6.53	4.62	4.78	6.67	7.42	3.64	2.94	2.63	2.36	1.03	4.34	3.12	2.14	4.48	2.57	5.48	1.88	3.83	1.88	2.81	2.16	4.16	5.426	2.66	3.558	2.512
SDS	serine dehydratase [Source:NCBI gene;Acc:102187618]	144.1	76.65	720.41	226.49	109.15	52.86	85.54	197.26	490.53	8.49	11.81	42.49	28.11	25.52	43.4	21.22	91.71	25.92	29.06	497.3	18.32	33.57	39.16	89.2	51.5	255.36	166.936	30.266	133.042	46.35
SDSL	serine dehydratase like [Source:NCBI gene;Acc:102187342]	18.97	13.16	9.12	14.63	23.58	10.23	17.29	24.9	30.18	4.45	2.17	5.26	1.9	3.66	6.8	14.2	14.63	6.29	6.95	39.16	9.41	5.68	4.37	3.02	10.46	15.892	17.41	3.958	16.246	6.588
SEC14L3	SEC14 like lipid binding 3 [Source:NCBI gene;Acc:102189786]	48.27	36.13	13.67	29.39	54.08	38.93	14.59	9.86	7.42	35.8	17.27	5.52	34.56	35.8	33.57	14.88	14.56	24.14	13.5	2.86	16.38	2.81	6.49	1.56	5.35	36.308	21.32	25.344	13.988	6.518
SEC23IP	SEC23 interacting protein [Source:NCBI gene;Acc:102169356]	6.36	5.13	6.94	11.43	9	8.89	6.98	7.25	14.46	6.22	1.69	4.17	4.29	4.59	3.38	9.23	9.85	8.29	6.32	9.76	4.26	7.96	10.23	4.14	7.31	7.772	8.76	3.624	8.69	6.78
SELL	selectin L [Source:NCBI gene;Acc:102170345]	3.94	6.5	8.74	16.35	4.48	12.32	10.53	10.73	15.31	7.05	9.74	6.92	11.3	10.42	18.55	19.81	19.85	10.68	15.58	17.24	8.32	17.1	12.4	20.19	10.69	8.002	11.188	11.386	16.632	13.74
SEMA4G	semaphorin 4G [Source:NCBI gene;Acc:102177028]	18.21	21.13	18.96	11.81	7.95	7.83	5.08	9.72	1.56	9.6	7.94	11.63	12.2	16.27	15.31	7.22	8.4	10.36	8.31	8.51	19.82	9.18	9.99	16.42	9.02	15.612	6.758	12.67	8.56	12.886
SERP1	stress associated endoplasmic reticulum protein 1 [Source:NCBI gene;Acc:108636106]	41.44	80.6	58.21	18.46	45.08	32.08	12.5	14.07	14.47	20.67	24.3	36.02	39.22	59.54	28.78	8.2	32.17	34.39	15.55	41.4	49.65	23.67	16.38	26.08	39.79	48.758	18.758	37.572	26.342	31.114
SERPINA1	alpha-1-antiproteinase [Source:NCBI gene;Acc:102185401]	43.7	23.94	4.01	6.24	53.93	237.7	29.73	10.33	6.71	245.58	277.66	151.98	248.98	223.85	290.09	10.07	8.21	51.1	166.26	21.63	71.59	58.07	97.46	198.53	79.92	26.364	106.01	238.512	51.454	101.114
SERPINA11	serpin family A member 11 [Source:NCBI gene;Acc:102172209]	13.73	6.69	2.55	2.01	4.34	3.04	3.49	1.12	0.45	3.65	11.38	11.61	8.67	9.89	7.49	2.37	3.71	5.56	4.76	0.38	38.12	4.22	8.89	2.68	2.64	5.864	2.35	9.808	3.356	11.31
SERPINA6	corticosteroid-binding globulin [Source:NCBI gene;Acc:102171661]	14.81	29.02	23.07	9.39	13.35	3.65	0.9	0	0.16	8.98	1.33	1.16	8.52	7.36	9.35	1.14	1.39	2.34	0.76	0.13	9.14	0.16	0.45	0.11	2.61	17.928	2.738	5.544	1.152	2.494
SERPINA7	serpin family A member 7 [Source:NCBI gene;Acc:102186282]	27.71	16.7	4.9	7.79	27.93	53.4	43.98	44.15	55.72	61.91	92.93	89.38	57.88	70.41	59.12	105.64	70	95.25	76.18	88.58	56.57	80.65	92.2	101.8	67.9	17.006	51.832	73.944	87.13	79.824
SERPINB8	serpin B8 [Source:NCBI gene;Acc:102169925]	5.17	5.91	13.4	13.75	6.09	3.65	7.19	3.04	5.07	6.67	3.76	4.22	5.16	4.96	3.66	3.26	2.59	3.47	3.23	5.01	4.05	1.99	1.9	3.87	2.93	8.864	5.124	4.352	3.512	2.948
SERPINH1	serpin family H member 1 [Source:NCBI gene;Acc:102171265]	15.8	19.5	16.3	10.58	14.17	16.42	8.48	2.81	5.38	11.73	5.53	14.74	11.88	12.37	14.95	3.71	10.9	9.24	4.87	5.28	6.69	3.61	5.54	4.64	6.25	15.27	8.964	11.894	6.8	5.346
SERTAD3	SERTA domain containing 3 [Source:NCBI gene;Acc:102189235]	3.94	1.63	8.89	7.11	5.17	2.94	3	2.09	0.83	5.07	3.51	3.63	6.15	5.15	7.91	6.15	3.69	2.05	2.56	1.73	7.21	6.44	6.12	5.8	5.24	5.348	2.786	5.27	3.236	6.162
SFXN2	sideroflexin 2 [Source:HGNC Symbol;Acc:HGNC:16086]	1.1	0.99	0.52	4.39	1.29	0.56	0	1.2	1.27	0.84	0.56	0	0	0.79	0	0.21	0	0	0.44	1.87	0	0	0	0	0	1.658	0.774	0.27	0.504	0
SGPL1	sphingosine-1-phosphate lyase 1 [Source:NCBI gene;Acc:100861080]	76.79	58.93	142.8	96.7	69.3	43.01	62.21	82.69	85.22	34.3	50.87	73.9	39.38	40.1	49.07	68.82	55.69	50.31	62.23	227.33	56.5	74.06	61.61	73.62	123.45	88.904	61.486	50.664	92.876	77.848
SGPP1	sphingosine-1-phosphate phosphatase 1 [Source:NCBI gene;Acc:102174749]	4.05	3.87	2.06	1.79	3.2	4.58	2.82	2.08	2.18	5.51	4.16	6.3	4.36	5.72	4.91	2.84	4.01	4.18	4.13	2.99	6.55	4.39	6.11	4.94	3.94	2.994	3.434	5.09	3.63	5.186
SGSM3	small G protein signaling modulator 3 [Source:NCBI gene;Acc:102186567]	1.76	2.02	1.95	1.47	1.01	1.14	0.46	0.55	0.24	1.39	0.81	1.14	1.17	1.06	0.64	0.72	0.34	1	0.29	0.46	1.56	0.76	1.02	0.59	0.96	1.642	0.756	0.964	0.562	0.978
SH2D1A	SH2 domain containing 1A [Source:NCBI gene;Acc:102171584]	1.32	1.1	1.72	1.73	1.18	1.68	2.54	2.39	4.7	1.82	1.7	2.02	2.07	1.56	2.2	1.94	2.28	3.2	2.3	3.13	1.23	2.73	2.79	1.68	1.61	1.41	2.626	1.91	2.57	2.008
SH3GL1	SH3 domain containing GRB2 like 1, endophilin A2 [Source:NCBI gene;Acc:102173286]	3.38	4.67	7.52	1.18	0	0	0	0	0	0	0.94	0.04	0	1.23	0	0	1	0	0	0	0.95	0	0	0	3.81	3.35	0	0.442	0.2	0.952
SH3RF2	SH3 domain containing ring finger 2 [Source:NCBI gene;Acc:102191608]	1.14	1.59	0.3	0.56	1.38	1.54	0.54	0.18	0.49	1.12	2.03	2.18	1.78	2.15	1.72	1.27	1.39	1.45	2.03	0.67	1.89	1.01	3.35	1.37	1.48	0.994	0.774	1.972	1.362	1.82
SHISA2	shisa family member 2 [Source:NCBI gene;Acc:102191250]	7.47	4.06	6.84	5.36	7.63	3.04	1.79	2.42	2.01	12.59	2.7	4.29	2.81	2.62	2.96	1.61	2.97	3.87	3.19	2.16	2.28	1.47	2.79	1.63	1.67	6.272	4.37	3.076	2.76	1.968
SHISAL2A	shisa like 2A [Source:NCBI gene;Acc:102189818]	3.71	2.31	1.33	2.29	4.96	0.79	1.69	5.8	0.74	8.96	2.72	0.99	3.26	2.34	5.68	1.05	0.03	0.98	0.17	0.06	0.08	0.03	0.32	0.03	0	2.92	3.596	2.998	0.458	0.092
SIGMAR1	sigma non-opioid intracellular receptor 1 [Source:NCBI gene;Acc:102185566]	53.78	47.86	42.22	55.64	50.15	30.7	22.29	37.02	23.65	30.18	24.68	21.65	21.02	23.98	22.97	21.94	17.1	26.81	16.76	24.9	28.04	12.46	17.98	11.45	17.76	49.93	28.768	22.86	21.502	17.538
SIK2	salt inducible kinase 2 [Source:NCBI gene;Acc:102175697]	2.38	2.21	3.49	4.28	3.59	4.46	3.28	8.35	12.83	3.8	3.44	3.97	2.11	2.51	2.27	7.47	4.4	4.14	3.43	20.02	1.41	6.21	4.44	2.47	1.29	3.19	6.544	2.86	7.892	3.164
SIN3A	SIN3 transcription regulator family member A [Source:NCBI gene;Acc:102190077]	0	0	0	0	0	0	1.79	0	6.16	0	0	0	0	0	0	0.56	0	0	0	0.43	0	0	0	0	0	0	1.59	0	0.198	0
SIT1	signaling threshold regulating transmembrane adaptor 1 [Source:NCBI gene;Acc:102177337]	0.7	0.45	0.17	0.09	0.22	0.73	1.17	0.7	1.07	0.54	1.08	1.08	1.37	1.37	0.38	0.49	1.93	0.66	0.81	0.74	1.07	0.44	1.35	0.53	0.38	0.326	0.842	1.056	0.926	0.754
SIVA1	SIVA1 apoptosis inducing factor [Source:NCBI gene;Acc:108638499]	2.48	3.1	1.66	1.47	1.87	4.1	0.93	1.64	1.35	2.09	4.01	4.18	3.27	5.57	5.37	1.65	1.45	2.87	3.26	1.37	4.04	2.33	4.14	1.98	2.83	2.116	2.022	4.48	2.12	3.064
SLAMF7	SLAM family member 7 [Source:NCBI gene;Acc:102179150]	0.49	0.29	1.83	1.88	0.59	3.55	1.46	1.76	3.84	2.06	1.48	1	2.16	1.66	2.45	1.56	2.3	1.97	2.44	2.83	1.34	1.9	1.9	1.45	1.82	1.016	2.534	1.75	2.22	1.682
SLC16A11	solute carrier family 16 member 11 [Source:NCBI gene;Acc:102187528]	0.54	0.71	1.74	1.73	0.46	0.12	1.07	0.39	0.12	0.1	0.28	0.17	0.77	0.4	0.23	0.23	0.25	0.44	0.22	0.15	0.35	0.15	0.5	0.25	0.3	1.036	0.36	0.37	0.258	0.31
SLC16A6	solute carrier family 16 member 6 [Source:NCBI gene;Acc:102179811]	4.07	7.83	20.61	8.05	4.02	0.84	0.63	1.57	0.56	0.2	0.18	0.27	0.15	0.31	0.67	0.11	0.33	0.33	0.15	0.47	0.14	0.21	0.37	0.44	0.22	8.916	0.76	0.316	0.278	0.276
SLC16A9	solute carrier family 16 member 9 [Source:NCBI gene;Acc:102188921]	3.87	2.54	2.22	3.96	3.23	1.76	2.67	1.77	2.21	3.17	1.8	1.8	1.79	1.78	2.27	1.63	1.39	1.62	1.37	2.01	1.74	1.03	1.63	0.76	1.26	3.164	2.316	1.888	1.604	1.284
SLC17A1	solute carrier family 17 member 1 [Source:NCBI gene;Acc:102188815]	13.37	7.61	13.39	16.82	9.47	0.98	14.94	4.53	3.34	11.74	6.67	34.08	4.83	4.96	8.46	19.63	14.38	22.34	7.48	7.7	37.68	22.74	22.51	22.08	24.09	12.132	7.106	11.8	14.306	25.82
SLC18A2	solute carrier family 18 member A2 [Source:NCBI gene;Acc:102187453]	2.51	3.61	7.82	9.42	2.19	0.11	0	0	0	0	0	0	0	0	0	0	0	0	0	0	0	0	0	0	0	5.11	0.022	0	0	0
SLC19A3	solute carrier family 19 member 3 [Source:NCBI gene;Acc:102170190]	3.95	1.66	3.79	3.55	4.7	2.25	3	4.59	6.9	3.56	1.36	3.54	2.27	1.76	2.06	3.34	2.89	2.57	4.17	16.2	1.29	1.22	3.38	2.48	2.96	3.53	4.06	2.198	5.834	2.266
SLC1A2	solute carrier family 1 member 2 [Source:NCBI gene;Acc:102172085]	4.62	3.57	13.46	3.83	5.41	6.97	12.43	8.55	14.26	1.85	6.85	5.41	4.38	5.08	4.81	13.56	16.24	13.88	5.78	5.31	12.64	18.44	19.32	14.2	38.15	6.178	8.812	5.306	10.954	20.55
SLC22A1	solute carrier family 22 member 1 [Source:NCBI gene;Acc:102183874]	14.99	13.18	0	0.18	2.12	3.92	0.67	1.61	0.22	5.42	16.89	66.25	8	10.27	28.52	13.55	3.97	20.64	3.26	5.24	76.09	20.82	24.06	9.53	11.45	6.094	2.368	25.986	9.332	28.39
SLC22A15	solute carrier family 22 member 15 [Source:NCBI gene;Acc:102184683]	1.18	1.14	0.63	0.54	1.4	1.49	0.3	0.36	0.33	1.36	1.19	0.8	1.81	2.11	1.38	0.29	0.38	0.45	0.68	0.34	0.84	0.81	0.73	0.55	0.88	0.978	0.768	1.458	0.428	0.762
SLC22A5	solute carrier family 22 member 5 [Source:NCBI gene;Acc:102181489]	3	3.39	8.67	2.71	1.85	1.72	1.58	6.08	5.51	2.1	1.74	1.6	1.71	1.63	1.35	2.5	2.23	2.07	1.81	8.47	1.6	3.43	2.66	2.7	2.4	3.924	3.398	1.606	3.416	2.558
SLC22A7	solute carrier family 22 member 7 [Source:NCBI gene;Acc:102174519]	40.19	65.11	40.17	50.26	32.04	33	9.04	9.78	3.26	39.48	32.65	20.35	31.01	30.9	23.92	8.58	10.47	8.96	8.15	5.59	10.64	9.17	9.41	17.04	7.05	45.554	18.912	27.766	8.35	10.662
SLC24A3	solute carrier family 24 member 3 [Source:NCBI gene;Acc:102169025]	1.91	1.84	2.11	3.35	2.58	3.43	2.43	2.63	3.26	2.37	1.67	3.93	0.69	1.03	2.5	3.9	4.34	4.02	3.26	4.27	3.49	2.67	1.82	2.21	2.04	2.358	2.824	1.964	3.958	2.446
SLC25A15	solute carrier family 25 member 15 [Source:NCBI gene;Acc:102168918]	22.33	20.89	21.05	14.4	33.49	17.74	17.33	33.17	65.59	9.67	13.86	15.53	12.5	7.18	10.15	8.24	14.86	16.66	10.02	30.83	7.83	14.89	7.84	20.09	10.72	22.432	28.7	11.844	16.122	12.274
SLC25A25	solute carrier family 25 member 25 [Source:NCBI gene;Acc:102171252]	14.43	15.43	28.7	19.29	14.48	16.21	20.11	34.91	48.89	7.49	8.79	11.92	7.83	8.91	12.62	29.5	23.48	23.13	10.43	36.82	15.88	34.57	28.59	59.24	12.92	18.466	25.522	10.014	24.672	30.24
SLC25A34	solute carrier family 25 member 34 [Source:NCBI gene;Acc:102173215]	0.52	0.45	0.4	0.26	0.81	0.29	0.78	2.78	2.07	0.24	0	0.13	0.08	0.17	0.19	0.86	0.31	0.93	0.49	1.15	0.34	2.14	0.32	1.76	0.32	0.488	1.232	0.114	0.748	0.976
SLC25A45	solute carrier family 25 member 45 [Source:NCBI gene;Acc:102191501]	22.21	29.8	15.43	11.65	18.64	9.03	3.39	6.79	1.59	8.38	3.82	1.51	6.5	10.31	6.6	4.6	5.55	4.97	2.11	1.34	3.04	1.83	2.64	1.53	2.11	19.546	5.836	5.748	3.714	2.23
SLC25A47	solute carrier family 25 member 47 [Source:NCBI gene;Acc:102179606]	1.92	1.92	3.83	3.65	1.12	1.21	2.33	3.06	6.16	1.91	1.87	2.64	1.82	2.3	1.6	6.97	5.36	4.38	2.73	10.26	1.37	6.01	3.5	4.08	2.15	2.488	2.934	2.046	5.94	3.422
SLC25A53	solute carrier family 25 member 53 [Source:NCBI gene;Acc:108633289]	0.92	1.65	1.87	1.2	0.93	1	0.73	0.76	0.49	0.74	0.64	0.84	0.85	0.81	0.94	0.56	0.22	0.65	0.22	0.62	0.74	0.34	0.8	0.48	0.43	1.314	0.744	0.816	0.454	0.558
SLC26A1	solute carrier family 26 member 1 [Source:NCBI gene;Acc:102190499]	2.21	2.44	1.77	1.53	1.89	1.68	7	7.97	4.77	3.52	4.94	8.9	1.93	2.52	2.32	8.33	4.91	4.26	5.96	7.4	7.04	5.72	5.31	7.21	3.34	1.968	4.988	4.122	6.172	5.724
SLC27A2	solute carrier family 27 member 2 [Source:NCBI gene;Acc:102176613]	65.85	41.74	42.1	38.04	46.53	56.6	111.88	102.8	135.24	84.33	145.05	165.92	93.59	99.12	155.43	147.11	107.13	117.94	109.5	146.52	157.42	146.9	151.4	143.25	100.32	46.852	98.17	131.822	125.64	139.858
SLC27A4	solute carrier family 27 member 4 [Source:NCBI gene;Acc:102190047]	0.78	0.98	2.28	2.28	0.7	0.69	0.78	0.47	0.71	0.4	0.69	0.68	0.9	0.62	0.69	0.64	0.4	0.58	0.54	2.47	0.27	0.56	0.52	0.22	0.48	1.404	0.61	0.716	0.926	0.41
SLC2A1	solute carrier family 2 member 1 [Source:NCBI gene;Acc:102174800]	6.82	4.98	7.75	8.22	7.46	3.98	5.58	4.95	5.14	2.23	3.62	4.76	1.43	1.65	4.58	4.44	4.8	3.7	4.24	6.4	3.96	2.89	2.63	2.81	5.67	7.046	4.376	3.208	4.716	3.592
SLC2A4	solute carrier family 2 member 4 [Source:NCBI gene;Acc:102183003]	3.83	3.35	3.66	6.25	3.08	0.53	0.44	1.79	0.82	0.78	0.37	1.2	0.56	0.61	0.71	0.95	0.73	0.71	0.57	0.58	3.55	0.79	0.67	0.53	0.96	4.034	0.872	0.69	0.708	1.3
SLC31A2	solute carrier family 31 member 2 [Source:NCBI gene;Acc:102170233]	2.49	4.66	2.91	2.07	2.42	1.28	0.66	2.89	1.67	0.94	1	0.51	1.31	2.11	1.65	0.49	0.6	1.51	0.95	1.19	0.44	0.83	0.89	1.62	1.5	2.91	1.488	1.316	0.948	1.056
SLC35A3	solute carrier family 35 member A3 [Source:NCBI gene;Acc:102178412]	6.93	6.23	3.09	1.36	2.19	2.04	2.15	0.83	0.81	4.4	5	1.68	6.87	8.8	8.22	0	0	0	0	1.46	7.49	1.59	5.62	2.04	1.63	3.96	2.046	6.114	0.292	3.674
SLC38A6	solute carrier family 38 member 6 [Source:NCBI gene;Acc:102179570]	3.29	2.89	3.05	3.05	2.3	2.23	1.39	1.15	0.21	2.42	1.76	1.31	2.64	2.37	1.35	0.65	0.73	0.88	1.51	1.31	0.97	1.04	1.14	1.14	1.19	2.916	1.48	1.886	1.016	1.096
SLC39A14	solute carrier family 39 member 14 [Source:NCBI gene;Acc:102174119]	28.9	33.94	82.07	23.19	20.77	17.04	14.31	11.51	7.21	15.8	20.36	25.77	18.73	26.99	19.39	8.13	11.37	11.69	11.68	8.89	36.76	9.82	17.92	9.5	11.31	37.774	13.174	22.248	10.352	17.062
SLC39A4	solute carrier family 39 member 4 [Source:NCBI gene;Acc:102176902]	1.73	1.85	3.31	2.07	1.15	0.4	0.21	0.19	0.15	0.22	0.2	0.54	0.4	0.36	0.16	0.31	0.31	0.23	0.36	0.44	0.65	0.2	1.02	0.3	0.58	2.022	0.234	0.332	0.33	0.55
SLC45A3	solute carrier family 45 member 3 [Source:NCBI gene;Acc:102182991]	2.37	2.16	2.24	2.36	1.61	1.28	2.56	3.37	2.39	2.11	1.88	2.57	1.64	1.94	2.13	3.39	2.94	3.64	2.23	5.13	2.3	5.92	3.63	3.71	3.21	2.148	2.342	2.032	3.466	3.754
SLC50A1	solute carrier family 50 member 1 [Source:NCBI gene;Acc:102191663]	0.76	4.22	5.72	0.21	0	0	0	0	0	0	0	0	0	0	0	0	0	0	0.41	0	2.72	1.71	0.49	6.04	5.6	2.182	0	0	0.082	3.312
SLC5A1	solute carrier family 5 member 1 [Source:NCBI gene;Acc:102174685]	2.23	2.42	2.76	3.56	2.36	3.08	4.72	3.74	5.19	5.05	7.97	9.88	3.93	5.6	4.13	3.96	3.18	8.01	7.31	3.75	7.66	3.55	7.81	2.93	6.6	2.666	4.356	6.302	5.242	5.71
SLC6A11	solute carrier family 6 member 11 [Source:NCBI gene;Acc:102188093]	37.7	31.41	40.25	36.8	41.26	44.16	32.44	70.18	62.44	45.09	58.97	66.23	49.85	55.06	51.69	77.69	44.6	60.4	56.42	70.22	48.68	53.29	69.53	42.35	39.98	37.484	50.862	56.36	61.866	50.766
SLC7A1	solute carrier family 7 member 1 [Source:NCBI gene;Acc:102187237]	1.73	1.86	5.9	2.37	1.38	1.39	1	0.81	1.1	1.48	1.42	1.81	1.58	1.68	1.82	0.61	1.34	0.97	0.87	1.34	0.83	1.2	1.48	1.23	1.02	2.648	1.156	1.662	1.026	1.152
SLC8A3	solute carrier family 8 member A3 [Source:NCBI gene;Acc:102177443]	0.46	0.25	1.92	0.3	0.36	1.67	11.45	0.92	1.22	0.19	2.81	6.29	0.21	0.35	1.34	4.21	11.66	7.11	8.84	9.24	11.18	10.54	8.26	18.13	9.07	0.658	3.09	2.2	8.212	11.436
SLCO2A1	solute carrier organic anion transporter family member 2A1 [Source:NCBI gene;Acc:102170555]	17.52	17.65	9.55	12.45	19.84	29.26	17.96	19.34	38.12	15.86	15.25	21.05	15.83	15.58	20.4	15.81	23.42	21.87	14.31	153.66	12.53	11.21	14.77	20.53	13.71	15.402	24.108	17.622	45.814	14.55
SLITRK4	SLIT and NTRK like family member 4 [Source:NCBI gene;Acc:102181104]	8.09	7.33	8.91	10.23	5.81	5.84	1.99	4.34	2.19	7.52	7.56	6.33	3.67	2.82	1.79	0.22	0.1	1.16	1.37	5.36	0.1	0.23	0.34	0.14	0.1	8.074	4.376	4.434	1.642	0.182
SMARCA1	SWI/SNF related, matrix associated, actin dependent regulator of chromatin, subfamily a, member 1 [Source:NCBI gene;Acc:102173271]	11.26	13.5	13.51	12.44	10.49	8.28	3.65	5.26	3.79	11.3	6.96	5.09	5.72	4.73	6.46	2.9	1.94	3.21	3.14	1.9	5.67	3.62	3.93	6.68	2.61	12.24	6.456	5.792	2.618	4.502
SMARCB1	SWI/SNF related, matrix associated, actin dependent regulator of chromatin, subfamily b, member 1 [Source:NCBI gene;Acc:102177649]	4.35	2.75	3.12	3.35	3	2.49	1.58	1.08	2.14	1.5	1.26	2.45	1.92	1.52	2.26	1.51	1.83	2.11	2.02	1.29	1.07	1.27	1.25	1.88	1.25	3.314	1.758	1.882	1.752	1.344
SMC2	structural maintenance of chromosomes 2 [Source:NCBI gene;Acc:102177893]	5.24	3.43	3.47	4.66	4.97	6.02	1.89	2.55	3.17	4.43	4.27	4.43	6.63	6.72	4.48	2.01	2.08	1.7	2.44	2.24	1.81	2.89	2.58	2.91	4.42	4.354	3.612	5.306	2.094	2.922
SMIM12	small integral membrane protein 12 [Source:NCBI gene;Acc:102185055]	51.77	56.5	52.55	66.55	53.97	54	58.19	92.8	86.35	37.02	44.82	40.72	35.62	34.35	34.93	65.16	57.29	63.5	53.68	110.54	25.42	41.42	40.86	42.43	37.62	56.268	65.672	38.088	70.034	37.55
SMPDL3A	sphingomyelin phosphodiesterase acid like 3A [Source:NCBI gene;Acc:102191799]	7.11	6.41	6.55	5.19	5.35	8.94	11.48	8.18	8.8	8.24	12.13	14.81	11.01	11.79	10.55	9.94	10.04	15.05	11.12	10.96	17.64	11.06	16.18	6.6	13.45	6.122	9.128	12.058	11.422	12.986
SMS	spermine synthase [Source:NCBI gene;Acc:102190676]	0	0	0	0	0	0	0	0	4.72	0	0	0	0	0	0	0.95	0	0.27	0.67	3.51	0	0	0	0	0	0	0.944	0	1.08	0
SMTNL2	smoothelin like 2 [Source:NCBI gene;Acc:102190067]	1.97	1.98	1.45	1.18	2.39	0.82	1.03	0.88	1.12	0.75	0.74	0.78	0.65	0.58	0.86	0.94	0.44	0.93	0.84	0.55	0.57	0.6	0.63	0.74	0.23	1.794	0.92	0.722	0.74	0.554
SNTA1	syntrophin alpha 1 [Source:NCBI gene;Acc:102172170]	0.55	0.86	2.36	0.47	0.78	0.32	0.48	0.49	0.58	0.63	0.45	0.56	0.6	0.5	0.34	0.85	0.31	0.54	0.28	0.35	0.2	0.24	0.39	0.27	0.23	1.004	0.5	0.49	0.466	0.266
SNW1	SNW domain containing 1 [Source:NCBI gene;Acc:102172728]	0.51	0	2.37	3.01	3.59	0	0	0.53	7.83	0	0	0	0	0	0	0	0	0	0	3.48	1.74	0	0	0	0	1.896	1.672	0	0.696	0.348
SOCS2	suppressor of cytokine signaling 2 [Source:NCBI gene;Acc:102178979]	13.64	7.29	16.01	22.55	15.34	27.88	4.3	9.74	16.21	12.89	21.35	19.8	23.77	23.66	22.47	9.04	2.32	10.93	14.27	17.42	4.48	3.66	9.45	3.49	4.4	14.966	14.204	22.21	10.796	5.096
SOD1	superoxide dismutase 1 [Source:NCBI gene;Acc:100861196]	95.98	58.97	37.89	82.36	47.01	70.42	226.04	75.77	294.93	194.11	164.67	21.33	164.83	222.62	25.66	126.78	116.12	56.99	143.67	46.15	67.1	111.45	224.33	97.25	189.58	64.442	172.254	119.822	97.942	137.942
SOX4	SRY-box 4 [Source:NCBI gene;Acc:108633488]	5.33	4.58	4.56	3.64	6.41	3.51	3.96	3.23	4.51	5.86	3.24	3.78	3.8	4.58	3.77	2.35	2.83	2.34	2.49	2.52	2.41	2	1.88	1.71	1.8	4.904	4.214	3.834	2.506	1.96
SOX9	SRY-box 9 [Source:NCBI gene;Acc:106503295]	4.78	5.09	3.4	2.18	4.81	2.71	1.83	1.49	1.91	8.19	2.65	2.43	3.42	5.18	5.01	1.89	0.66	1.89	1.43	1.38	1.99	1.57	0.73	2.25	1.34	4.052	3.226	3.738	1.45	1.576
SP5	Sp5 transcription factor [Source:NCBI gene;Acc:102191089]	0.28	0.52	0.29	0.23	0.14	0.51	1.39	0.36	0.55	1.33	1.28	1.37	1	0.77	1.52	1.23	1.88	2.32	2.12	1.71	2.08	0.46	1.82	0.53	0.74	0.292	0.828	1.188	1.852	1.126
SPA17	sperm autoantigenic protein 17 [Source:NCBI gene;Acc:102181367]	0.58	0.85	0.36	0.32	0.51	1	1.72	1.94	4.39	0.77	2.04	0.84	0.51	0.52	0.21	0.59	0.85	0.47	0.42	1.26	1	2.12	0.83	1.19	0.42	0.524	1.964	0.824	0.718	1.112
SPARC	secreted protein acidic and cysteine rich [Source:NCBI gene;Acc:100860800]	232.38	273.53	366.38	233.14	268.29	227.12	316.36	211.06	250.11	248.26	148.54	230.89	190.67	193.61	179.56	140.14	372.14	176.12	111.95	99.12	108.13	62.06	121.23	49.01	66.07	274.744	250.582	188.654	179.894	81.3
SPARCL1	SPARC like 1 [Source:NCBI gene;Acc:102187753]	7.13	8.75	5.54	5.28	10.55	3.51	3.8	5.81	18.71	10.49	5.68	6.08	5.53	4.95	2.13	3.81	2.53	4.29	2.81	4.18	1.08	3.06	1.77	0.78	3.27	7.45	8.464	4.874	3.524	1.992
SPHK2	sphingosine kinase 2 [Source:NCBI gene;Acc:102184187]	21.12	21.81	21.27	21.01	23.41	11.96	18.08	21.36	15.21	13.16	6.06	10.02	8.39	9.77	10.52	11.93	13.53	12.98	9.4	11.37	20.03	11.45	12.42	11.14	12.16	21.724	15.954	8.952	11.842	13.44
SPINK1	serine peptidase inhibitor, Kazal type 1 [Source:NCBI gene;Acc:102173184]	0.39	1.16	0.72	0.49	0.43	1.23	1.19	1.11	2.03	0.52	0.58	1.13	0.44	1.39	1.29	0.27	0.19	0.14	0.38	0.57	0.57	0.32	0.41	0.81	0.34	0.638	1.216	0.966	0.31	0.49
SPINK4	serine peptidase inhibitor, Kazal type 4 [Source:NCBI gene;Acc:102189035]	0.32	0.58	0	0	0.28	2.74	0.54	0.33	5.41	0.3	2.34	4.08	0	6.51	10.59	1.33	0.29	0	0.57	1.72	1.37	0	0.65	3.25	0	0.236	1.864	4.704	0.782	1.054
SPOCK2	SPARC (osteonectin), cwcv and kazal like domains proteoglycan 2 [Source:NCBI gene;Acc:102184593]	1.93	1.45	1.14	1.58	2.55	2.1	2.93	2.54	5.01	3.08	1.95	2.75	2.15	2.34	2.22	3.04	3.36	3.14	3.75	4.49	1.74	3.73	3.16	2.68	3.52	1.73	3.132	2.282	3.556	2.966
SPON2	spondin 2 [Source:NCBI gene;Acc:108636248]	39.23	52.02	41.58	45.15	34.28	25.53	85.48	118.78	91.97	32.74	26.25	41.91	10.99	12.48	10.05	58.77	11.73	10.99	6.55	119.43	42.73	34.99	34.3	91.39	32.45	42.452	70.9	20.336	41.494	47.172
SPOPL	speckle type BTB/POZ protein like [Source:NCBI gene;Acc:102168587]	9.89	6.65	11.7	8.34	5.76	4.74	4.55	5.47	3.76	7.67	5.83	5.09	6.79	6.18	4.2	2.83	3.3	3.19	2.73	4.19	3.89	3.2	3.86	2.76	3.56	8.468	5.238	5.618	3.248	3.454
SPOUT1	SPOUT domain containing methyltransferase 1 [Source:NCBI gene;Acc:102179490]	5.43	3.75	7.9	5.69	5.69	3.87	2.73	3.28	2.85	3.14	3.43	2.09	3.3	3.65	4.96	1.52	2.11	2.73	0.93	4.31	2.17	1.86	2.02	1.91	3.05	5.692	3.174	3.486	2.32	2.202
SPP1	secreted phosphoprotein 1 [Source:NCBI gene;Acc:100860805]	4.21	3.93	4.97	3.18	3.59	4.55	7.15	1.54	4.95	3.43	3.03	3.68	4.31	4.55	3.99	1.13	1.13	2.88	1.02	2.8	2.33	1.77	1.64	1.66	2.55	3.976	4.324	3.912	1.792	1.99
SRM	spermidine synthase [Source:NCBI gene;Acc:102169500]	4.08	4.13	10.64	2.79	3.16	2.12	1.54	2.17	3.28	1.85	2.61	3.75	1.99	2.69	3.19	1.55	2.99	1.87	2.27	4.14	1.65	2.96	2.48	2.46	2.44	4.96	2.192	2.846	2.564	2.398
SRR	serine racemase [Source:NCBI gene;Acc:102180962]	2.59	3.44	3.7	1.6	2.64	0.49	0.24	0.42	0.13	2.1	0.47	0.48	0.69	0.46	1.15	0.2	0.19	0.32	0.12	0.11	0.87	0	0.55	0.18	0.17	2.794	0.676	0.65	0.188	0.354
ST3GAL1	ST3 beta-galactoside alpha-2,3-sialyltransferase 1 [Source:NCBI gene;Acc:102180329]	6.89	3.29	15.82	17.19	19.42	11.04	11.61	13.12	17.45	6.51	3.35	1.8	3.57	0	2.19	11.6	15.58	18.96	11.26	22.85	0	9.24	11.2	13.1	13.05	12.522	11.946	2.182	16.05	9.318
ST6GAL2	ST6 beta-galactoside alpha-2,6-sialyltransferase 2 [Source:NCBI gene;Acc:102179776]	2.01	0.69	0.72	0.06	1.55	0.62	0.41	0.54	0.28	0.73	0.25	0.21	0.09	0.12	0.59	0.02	0.21	0.48	0.24	0.1	0.13	0.13	0.33	0.11	0.03	1.006	0.516	0.252	0.21	0.146
STAT2	signal transducer and activator of transcription 2 [Source:NCBI gene;Acc:102190301]	9.58	10.91	10.45	15.92	13.48	8.74	7.11	4.67	9.96	2.08	1.77	3.32	4.29	5.06	0.09	2.55	4.92	3.16	6.51	11.92	3.46	3.23	0.18	5.13	5.36	12.068	6.512	2.906	5.812	3.472
STEAP4	STEAP4 metalloreductase [Source:NCBI gene;Acc:102176935]	23.57	18.42	49.65	27.47	20.93	24.58	55.95	18.76	32.02	24.28	44.09	66.83	39.32	44.71	43.77	34.75	40.62	52.03	50.91	32.75	41.83	50.39	59.84	45.62	47.29	28.008	31.118	47.744	42.212	48.994
STK17B	serine/threonine kinase 17b [Source:NCBI gene;Acc:106501913]	0.84	1.56	2.65	3.26	3.19	3.46	3.42	3.71	5.71	1.82	4.32	2.09	3.15	2.01	2.45	2.08	4.17	4.12	3.06	2.57	1.81	6.04	3.74	4.69	4.66	2.3	3.624	2.804	3.2	4.188
STK39	serine/threonine kinase 39 [Source:NCBI gene;Acc:102176738]	2.61	1.9	1.58	2.08	2.07	0.83	0.71	0.82	1.4	0.99	1.62	1.07	1.13	1.1	2	0.86	1.27	1.02	0.89	0.76	0.65	0.63	0.59	1.05	1.05	2.048	0.95	1.384	0.96	0.794
STMND1	stathmin domain containing 1 [Source:NCBI gene;Acc:102183838]	1.69	1.43	0.6	1.52	2.17	1.87	4.94	2.15	2.69	10.68	16.89	11.81	7.61	7.02	2.98	4.3	1.94	2.44	6.98	8.1	5.1	6.48	7.9	10.16	2.78	1.482	4.466	9.262	4.752	6.484
STX10	syntaxin 10 [Source:NCBI gene;Acc:102175756]	0.34	0.82	0	0	0.42	0.26	1.52	0.43	0.62	2.21	1.53	1.83	1.62	2.16	0.4	1.6	0	2.25	0.05	0.49	2.29	1.13	2.93	1.63	2.06	0.316	1.008	1.508	0.878	2.008
STX11	syntaxin 11 [Source:NCBI gene;Acc:102182978]	0.55	0.94	0.38	0.76	0.28	1.39	0.98	0.62	1.65	0.92	0.81	1.51	0.61	1.26	1.02	0.35	1.47	1.72	1.54	0.88	2.47	0.71	0.89	1.94	0.76	0.582	1.112	1.042	1.192	1.354
SULF1	sulfatase 1 [Source:NCBI gene;Acc:102175314]	1.77	1.4	7.98	1.22	1.37	0.48	1.03	0.29	0.62	1.64	0.18	0.54	0.4	0.75	0.55	0.21	1.01	0.36	0.3	0.24	0.26	0.25	0.22	0.15	0.16	2.748	0.812	0.484	0.424	0.208
SUN3	Sad1 and UNC84 domain containing 3 [Source:NCBI gene;Acc:102174997]	0.98	0.52	2.49	2.1	0.65	1.09	1.22	1.12	0.44	2.33	0.2	0.25	1.24	1.09	0.35	0	0.1	0.14	0.57	0.45	0.03	0.03	0.14	0.23	0.16	1.348	1.24	0.626	0.252	0.118
SURF4	surfeit 4 [Source:NCBI gene;Acc:102170434]	23.1	33.14	40.88	14.27	13.42	8.34	6.87	3.6	1.5	9.25	14.43	19.01	13.71	17.51	17.7	0	2.12	9.71	0.47	6.25	27.59	4.22	10.79	9.05	26.21	24.962	5.912	16.472	3.71	15.572
SUSD2	sushi domain containing 2 [Source:NCBI gene;Acc:102182433]	11.25	8.75	11.46	7.28	9.39	2.98	3.72	1.42	0.95	6.07	1.18	0.68	4.27	4.93	3.61	1.06	1.61	3.15	2.38	0.45	7.54	1.57	1.24	1.75	0.48	9.626	3.028	2.934	1.73	2.516
SV2A	synaptic vesicle glycoprotein 2A [Source:NCBI gene;Acc:102170928]	0.59	0.33	0.23	0.57	0.37	0.97	0.75	0.93	1.32	0.75	0.84	1.18	0.68	0.85	0.8	0.71	0.59	1.26	1.29	1.1	0.99	1.06	1.29	1.17	0.77	0.418	0.944	0.87	0.99	1.056
SYCP2L	synaptonemal complex protein 2 like [Source:NCBI gene;Acc:102188550]	1.91	2.1	3.12	1.68	1.11	6.01	2.36	1.6	1.8	5.45	4.77	5.05	6.1	5.76	6.87	3.31	3.71	2.69	2.87	3.43	5.34	5.35	4.45	3.72	5.98	1.984	3.444	5.71	3.202	4.968
SYNE3	spectrin repeat containing nuclear envelope family member 3 [Source:NCBI gene;Acc:102175622]	2.78	2.69	2.45	3.16	3.57	4.81	5.71	3.32	2.8	4.57	5.4	6.79	4.12	4.12	4.26	2.77	6.87	4.89	5.38	3.36	4.38	5.54	6.36	7.4	4.11	2.93	4.242	4.938	4.654	5.558
SYNGR1	synaptogyrin 1 [Source:NCBI gene;Acc:102184889]	2.27	3.05	12.95	5.72	1.44	0.94	3.19	2.52	1.67	2.78	2.48	2.51	1.88	1.38	0.87	1.07	1.54	1.99	1.42	1.43	1.12	0.64	1.3	0.81	0.33	5.086	2.22	1.824	1.49	0.84
SYT3	synaptotagmin 3 [Source:NCBI gene;Acc:102176725]	2.45	2.43	2.25	2.8	2.69	2.2	5.06	6.76	3.57	2.23	5.36	4.94	1.67	2.22	4.89	4.54	3.55	4.39	5.36	2.64	4.8	4.67	6.33	6.01	4.01	2.524	3.964	3.816	4.096	5.164
SYTL2	synaptotagmin like 2 [Source:NCBI gene;Acc:102187837]	4.45	4.32	11.52	8.5	4.56	2.31	4.77	2.35	4.07	3.42	2.31	3.13	3.96	4.61	2.22	1.73	5.04	3.13	2.18	1.8	1.62	2.4	2.43	1.91	1.67	6.67	3.384	3.246	2.776	2.006
TAGAP	T cell activation RhoGTPase activating protein [Source:NCBI gene;Acc:102170605]	1.38	0.94	0.45	1.06	1.84	2.03	1.09	1.39	2.7	1.27	1.74	2.32	2.01	1.95	2.78	2.01	3.79	3.1	2.95	2.89	1.31	3.14	2.7	2.23	2.31	1.134	1.696	2.16	2.948	2.338
TAGLN	transgelin [Source:NCBI gene;Acc:102185937]	32.34	36.82	27.21	18.68	25.52	14.09	29.28	6.94	11.45	13.92	9.78	117.95	16.12	14.74	19.68	8.42	12.33	17.65	5.53	5.25	10.29	6.39	11.76	9.53	9.56	28.114	15.136	35.654	9.836	9.506
TAPT1	transmembrane anterior posterior transformation 1 [Source:NCBI gene;Acc:102174008]	0.33	0	0	0.29	0	0	0	0	6.93	0.26	0	0	0.11	0.13	0	0	0	0	0	0	0	0	0	0	0.42	0.124	1.438	0.048	0	0.084
TATDN1	TatD DNase domain containing 1 [Source:NCBI gene;Acc:102188687]	1.15	0.47	2.02	2.25	1.68	1.86	3.01	3.29	1.71	4.36	4.6	2.08	1.75	1.26	1.01	2.15	2.14	2.39	1.62	1.61	1.33	1.35	1.67	1.27	1.32	1.514	2.846	2.14	1.982	1.388
TBPL1	TATA-box binding protein like 1 [Source:NCBI gene;Acc:102176044]	18.86	12.87	21.06	20.38	13.21	23.69	23.83	11.43	11.47	32.05	45.8	25.4	36.34	44.21	20.25	15.14	14.01	17.09	22.73	18.25	15.67	16.8	24.2	20.95	23.19	17.276	20.494	34.4	17.444	20.162
TBX21	T-box 21 [Source:NCBI gene;Acc:102172385]	0.31	0.33	0.26	0.54	0.28	1.37	0.9	0.45	3.4	0.81	1.27	1.57	1.48	2.02	0.66	1.03	1.42	1.35	1.66	1.34	1.1	1.4	1.37	0.81	2.21	0.344	1.386	1.4	1.36	1.378
TCP1	t-complex 1 [Source:NCBI gene;Acc:102182792]	0	0	0	0	0	0	0	0	0	0	0	0	0	0	0	0	0	11.41	0	56.14	2.03	0	0	0	8.75	0	0	0	13.51	2.156
TCTN1	tectonic family member 1 [Source:NCBI gene;Acc:102178756]	3.05	3.8	3.34	3.01	3.65	4.17	1.87	3.65	0.33	2.96	0.36	1.41	2.39	2.56	2.79	1.19	1.15	2.25	1.44	2.11	1.4	0.03	0.13	0.17	0.37	3.37	2.596	1.902	1.628	0.42
TDO2	tryptophan 2,3-dioxygenase [Source:NCBI gene;Acc:102169404]	174.85	138.08	137.13	146.34	160.36	139.33	273.26	329.23	298.53	141.23	102.98	161.49	95.98	99.24	114.63	212.43	107.82	153.1	199	258.93	174.44	160.77	186.45	168.36	185.39	151.352	236.316	114.864	186.256	175.082
TDRD7	tudor domain containing 7 [Source:NCBI gene;Acc:102168631]	24.01	18.71	18.93	32.28	22.03	15.21	17.29	19.26	13.8	13.48	6.51	11.54	9.23	7.98	12.24	10.25	9.54	13.47	12.18	19.75	9.73	8.08	13.12	13.63	9.97	23.192	15.808	9.5	13.038	10.906
TDRD9	tudor domain containing 9 [Source:NCBI gene;Acc:102184562]	10.74	7.06	4.54	6.19	10.1	2.07	5.13	5.72	13.31	4.28	2.22	1.77	2.07	2	3.95	1.03	2.11	2.23	2.35	1.79	2.04	1.79	2.29	1.7	1.23	7.726	6.102	2.402	1.902	1.81
TDRP	testis development related protein [Source:NCBI gene;Acc:102177478]	1.5	2.28	3.02	2.34	2.44	1.77	2.35	1.8	1.83	2.9	3.21	1.5	4.31	4.36	1.99	0.99	0.99	0.97	1.1	2.23	1.73	2.38	1.8	1.04	1.83	2.316	2.13	3.074	1.256	1.756
TEC	tec protein tyrosine kinase [Source:NCBI gene;Acc:102188484]	0.7	0.83	1.2	1.91	1.01	0.54	1.36	0.87	0.98	0.74	0.97	0.94	0.62	0.68	0.6	1.62	1.1	1.76	0.75	2.14	0.67	1.06	0.95	0.78	1.93	1.13	0.898	0.762	1.474	1.078
TECR	trans-2,3-enoyl-CoA reductase [Source:NCBI gene;Acc:102187120]	0.26	0.24	0.27	10.04	11.17	0.2	7.03	0.34	7	0.24	0.2	0.32	0.2	0.25	0.23	8.46	0.4	0.46	0.26	4.6	1.54	0.29	0.44	0.27	0.24	4.396	2.962	0.24	2.836	0.556
TECTA	tectorin alpha [Source:NCBI gene;Acc:102180239]	0.41	0.53	0.27	0.24	0.32	0.27	0.81	0.22	0.27	0.52	1.31	1.12	0.53	0.68	1.34	1.74	2.51	2.75	0.76	0.17	2.05	1.65	2.74	0.99	0.46	0.354	0.418	0.996	1.586	1.578
TENM4	teneurin transmembrane protein 4 [Source:NCBI gene;Acc:102176668]	0.78	0.67	0.56	0.68	0.92	1.14	2.27	0.63	1.8	0.68	0.96	2.29	0.51	0.7	0.78	1.35	1.67	1.85	0.66	0.97	2.29	1.63	1.64	1.18	2.46	0.722	1.304	1.048	1.3	1.84
TENT4B	terminal nucleotidyltransferase 4B [Source:NCBI gene;Acc:102177827]	6.62	6.59	6.93	10.06	10.21	7.95	15.54	17.97	18.98	9.56	10.26	9.84	7.31	7.35	9.27	21.86	17.71	17.62	12.36	22.81	6.67	14.42	16.01	10.06	14.47	8.082	14	8.806	18.472	12.326
TENT5C	terminal nucleotidyltransferase 5C [Source:NCBI gene;Acc:102178682]	14.06	12.37	5.63	12.12	16.46	8.05	2.09	3.92	4.43	15.78	3.99	5.27	6.81	6.82	13.98	5.29	3.95	5.85	3.77	3.54	5.48	4.74	4.25	5.74	4.81	12.128	6.854	7.374	4.48	5.004
TET1	tet methylcytosine dioxygenase 1 [Source:NCBI gene;Acc:102186373]	4.24	4.02	2.71	5.39	4.22	3.23	3.97	3.4	3.45	5.14	2.97	2.34	3.29	3.03	2.58	2.28	1.54	2.03	1.55	1.8	1.66	1.59	1.68	1.48	1.49	4.116	3.838	2.842	1.84	1.58
TEX9	testis expressed 9 [Source:NCBI gene;Acc:102184627]	1.51	0.95	0.73	0.38	0.79	0.91	1.2	0.71	0.81	2.71	2.15	1.63	2.58	2.45	2.39	1.57	2.13	1.68	0.96	1.02	2.42	1.58	3.05	1.71	2.31	0.872	1.268	2.24	1.472	2.214
TFF3	trefoil factor 3 [Source:NCBI gene;Acc:102181904]	1.06	4.05	1.53	2.73	2.17	8.49	6.12	3.22	31.28	3.78	4.52	12.31	2.99	17.35	15.22	4.22	1.42	4.12	1.64	15.65	10.74	1.87	5.66	7.33	2.24	2.308	10.578	10.478	5.41	5.568
TFRC	transferrin receptor [Source:NCBI gene;Acc:102172197]	2.13	1.56	1.18	1.59	1.08	1.64	3.5	10.01	2.87	17	1.89	1.77	2.03	2.71	1.93	6.86	5.16	13.12	1.26	1.58	8.51	2.95	3.3	6.01	2.62	1.508	7.004	2.066	5.596	4.678
TGFB1I1	transforming growth factor beta 1 induced transcript 1 [Source:NCBI gene;Acc:100861032]	4.12	3.89	2.78	3.12	3.68	2.76	1.7	1.34	1.33	2.56	1.79	3.96	2.55	1.96	1.94	1.25	2.03	1.7	1.42	1.73	1.23	1.3	1.49	1.77	1.43	3.518	1.938	2.44	1.626	1.444
THBD	thrombomodulin [Source:NCBI gene;Acc:102182609]	6.26	6.31	5.25	3.86	6.16	4.08	2.96	1.9	3.59	3.08	3.31	6.54	2.75	3.48	4.34	3.66	7.27	5.99	5.11	6.23	4.78	4.13	4.93	6.89	6.52	5.568	3.122	4.084	5.652	5.45
THBS4	thrombospondin 4 [Source:NCBI gene;Acc:102179675]	29.82	30.65	14.29	24.24	25.98	38.39	13.37	31.47	21.17	51.52	17.43	32.22	31.11	31.49	25.33	27.13	17.33	20.96	14.55	11.1	17.06	8.17	18.54	8.9	9.1	24.996	31.184	27.516	18.214	12.354
THEMIS	thymocyte selection associated [Source:NCBI gene;Acc:102185656]	0.75	0.65	1.19	1.17	0.89	1.05	1.57	1.47	2.8	1.34	1.1	1.21	1.07	1.03	1.07	1.54	1.83	1.96	1.54	1.83	0.85	1.61	1.85	1.11	0.97	0.93	1.646	1.096	1.74	1.278
THOC6	THO complex 6 [Source:NCBI gene;Acc:102188727]	1.2	0.99	1.27	2.09	1.89	1.42	0.75	0.74	0.88	0.76	1.62	2.1	1.5	1.62	0.94	1.53	1.1	1.08	0.71	3.08	2.38	0.96	1.18	2.68	3.29	1.488	0.91	1.556	1.5	2.098
THRA	thyroid hormone receptor alpha [Source:NCBI gene;Acc:102186338]	16.62	13.13	10.02	11.81	15.99	14.3	29.65	24.75	23.63	15.06	16.85	26.21	12.59	15.78	17.58	26.39	23.47	31.08	15.19	27.35	22.44	19.49	19.84	16.49	21.02	13.514	21.478	17.802	24.696	19.856
TIFA	TRAF interacting protein with forkhead associated domain [Source:NCBI gene;Acc:102180472]	4.04	4.48	3.76	1.98	2.83	1.77	1.37	1.44	1.99	1.94	1.68	4.99	2.76	3.41	3.26	0.91	1.65	1.08	0.96	1.65	1.14	1.35	2.51	2.07	2.4	3.418	1.702	3.22	1.25	1.894
TIGAR	TP53 induced glycolysis regulatory phosphatase [Source:NCBI gene;Acc:102169167]	3.86	4.04	6.01	4.31	3.48	3.17	2.48	0.99	1.6	2.01	1.5	2.48	3.12	2.7	2.22	1.22	1.23	2.19	1	2.04	1.23	1.7	1.9	1.48	1.73	4.34	2.05	2.404	1.536	1.608
TIGD6	tigger transposable element derived 6 [Source:NCBI gene;Acc:108636349]	0.53	0.28	0.7	0.65	0.47	0.89	0.88	1.07	1.5	1.05	0.87	0.69	0.74	0.79	0.58	0.78	0.85	1.04	0.66	0.83	0.35	0.57	0.62	0.8	0.46	0.526	1.078	0.734	0.832	0.56
TK1	thymidine kinase 1 [Source:NCBI gene;Acc:102188253]	2.46	3.95	2.48	3.45	2.16	5.07	0.88	0.74	0.63	1.83	2.22	3.29	4.13	4.57	2.1	0.65	2.18	0.83	1.26	1.44	1.11	0.53	0.89	1.2	1.33	2.9	1.83	3.262	1.272	1.012
TLCD2	TLC domain containing 2 [Source:NCBI gene;Acc:102176262]	0.66	0.91	2.52	1.34	0.66	0.36	1.12	1.22	1.52	0.53	0.35	0.34	0.46	0.34	0.47	0.16	0.26	0.24	0.21	0.85	0.45	0.34	0.48	0.48	0.47	1.218	0.95	0.392	0.344	0.444
TLR4	toll like receptor 4 [Source:NCBI gene;Acc:100860955]	2.15	1.83	3.06	2.97	1.94	3.06	2.54	1.73	3.21	2.42	2.29	5.37	2.9	3.19	6.33	2.82	5.26	4.23	2.31	3.28	2.18	4.12	6.96	6.67	4.2	2.39	2.592	4.016	3.58	4.826
TLR7	toll like receptor 7 [Source:NCBI gene;Acc:102171227]	0.72	0.57	0.51	0.69	0.53	0.72	0.73	0.67	0.49	7.24	0.75	0.86	0.55	0.45	0.92	0.64	10.96	11.86	9.78	0.9	0.34	0.65	0.48	0.83	1.9	0.604	1.97	0.706	6.828	0.84
TMED3	transmembrane p24 trafficking protein 3 [Source:NCBI gene;Acc:102179706]	85.83	112.88	85.75	101.27	113.76	87.7	58.67	33.84	47.02	87.89	70.52	61.14	54.82	51.83	62.1	32.12	31.65	36.74	35.65	55.77	41.6	47.54	34.2	42.97	51.79	99.898	63.024	60.082	38.386	43.62
TMEM106C	transmembrane protein 106C [Source:NCBI gene;Acc:102186375]	5.28	7.67	15.38	7.16	4.64	4.35	6.13	3.84	2.19	15.01	2.66	6.25	4.63	4.66	5.34	2.72	2.08	2.57	2.91	4.46	3.4	4.31	1.79	3.71	3.71	8.026	6.304	4.708	2.948	3.384
TMEM119	transmembrane protein 119 [Source:HGNC Symbol;Acc:HGNC:27884]	0.33	0.69	0.82	0.39	0.33	0.68	2.95	0.5	0.62	0.71	0.61	1.29	0.5	0.85	0.43	0.2	1.7	0.75	0.08	0.13	0.44	0.3	0.19	0.22	0	0.512	1.092	0.736	0.572	0.23
TMEM132A	transmembrane protein 132A [Source:NCBI gene;Acc:102189465]	4.87	4.86	5.72	5.2	3.83	2.87	1.3	1.75	1.24	3.66	3.38	1.63	3.48	3.7	2.46	1.39	1.35	2.21	1.3	0.92	1.41	0.53	1.31	0.83	1.32	4.896	2.164	2.93	1.434	1.08
TMEM150A	transmembrane protein 150A [Source:NCBI gene;Acc:102168914]	5.27	6.48	8.16	3.46	3.59	2.29	1.95	1.85	1.89	2.29	1.53	2.26	1.07	2.44	2.25	2.04	1.56	3.13	2.79	2.81	3.57	1.91	2.78	1.78	2.83	5.392	2.054	1.91	2.466	2.574
TMEM150C	transmembrane protein 150C [Source:NCBI gene;Acc:102174821]	11.25	7.91	9.87	7.88	9.12	5.5	3.76	6.03	6.92	7.2	4.09	5.3	6.23	5.87	5.48	4.52	4.01	2.67	3.98	4.06	4.1	2.51	2.81	3.34	3.77	9.206	5.882	5.394	3.848	3.306
TMEM159	transmembrane protein 159 [Source:NCBI gene;Acc:102189085]	1.38	1.54	1.53	0.75	1.61	1.82	0.75	0.61	0.83	1	0.36	0.83	0.75	1.75	1.59	0.24	0.22	0.5	0.67	0.96	1.53	0.77	0.72	0.76	0.93	1.362	1.002	1.056	0.518	0.942
TMEM161A	transmembrane protein 161A [Source:NCBI gene;Acc:102188758]	7.82	10.4	7.63	12.12	9.71	5.52	6.5	3.49	2.45	10.67	4.4	3.82	4.66	4.75	4.83	6.12	3.05	4.92	3.44	2.52	4.77	2.34	4.25	2.48	3.6	9.536	5.726	4.492	4.01	3.488
TMEM177	transmembrane protein 177 [Source:NCBI gene;Acc:102183465]	2.09	1.98	2.59	1.54	0.77	1.15	1.11	0.73	0.52	1.86	0.97	1.62	0.96	1.3	0.96	0.96	0.27	0.46	0.49	0.57	1.7	0.99	1.15	0.97	1.44	1.794	1.074	1.162	0.55	1.25
TMEM178A	transmembrane protein 178A [Source:NCBI gene;Acc:102181506]	0.9	1.34	14.5	1.31	0.66	0.66	1.27	0.14	0.26	1.09	1	0.68	1.29	1.22	0.43	0.1	1.38	0.72	0.27	0.15	0.23	0.41	1.01	2.19	1.06	3.742	0.684	0.924	0.524	0.98
TMEM181	transmembrane protein 181 [Source:NCBI gene;Acc:102170050]	0	0.31	0.53	0.69	0	0	0.1	0.16	0.44	0	0	0.69	3.22	0.47	0	0	0	0	0	0	0.14	1.43	4.52	1.93	0	0.306	0.14	0.876	0	1.604
TMEM205	transmembrane protein 205 [Source:NCBI gene;Acc:102187938]	62.52	63.41	38.73	48.28	64.37	105.01	87.81	51.1	43.49	113.88	80.88	120.58	95.38	124.78	108.98	75.7	60.54	105.22	111.4	56.32	165.12	119.65	155.68	79.11	88.75	55.462	80.258	106.12	81.836	121.662
TMEM206	transmembrane protein 206 [Source:NCBI gene;Acc:102185204]	2.79	3.6	4	2.38	2.69	2.2	2.14	1.61	2.69	2.74	2.22	1.78	2.01	2.42	2.22	1.31	1.78	1.73	1.26	1.39	1.31	1.16	1.81	1.16	1.06	3.092	2.276	2.13	1.494	1.3
TMEM248	transmembrane protein 248 [Source:NCBI gene;Acc:102188461]	2.03	6.74	3.96	22.76	14.18	5.48	17.03	16.19	51.79	0	0	0	0.45	0	0	14.12	2.99	3.01	10.96	24.8	0.82	0	1.8	3.36	0	9.934	18.098	0.09	11.176	1.196
TMEM250	transmembrane protein 250 [Source:NCBI gene;Acc:108637173]	1.15	1.63	1.06	1.41	0.34	0.54	0.33	0.25	0.79	0.48	0.12	0.53	0.34	0.56	0.82	0	0.46	0.13	0.23	0.23	0.76	0.23	0.77	0.71	0.35	1.118	0.478	0.474	0.21	0.564
TMEM37	transmembrane protein 37 [Source:NCBI gene;Acc:102177287]	13.14	14.23	15.13	13.23	12.88	4.15	2.19	0.89	0.88	5.77	1.97	0.99	2.52	2.82	3.02	0.87	0.44	1.17	0.61	0.35	2.17	0.22	0.79	0.18	0.79	13.722	2.776	2.264	0.688	0.83
TMEM41B	transmembrane protein 41B [Source:NCBI gene;Acc:102181407]	5.07	4.44	7.07	6.99	4.25	2.88	3.09	3.84	1.96	4.08	2.86	2.2	3.41	2.55	2.82	2.79	1.82	1.84	2.1	2.49	1.89	1.83	2.52	2.57	2.97	5.564	3.17	2.768	2.208	2.356
TMEM45B	transmembrane protein 45B [Source:NCBI gene;Acc:102172126]	5.27	3.77	4.4	2.99	5.49	9.61	3.61	3.18	5.1	8.66	11.1	4.3	9.83	10.16	19.77	6.9	1.1	9.95	4.63	2.55	7.4	24.14	19.41	4.69	3	4.384	6.032	11.032	5.026	11.728
TMEM51	transmembrane protein 51 [Source:NCBI gene;Acc:102175503]	3.81	1.72	2.06	8.49	11	5.5	5.24	5.97	7.43	2.96	2.08	2.14	1.87	2.8	1.72	2.69	4.12	3.7	4.34	3.53	3.54	2.69	1.98	2.47	3.18	5.416	5.42	2.122	3.676	2.772
TMEM52	transmembrane protein 52 [Source:HGNC Symbol;Acc:HGNC:27916]	6.12	2.46	0.5	1.76	7.06	1.15	1.25	0.19	1.22	1.44	0.88	0.59	0.76	0.77	1.23	0.49	0.43	1.55	0.52	0.35	1.89	0.43	0.78	0.62	0.35	3.58	1.05	0.846	0.668	0.814
TMEM53	transmembrane protein 53 [Source:NCBI gene;Acc:102189270]	8.38	4.86	2.36	6.48	12.49	7.04	14.53	13.86	16.13	10.27	13.3	11.77	7.55	8.22	9.96	20.27	10.85	14.49	14.92	15.28	17.58	13.46	12.49	10.14	11.91	6.914	12.366	10.16	15.162	13.116
TMOD4	tropomodulin 4 [Source:NCBI gene;Acc:102176002]	3.28	2.8	2.78	5.33	3.95	2.44	0.82	5.12	4.26	2.48	2.71	1.69	2.28	2.36	3.32	1.96	1.68	1.71	2.73	5.4	0.51	1.81	1.05	1.31	0.91	3.628	3.024	2.472	2.696	1.118
TMPRSS2	transmembrane serine protease 2 [Source:NCBI gene;Acc:102180351]	5.05	4.11	3.03	3.87	5.47	1.95	3.75	2.29	3.81	2.12	1.34	0.85	1.75	2.36	2.38	1.91	4.55	1.9	1.44	1.72	4.24	2.24	1.39	1.52	2.82	4.306	2.784	1.736	2.304	2.442
TNC	tenascin C [Source:NCBI gene;Acc:102179198]	6.46	14.32	6.32	7.51	9.43	5.88	8.63	1.13	3.15	2.3	3.37	4.54	3.24	3.22	4.51	3.94	2.48	3.83	3.39	1.72	5.37	3.12	2.3	3.04	2	8.808	4.218	3.776	3.072	3.166
TNFAIP8L1	TNF alpha induced protein 8 like 1 [Source:NCBI gene;Acc:102171055]	9.08	9.72	3.73	4.3	8.34	8.77	5.96	3.18	2.97	8.88	11.95	6.96	8.86	11.12	7.97	3.41	3.35	4.8	3.53	4.08	10.42	3.2	8.23	5.93	5.14	7.034	5.952	9.372	3.834	6.584
TNFSF13	TNF superfamily member 13 [Source:NCBI gene;Acc:100860886]	2.13	2.95	2.96	3	2.96	2.17	3.42	2.77	2.45	2.07	2.23	2.58	1.88	1.78	2.52	3.68	5.96	5.08	3.18	2.19	4.11	4.08	3.66	4.33	6.07	2.8	2.576	2.198	4.018	4.45
TNFSF13B	TNF superfamily member 13b [Source:NCBI gene;Acc:100860848]	0.57	0.75	1.77	1.27	0.29	1.06	1.1	0.97	1.3	1.31	0.84	1.16	1.3	1.65	1.71	1.67	1.95	1.58	1.67	1.64	1.36	1.73	1.41	2.44	1.6	0.93	1.148	1.332	1.702	1.708
TOB1	transducer of ERBB2, 1 [Source:NCBI gene;Acc:102178391]	25.83	21.46	12.01	11.82	16.24	7.68	7.24	10.55	2.87	14.23	8.97	10.51	12.41	11.1	8.33	8.68	3.56	11.73	4.62	4.54	15.89	7.72	10.54	14.58	11.13	17.472	8.514	10.264	6.626	11.972
TOMM40L	translocase of outer mitochondrial membrane 40 like [Source:NCBI gene;Acc:102189919]	7.75	8.95	8.06	9.02	8.3	2.4	3.57	3.33	3.57	2.9	0	0	0.7	1.35	1.93	0	1.45	0.74	0	3.82	0.24	0	0	0	0.24	8.416	3.154	0.796	1.202	0.096
TOX2	TOX high mobility group box family member 2 [Source:NCBI gene;Acc:102168467]	1.05	0.23	0.92	1.01	1.29	1.17	2.45	1.61	3.88	1.02	1.41	2.43	1.55	1.46	1.42	2.32	2.32	2.23	2.3	4.83	2.23	2.51	2.32	2.31	2.36	0.9	2.026	1.654	2.8	2.346
TP53I3	tumor protein p53 inducible protein 3 [Source:NCBI gene;Acc:102170610]	3.18	3.24	2.69	2.76	3.51	2.41	1.4	0.89	1.86	2.73	2.5	2.46	3.12	2.81	3.46	1.02	0.8	0.93	1.18	1.54	1.06	1.4	1.14	0.82	1.43	3.076	1.858	2.87	1.094	1.17
TP53INP2	tumor protein p53 inducible nuclear protein 2 [Source:NCBI gene;Acc:102174948]	13.9	13.9	14.67	18.97	11.5	9.19	6.44	6.39	8.79	7.14	3.78	5.64	6.29	6.13	8.61	4.4	4.22	7.66	4.84	7.39	7.27	5.14	8.47	4.71	5.6	14.588	7.59	6.09	5.702	6.238
TPM1	tropomyosin 1 [Source:NCBI gene;Acc:102173472]	3.34	5.78	4.03	3.8	3.77	7.74	7.97	1.03	5.7	4.71	1.56	6.97	3.77	2.98	5.87	0.78	6.69	3.06	2.26	1.41	1.72	0.82	1.64	1.07	0.61	4.144	5.43	4.23	2.84	1.172
TPPP2	tubulin polymerization promoting protein family member 2 [Source:NCBI gene;Acc:102170977]	0	0	0	0	0	0.53	7.94	0	0	0	5.2	6.66	7.65	0.3	8.57	3.57	2.9	12.64	9.01	0	19.24	2.03	0	6.04	0	0	1.694	5.676	5.624	5.462
TPPP3	tubulin polymerization promoting protein family member 3 [Source:NCBI gene;Acc:102182997]	1.42	1.79	0.74	0.49	2.65	0.53	1.55	0.86	0.71	1	0.41	1.55	1.25	0.24	0.65	0.15	0.8	0.63	0.88	1.21	0.3	0.16	0.72	0.16	0.32	1.418	0.93	0.82	0.734	0.332
TPR	translocated promoter region, nuclear basket protein [Source:NCBI gene;Acc:102176447]	0	0	0	6.71	0.36	5.17	4.89	14.64	10.8	0	0	0	0	0	0	7.51	0	0.66	0	6.89	0	1.59	0	0	1.83	1.414	7.1	0	3.012	0.684
TPRG1L	tumor protein p63 regulated 1 like [Source:NCBI gene;Acc:102183086]	14.25	14.42	14.6	8.71	9.43	9.91	8.22	6.65	8.63	11.64	15.78	21.48	16.77	18.56	18.49	6.78	8.29	5.9	8.96	4.51	16.63	10.25	11.18	12.35	12.53	12.282	9.01	18.216	6.888	12.588
TRABD2B	TraB domain containing 2B [Source:NCBI gene;Acc:102191200]	5.95	6.09	3.98	8.11	6.42	4.03	2.5	3.06	2.39	6.39	1.87	1.16	4.03	4.52	1.63	1.11	0.92	1.33	1.19	0.96	0.95	0.31	0.74	0.24	0.33	6.11	3.674	2.642	1.102	0.514
TRAF5	TNF receptor associated factor 5 [Source:NCBI gene;Acc:102188243]	5.42	5.49	2.93	4.97	4.71	2.31	2.58	1.84	2.54	3.05	3.33	4.48	3.65	2.86	2.11	1.19	1.38	1.31	1.94	1.96	1.39	1.53	1.01	2.29	1.38	4.704	2.464	3.286	1.556	1.52
TRAT1	T-cell receptor-associated transmembrane adapter 1 [Source:NCBI gene;Acc:102175896]	0.57	0.39	0.15	0.26	0.37	0.73	1.44	0.76	4.62	1.41	1.58	1.16	1.75	1.03	1.17	1.15	1.87	1.29	2.17	1.42	1.22	1.68	1.52	1.32	0.9	0.348	1.792	1.338	1.58	1.328
TRDC	T cell receptor delta constant [Source:HGNC Symbol;Acc:HGNC:12253]	2.7	1.51	0.69	1.03	1.79	1.72	4.02	1.69	7.28	3.16	4	3.08	4.74	4.44	3.32	3.01	4.04	3.01	5.26	2.18	2.78	4.22	4.88	4.01	5.28	1.544	3.574	3.916	3.5	4.234
TRIB3	tribbles pseudokinase 3 [Source:NCBI gene;Acc:102181514]	4.27	3.12	7.29	4.43	4.29	3.3	1.98	2.27	2.63	3.22	1.94	3.05	2.38	3.15	5.66	1.76	1.04	2.71	1.12	2.66	2.33	2.7	3.61	2.89	2.17	4.68	2.68	3.236	1.858	2.74
TRIM44	tripartite motif containing 44 [Source:NCBI gene;Acc:102182988]	6.76	5.97	4.62	5.2	7.39	8.92	9.13	9.61	8.02	10.03	10.92	9.55	8.74	9.39	9.46	10.52	9	10.26	6.86	6.95	8.68	12.09	10.63	11.54	9.23	5.988	9.142	9.612	8.718	10.434
TRIM6	tripartite motif containing 6 [Source:NCBI gene;Acc:102170894]	1.5	1.31	3.4	1.36	0.93	0.69	0.65	0.36	0.62	0.5	0.75	0.77	0.84	0.95	0.4	0.37	0.47	0.59	0.32	0.64	0.87	0.36	0.53	0.59	0.61	1.7	0.564	0.742	0.478	0.592
TRMT9B	tRNA methyltransferase 9B (putative) [Source:NCBI gene;Acc:102173528]	3.48	2.02	4.9	3.28	3.12	1.78	1.43	3.97	1.82	1.9	1.06	1.8	1.16	1.23	1.51	0.76	1.37	1.06	1.02	1.27	0.56	0.76	1.05	0.75	1.26	3.36	2.18	1.352	1.096	0.876
TRPC6	transient receptor potential cation channel subfamily C member 6 [Source:NCBI gene;Acc:102177817]	2.63	3.53	2.48	2.32	2.69	4.82	3.85	2.78	1.93	3.88	2.86	7.9	5.22	5.03	6.03	1.51	2.62	5.25	2.73	6.15	3.86	3.11	8.14	2.72	5.95	2.73	3.452	5.408	3.652	4.756
TRPM8	transient receptor potential cation channel subfamily M member 8 [Source:NCBI gene;Acc:102191013]	1.83	1.88	1.27	1.62	1.77	0.48	0.63	0.84	0.52	1.08	0.9	0.85	0.93	1.07	1.05	0.77	0.98	1.17	0.95	0.26	1.93	0.81	0.92	1.22	0.95	1.674	0.71	0.96	0.826	1.166
TSACC	TSSK6 activating cochaperone [Source:NCBI gene;Acc:102176001]	11.45	13.76	14.66	5.48	15.13	13.16	11.94	4.51	6.42	9.57	5.18	6.63	7.07	7.77	10.91	3.85	7.33	6.83	7.78	10.46	3.39	3.46	5.85	4.37	6.83	12.096	9.12	7.512	7.25	4.78
TSC1	TSC complex subunit 1 [Source:NCBI gene;Acc:102178739]	1.65	1.45	1.58	0.23	0.33	0.2	0.12	0.1	0.2	0.51	0.52	1	0.43	3.49	0.12	0.27	0.33	2.59	0.93	0.89	0.18	0.7	0.12	0.51	1.4	1.048	0.226	1.112	1.002	0.582
TSHZ2	teashirt zinc finger homeobox 2 [Source:NCBI gene;Acc:108637431]	3.67	2.82	2.99	2.25	4.15	5.98	7.71	4.81	8.89	7.02	7.52	7.56	5.29	6.21	6.6	7.34	5.04	8.62	9.44	7.55	7.43	9.48	12.17	7.26	6.57	3.176	6.882	6.636	7.598	8.582
TSNARE1	t-SNARE domain containing 1 [Source:NCBI gene;Acc:102184142]	0.41	0.33	0.26	0.26	0.49	0.22	0.43	0.66	1.06	0.27	0.83	0.49	0.75	0.8	0.99	0.79	0.84	0.85	0.72	1.14	1.13	0.98	1.18	1.5	0.51	0.35	0.528	0.772	0.868	1.06
TSPAN18	tetraspanin 18 [Source:NCBI gene;Acc:102189418]	6.21	4.82	3.78	4.55	5.22	1.43	2.75	2.79	3.71	4.41	3.5	3.29	3.28	3.18	3.77	1.56	2.37	1.79	2.75	1.87	1.82	1.87	1.13	2.07	0.86	4.916	3.018	3.404	2.068	1.55
TSPYL2	TSPY like 2 [Source:NCBI gene;Acc:102184798]	3.37	3.17	2.84	2.57	3.8	4.52	4.81	5.28	7.89	4.84	4.7	5.18	3.97	3.91	4.57	5.57	4.1	5.9	5.24	7.72	3.89	6.49	4.78	5.71	4.59	3.15	5.468	4.466	5.706	5.092
TSTA3	tissue specific transplantation antigen P35B [Source:NCBI gene;Acc:102172736]	33.15	31.06	36.88	50.6	32	20.96	29.66	31.36	16.32	21.75	30.77	27.39	20.91	20.79	12.43	17.17	25.02	20.43	19.71	29.11	11.61	12.53	12.71	16.54	14.51	36.738	24.01	22.458	22.288	13.58
TTBK1	tau tubulin kinase 1 [Source:NCBI gene;Acc:102178314]	1.2	1.06	0.32	0.35	1.06	1.06	0.9	0.6	0.62	1.44	2.2	1.13	1.27	1.71	0.97	1.8	1.2	1.72	1.15	0.77	1.16	1.62	1.26	1.31	1.36	0.798	0.924	1.456	1.328	1.342
TTC23L	tetratricopeptide repeat domain 23 like [Source:NCBI gene;Acc:102177839]	1.04	0.81	0.34	0.5	0.51	1.76	1.34	1.9	3.31	0.91	0.7	0.38	2.03	1.83	1.69	0.54	0.34	0.25	2.07	2.32	1.52	1.1	1.49	0.66	0.8	0.64	1.844	1.326	1.104	1.114
TTC36	tetratricopeptide repeat domain 36 [Source:NCBI gene;Acc:108633301]	60.5	51.05	48.47	69.36	58.98	55.7	95.04	154.77	164.26	83.71	85.58	108.69	87.44	96.08	95.88	189.77	55.72	200.24	120.72	90.01	102.25	98.07	110.24	89.29	47.87	57.672	110.696	94.734	131.292	89.544
TTC38	tetratricopeptide repeat domain 38 [Source:NCBI gene;Acc:102178611]	16.86	17.64	18.84	21.68	18.32	29.4	33.06	28.93	28.22	30.48	39.22	41.62	29.15	33.64	30.24	33.55	33.06	40.85	28.57	20.18	39.2	38.11	44.87	30.46	31.93	18.668	30.018	34.774	31.242	36.914
TTC39A	tetratricopeptide repeat domain 39A [Source:NCBI gene;Acc:102168965]	0.52	1.45	6.15	2.3	0.37	0.38	0.74	0.35	0.51	0.46	0.38	0.7	0.19	0.64	0.42	0.25	0.23	0.21	0.23	0.38	0.13	0.39	0.25	0.29	0.24	2.158	0.488	0.466	0.26	0.26
TTC9	tetratricopeptide repeat domain 9 [Source:HGNC Symbol;Acc:HGNC:20267]	2.68	2.88	1.25	1.7	3.47	1.04	1.24	1.17	1.83	0.96	1.48	2.35	1.69	1.27	2.11	4.72	1.56	3.67	3.73	1.04	5.66	8.29	5.06	3.8	6.79	2.396	1.248	1.78	2.944	5.92
TTR	transthyretin [Source:NCBI gene;Acc:102182555]	6749.39	5159.24	2622.26	4935.84	7528.61	8831.87	6166.95	6598.66	5416.66	8379.8	8608.76	9171.34	7747.11	7648.85	8206.08	11211	7236.81	10115.6	13764.5	6650.75	13899.3	10343.8	13226.4	7555.71	6367.34	5399.07	7078.79	8276.43	9795.74	10278.5
TUBA1A	tubulin alpha 1a [Source:HGNC Symbol;Acc:HGNC:20766]	25.11	24.57	7.19	28.78	35.82	21.58	11.42	4.83	12.12	17.28	12.87	25.74	13.81	11.24	19.21	5.74	5.37	7.39	14.49	17.27	13.02	7	5.7	7.49	5.35	24.294	13.446	16.574	10.052	7.712
TUBA8	tubulin alpha 8 [Source:NCBI gene;Acc:102176404]	10.66	13.5	11.11	10.82	13.17	9.3	14.49	18.18	9.35	11.47	8.82	6.5	7.74	9.57	7.35	12.56	18.29	15.37	7.25	18.93	11.97	6.54	8.87	9.16	13.17	11.852	12.558	7.996	14.48	9.942
TUBAL3	tubulin alpha like 3 [Source:NCBI gene;Acc:102187059]	1.99	1.17	0.9	3.32	2.31	0.94	2.69	8.05	3.97	2.05	1.07	2.98	0.58	0.55	0.23	3.84	2.16	1.1	3.48	11.6	2.58	1.74	1.65	1.23	1.47	1.938	3.54	1.082	4.436	1.734
TUBB4A	tubulin beta 4A class IVa [Source:NCBI gene;Acc:102178062]	118.63	104.56	67.94	66.16	93.61	105.34	162.79	224.13	66.62	94.52	118.49	224.73	80.86	89.84	159.36	142.41	187.27	188.94	61.3	185.82	196.17	141.84	151.24	186.85	216.63	90.18	130.68	134.656	153.148	178.546
TUBB6	tubulin beta 6 class V [Source:NCBI gene;Acc:102178409]	18.83	18.17	14.31	20.06	21.58	13.03	9.23	4.16	5.73	10.19	8.77	16.28	7.93	8.12	11.91	5.92	11.48	11.58	7.58	6.1	10.15	9.3	10.01	11.03	7.09	18.59	8.468	10.602	8.532	9.516
TXK	TXK tyrosine kinase [Source:NCBI gene;Acc:102188026]	0.88	0.19	0.35	1.06	0.8	0.68	0.51	0.46	2.9	0.99	1.18	1.01	0.9	1.33	1.33	1.07	0.99	1.34	1.31	1.2	0.84	1.77	0.72	1.08	1.07	0.656	1.108	1.15	1.182	1.096
TXLNG	taxilin gamma [Source:NCBI gene;Acc:108633206]	6.38	4.46	1.92	8.68	8.96	4.22	10.51	5.61	11.57	8.77	3.5	3.6	4.58	1.35	0.32	6.76	3.01	4.02	3.81	6.68	2.56	5.2	3.74	3.58	5.21	6.08	8.136	2.67	4.856	4.058
TXN	thioredoxin [Source:NCBI gene;Acc:102187487]	244.76	253.44	226.36	314	182.06	162.11	84.14	85.19	38.12	322.89	263.41	194.9	234.04	219.1	185.87	58.7	53.36	129.93	71.17	47.28	108.97	76.59	156.66	54.49	121.85	244.124	138.49	219.464	72.088	103.712
TXNIP	thioredoxin interacting protein [Source:NCBI gene;Acc:102183379]	35.59	32.55	35.64	26.85	28.14	41.49	30.49	53.6	63.81	22.73	44.56	91.42	40.22	38.05	38.48	45.97	36.8	59.08	61.18	64.94	41.64	75.21	62.01	81.73	64.24	31.754	42.424	50.546	53.594	64.966
TXNRD2	thioredoxin reductase 2 [Source:NCBI gene;Acc:102191546]	2	6.44	3.36	0	2.42	0	0.15	0	0	0	0	0.19	2.69	0.3	0	0	0	0.21	0	0	3.3	0.19	1.04	0.21	0	2.844	0.03	0.636	0.042	0.948
U2AF2	U2 small nuclear RNA auxiliary factor 2 [Source:HGNC Symbol;Acc:HGNC:23156]	3.12	3.62	1.9	1.41	0.76	1.4	0.92	0.19	0.7	1.11	1.53	2.85	2.46	4.13	1.42	0.21	1.26	1.33	0.47	0.69	3.51	1.45	2.29	0.94	3.26	2.162	0.864	2.478	0.792	2.29
UACA	uveal autoantigen with coiled-coil domains and ankyrin repeats [Source:NCBI gene;Acc:102175213]	12.47	9.42	10.2	9.29	10.29	14.86	16.81	22.18	18.76	22.2	21.62	16.71	19.88	20.92	13.34	21.97	12.85	16.8	15.98	18.83	13.97	15.89	20.53	17.79	17.96	10.334	18.962	18.494	17.286	17.228
UBALD2	UBA like domain containing 2 [Source:NCBI gene;Acc:102169052]	13.06	9.09	28.15	29.5	20.3	27.65	23.6	22.57	41.59	14.28	17.44	26.59	12.24	13.23	14.83	24.93	22.27	21.03	26.2	52.96	10.85	18.62	24.47	15.96	24.63	20.02	25.938	16.866	29.478	18.906
UBB	ubiquitin B [Source:HGNC Symbol;Acc:HGNC:12463]	0	0	0	0	0	0	0	0	0	0	0	21.02	11.13	0	0	0	0	0	1.15	0	0	17.27	4.16	35.48	0	0	0	6.43	0.23	11.382
UBTD1	ubiquitin domain containing 1 [Source:NCBI gene;Acc:102173155]	18.85	17.37	15.72	16.07	23.64	10.42	11	12.25	9.29	12.01	8.59	12.48	11.53	8.41	8.01	8.81	8.43	9.04	8.02	8.82	5.48	7.02	7.42	8	5.78	18.33	10.994	9.804	8.624	6.74
UGT2A2	UDP-glucuronosyltransferase 2A1 [Source:NCBI gene;Acc:102168522]	4.8	3.27	6.12	3.7	2.98	4.29	7.19	5.59	7.9	4.79	4.97	5.4	4.47	4.97	5.71	6.3	7.21	9.4	5.63	8.87	4.72	6.09	9.32	5.4	5.28	4.174	5.952	5.104	7.482	6.162
UHRF1	ubiquitin like with PHD and ring finger domains 1 [Source:NCBI gene;Acc:102184421]	5.21	5.78	4.09	5	4.47	8.53	0.69	0.39	1.19	3.03	3.55	3.33	5.69	6.93	3.72	0.37	1.2	0.98	2.1	1.04	0.88	0.6	1.03	0.83	1.88	4.91	2.766	4.644	1.138	1.044
UPK1B	uroplakin 1B [Source:NCBI gene;Acc:102189797]	0.07	0.1	0.42	0.25	0.09	0.03	0.06	0.13	0	0.16	0	0	0.06	0.06	0.09	0.21	4.83	0.03	0.03	0.31	0.06	0	0.42	0.03	0	0.186	0.076	0.042	1.082	0.102
UPP1	uridine phosphorylase 1 [Source:NCBI gene;Acc:102174717]	4.39	5.37	0	0.59	0	0.32	0	0	0	0	0	0.76	3.54	0	0	0	0	0	0	0	0	0.43	0.22	0.02	0.23	2.07	0.064	0.86	0	0.18
URB2	URB2 ribosome biogenesis homolog [Source:NCBI gene;Acc:102184031]	2.77	2.98	4.38	3.77	2.48	1.96	0.87	1.08	1.2	1.54	1.46	1.74	1.93	1.78	2.52	1.1	0.81	1.12	1.02	1.68	1.38	0.94	1.13	1.1	1.07	3.276	1.33	1.886	1.146	1.124
USH1C	USH1 protein network component harmonin [Source:NCBI gene;Acc:106502887]	22.21	14.24	19.53	17.76	24.69	8.56	6.86	9.94	2.34	6.7	1.1	1.52	3.24	3.8	4.04	1.4	4.19	3.15	3.38	1.76	3.26	4.5	3.71	7.55	0.83	19.686	6.88	2.74	2.776	3.97
USP2	ubiquitin specific peptidase 2 [Source:NCBI gene;Acc:102176627]	7.64	5.33	16.51	6.6	7.84	2.5	1.79	2.11	1.41	2.41	0.71	1.83	1.96	2.19	3.9	1.32	1.03	2.8	0.51	2.98	1.62	1.36	1.67	2.8	1.45	8.784	2.044	2.118	1.728	1.78
USP35	ubiquitin specific peptidase 35 [Source:NCBI gene;Acc:102181927]	1.62	1.04	0.52	0.99	1.69	0.59	0.98	0.95	0.36	0.97	0.98	0.63	0.56	0.68	0.77	0.76	0.48	0.55	0.62	1.03	0.6	0.23	0.64	0.16	0.33	1.172	0.77	0.724	0.688	0.392
VAMP3	vesicle associated membrane protein 3 [Source:NCBI gene;Acc:102179221]	7.72	8.18	6.34	3.15	4.83	4.14	1.83	2.78	2.79	4.6	5.01	5.46	7.48	7.1	7.31	2.49	2.36	2.61	2.96	2.71	5.01	3.94	6.23	2.79	3.93	6.044	3.228	6.472	2.626	4.38
VARS	valyl-tRNA synthetase [Source:NCBI gene;Acc:102179148]	0.82	1.18	0.65	0.65	0.99	1.36	0.72	0.71	0.44	0.68	1.28	1.02	1.24	0.99	0.89	0.99	0.91	0.6	0.76	1.05	0.24	0.51	0.37	0.43	0.86	0.858	0.782	1.084	0.862	0.482
VASN	vasorin [Source:NCBI gene;Acc:106501844]	5.9	4.74	2.69	2.44	5.94	2.82	1.89	1.21	1.3	4.21	2	2.18	2.81	3.88	2.63	1.47	1.59	1.93	1.61	1.36	2.01	1.95	2.29	1.49	0.76	4.342	2.286	2.7	1.592	1.7
VLDLR	very low density lipoprotein receptor [Source:NCBI gene;Acc:102177522]	2.65	1.67	2.49	1.87	1.95	2.27	1.18	1.75	1.68	2.47	5.53	4.79	1.06	1.33	2.2	0.76	1.31	1	1.62	0.93	1.32	0.73	1.5	1.16	2.46	2.126	1.87	2.982	1.124	1.434
VMP1	vacuole membrane protein 1 [Source:NCBI gene;Acc:102168385]	3.81	6.06	3.85	0	0.13	0	0	0	0	0	0.97	1.94	1.68	3.03	3.23	0	0	0	0	0	5.82	0	0.01	0.96	0	2.77	0	2.17	0	1.358
VOPP1	VOPP1, WBP1/VOPP1 family member [Source:NCBI gene;Acc:102172211]	1.87	2.26	2.04	3.17	3.89	2.53	3.76	2.3	5.17	3.06	1.54	1.72	2.42	3.61	2.44	2.84	0.89	1.69	2.56	2.22	0.59	0.98	1.5	1.55	1.43	2.646	3.364	2.346	2.04	1.21
VPS37B	VPS37B, ESCRT-I subunit [Source:NCBI gene;Acc:102178006]	7.58	7.03	6.51	5.56	7.64	3.93	5.44	4.86	6.01	5.37	4.33	3.5	4.24	4.93	3.28	2.54	3.45	5.52	3.09	3.78	2.84	2.83	2.75	3.07	2	6.864	5.122	4.056	3.676	2.698
VSIG10L	V-set and immunoglobulin domain containing 10 like [Source:NCBI gene;Acc:102183591]	0.96	0.83	1.71	0.97	0.56	0.58	0.74	0.82	1.12	0.39	0.36	0.41	0.44	0.29	0.43	0.28	0.74	0.7	0.32	0.66	0.13	0.26	0.35	0.55	0.26	1.006	0.73	0.386	0.54	0.31
VSTM2L	V-set and transmembrane domain containing 2 like [Source:NCBI gene;Acc:102179682]	0.95	0.74	1.11	1.9	1.08	0.48	1.4	2.01	1.44	1.89	1.07	2.46	1.01	0.97	0.83	2.17	2.58	3.41	2.65	2.45	2.28	2.11	4.59	1.74	5.09	1.156	1.444	1.268	2.652	3.162
WASF3	WAS protein family member 3 [Source:NCBI gene;Acc:102190427]	2.04	2.33	6.67	4.5	3.29	2.98	4.84	8.22	6.92	1.07	1.69	1.77	0.85	1.09	2.36	3.06	3.32	3.36	1.74	5.77	1.74	4	3.62	1.75	3.87	3.766	4.806	1.552	3.45	2.996
WBP1	WW domain binding protein 1 [Source:NCBI gene;Acc:102173394]	5.64	4.88	3.74	4.3	11.11	7.16	8.48	10.09	6.57	8.34	6.78	8.44	6.82	4.03	10.12	8.08	6.39	11.91	9.36	6.66	12.36	11.67	11.03	12.89	7.21	5.934	8.128	7.238	8.48	11.032
WDPCP	WD repeat containing planar cell polarity effector [Source:NCBI gene;Acc:102176430]	1.84	1.86	2.51	1.73	1.15	0.9	0.74	1.64	0.98	0.85	1.14	1.14	1.13	1.05	0.82	0.59	0.64	0.55	0.76	0.96	0.54	0.75	0.72	1.22	1.22	1.818	1.022	1.056	0.7	0.89
WDR3	WD repeat domain 3 [Source:NCBI gene;Acc:102177675]	5.36	3.71	7.79	5.65	7.86	6.13	5.53	4.92	6.97	6.55	3.23	3.15	3.52	3.45	4.36	4.12	4.31	6.62	3.74	5.89	2.62	4.21	4	4.31	7.26	6.074	6.02	3.542	4.936	4.48
WDR54	WD repeat domain 54 [Source:NCBI gene;Acc:102174034]	0.69	0.68	0.83	0.35	0.27	0.46	0.44	0.33	0.8	0.62	1.18	0.86	0.71	1.65	0.53	0.75	0.98	1.43	1.31	1.46	0.7	1.05	0.9	1.22	0.94	0.564	0.53	0.986	1.186	0.962
WDR5B	WD repeat domain 5B [Source:HGNC Symbol;Acc:HGNC:17826]	1.3	1.17	0.99	0.78	0.57	0.96	0.55	2.03	0.99	1.56	1.85	1.29	2.03	2.25	1.73	1.51	1.15	1.16	1.28	0.98	1.03	1.43	1.57	1.5	1.32	0.962	1.218	1.83	1.216	1.37
WDR6	WD repeat domain 6 [Source:NCBI gene;Acc:102179819]	2.37	2.61	0.81	1.3	1.6	0.31	1.49	1.43	1.13	0.77	0.94	1.04	1.31	1.35	1.08	0.44	0.55	0.95	0	0.45	3	0.73	0.88	0.95	0.3	1.738	1.026	1.144	0.478	1.172
WFS1	wolframin ER transmembrane glycoprotein [Source:NCBI gene;Acc:102188574]	5.01	8.04	21.28	8.35	4.28	5.78	11.98	7.99	11.63	3.66	7.57	8.76	4.69	6.44	3.75	7.22	12.85	9.78	5.74	18.55	6.93	13.53	14.51	10.06	9.12	9.392	8.208	6.242	10.828	10.83
WIPI1	WD repeat domain, phosphoinositide interacting 1 [Source:NCBI gene;Acc:102179237]	17.26	21.63	21.87	19.29	19.3	11.18	15.64	10.33	9.22	7.97	7.24	8.4	7.46	7.35	6.96	7.03	8.26	7.29	6.67	8.45	6.96	8.48	5.39	8.63	7.24	19.87	10.868	7.482	7.54	7.34
WNK2	WNK lysine deficient protein kinase 2 [Source:NCBI gene;Acc:102191045]	1.1	1.45	1.78	0.5	0.52	0.36	0.08	0.27	0	0.76	0.38	0.17	0.32	0.06	0.2	0.15	0.08	0.15	0.05	0.16	0.36	0.12	0.24	0	0.1	1.07	0.294	0.226	0.118	0.164
WNT2	Wnt family member 2 [Source:NCBI gene;Acc:102180281]	1.33	1.63	1.55	1.07	1.23	3.17	2.94	0.74	2.59	1.69	2.15	3.86	1.86	2.19	1.52	1.65	2.65	1.87	2.94	4.4	2.64	1.75	3.8	2.94	2.74	1.362	2.226	2.316	2.702	2.774
WNT2B	Wnt family member 2B [Source:NCBI gene;Acc:102182009]	0.57	0.7	2.5	1.57	0.39	0.14	0.14	0.67	0.56	0.09	0	0.13	0.17	0.03	0.15	0.19	0.06	0.13	0.2	0.2	0.08	0.14	0.23	0.12	0.06	1.146	0.32	0.096	0.156	0.126
XAF1	XIAP associated factor 1 [Source:NCBI gene;Acc:102190635]	8.92	8.23	38.28	28.72	7.57	7.84	12.58	29.26	14.03	8.17	4.71	6.44	9.22	9.28	9.93	18.07	6.02	9.63	13.86	60.24	4.2	9	8.29	12.89	9.65	18.344	14.376	7.916	21.564	8.806
XRRA1	X-ray radiation resistance associated 1 [Source:NCBI gene;Acc:102187698]	1.67	1.66	0.89	0.81	1.7	1.36	1.87	1.37	1.58	1.48	1.94	1.25	1.55	1.55	1.34	1.96	3.22	2.51	1.8	1.96	1.52	1.57	2.07	2.7	1.55	1.346	1.532	1.526	2.29	1.882
YRDC	yrdC N6-threonylcarbamoyltransferase domain containing [Source:NCBI gene;Acc:102189272]	2.38	2.62	1.37	1.78	1.49	2.28	0.68	0.82	0.95	1.24	1.46	0.44	0.57	2.18	0.09	0.14	0.06	0.39	0.17	1.2	0.57	1.27	0.58	1.32	0.42	1.928	1.194	0.948	0.392	0.832
YWHAB	tyrosine 3-monooxygenase/tryptophan 5-monooxygenase activation protein beta [Source:NCBI gene;Acc:102172459]	5.25	0	0.37	2.4	4.07	0.39	0.47	4.11	0	0	0	0	0	0	0	1.86	0	3.75	0.04	2.94	0	0.7	0	0	3.01	2.418	0.994	0	1.718	0.742
YWHAG	tyrosine 3-monooxygenase/tryptophan 5-monooxygenase activation protein gamma [Source:NCBI gene;Acc:102182657]	13.45	9.98	12.76	21.71	23.18	20	21.87	20.71	44.05	20.49	12.1	6.34	4.75	5.12	6.95	25.15	15.34	23.07	12.86	32.62	5.75	10.25	12.55	7.98	11.44	16.216	25.424	7.052	21.808	9.594
ZAP70	tyrosine-protein kinase ZAP-70 [Source:NCBI gene;Acc:102176695]	1.05	0.75	0.21	0.52	0.89	1.88	1.38	0.98	3.5	1.9	2.39	2.18	2.1	1.91	1.33	1.2	3.05	1.76	2.91	1.56	1.98	3.33	1.91	1.88	1.18	0.684	1.928	1.982	2.096	2.056
ZBTB16	zinc finger and BTB domain containing 16 [Source:NCBI gene;Acc:102178465]	25.81	23.4	41.76	20.78	22.4	17.19	9.58	26.94	34.06	4.86	4.33	10.17	7.86	9.98	22.47	19.02	16.37	18.26	16.83	27.33	13.56	17.37	22.89	9.82	36.05	26.83	18.526	10.962	19.562	19.938
ZBTB9	zinc finger and BTB domain containing 9 [Source:NCBI gene;Acc:102169920]	4.17	3.22	2.76	3.05	3.97	4.99	7.2	3.08	3.51	4.86	6.72	8.02	5.04	6.33	5.36	6.48	3.61	5.88	5.36	6.79	9.75	7.58	9.24	4.29	4.89	3.434	4.728	6.294	5.624	7.15
ZC3H7B	zinc finger CCCH-type containing 7B [Source:NCBI gene;Acc:102187925]	0.52	0.91	1.55	1.9	1.25	0.33	0	1.27	0.36	0.41	1.22	0.23	0.41	0.1	0.08	0.22	0.35	0.11	0.26	0	0.17	0.17	0.38	0.09	0.49	1.226	0.474	0.408	0.188	0.26
ZDHHC1	zinc finger DHHC-type containing 1 [Source:NCBI gene;Acc:102178201]	0.54	0.43	0.35	0.49	0.68	0.71	1.27	0.91	1.68	0.78	0.93	0.75	0.8	1.12	0.69	1	0.97	0.98	0.93	1.29	0.91	0.9	0.95	0.8	0.67	0.498	1.07	0.858	1.034	0.846
ZDHHC13	zinc finger DHHC-type containing 13 [Source:NCBI gene;Acc:102187565]	1.52	1.54	1.96	1.82	1.62	3.03	3.73	2.68	3.03	2.38	2.68	3.58	2.57	3.01	2.53	3.05	2.59	3.4	2.76	3.69	1.98	3.48	3.39	2.43	3.61	1.692	2.97	2.874	3.098	2.978
ZDHHC2	zinc finger DHHC-type containing 2 [Source:NCBI gene;Acc:102170582]	0.28	1.56	1.27	2.02	1.6	1.64	9.68	8.45	15.32	1.39	2.38	5.46	1.87	1.66	2.9	9.38	4.74	1.04	3.69	8.05	4.98	4.65	6.43	3.55	3.84	1.346	7.296	2.854	5.38	4.69
ZEB1	zinc finger E-box binding homeobox 1 [Source:NCBI gene;Acc:106502734]	1.48	0.94	1.03	1.74	2.37	2.26	3.03	3.25	5.04	4.92	1.5	2.21	0.7	0.92	1	3.31	0.65	2.46	2.68	4.03	0.81	1.56	1.01	0.96	0.8	1.512	3.7	1.266	2.626	1.028
ZEB2	zinc finger E-box binding homeobox 2 [Source:NCBI gene;Acc:102190273]	15.97	14	10.3	5.09	9.61	8.61	2.46	5.51	2.08	7.39	9.08	10.14	10.51	9.99	11.32	7.3	10.45	6.84	8.14	4.12	9.64	10.21	11.19	10.35	12.29	10.994	5.21	10.208	7.37	10.736
ZFYVE19	zinc finger FYVE-type containing 19 [Source:NCBI gene;Acc:102178452]	2.59	2.92	2.79	3.26	2.23	1.65	2.35	0.83	1.38	2.45	1.75	1.72	1.84	1.24	1.68	0.83	1.22	1.78	1.6	2.34	1.5	0.86	0.86	0.53	1.56	2.758	1.732	1.646	1.554	1.062
ZHX1	zinc fingers and homeoboxes 1 [Source:NCBI gene;Acc:102191816]	0	4.62	2.28	0	0	0	0	0	0	0	0	0	0.39	2.55	0	0	0	0	0	0	3.23	0	0	0	0	1.38	0	0.588	0	0.646
ZKSCAN1	zinc finger and SCAN domain containing 21 [Source:NCBI gene;Acc:102168510]	6.95	5.21	7.42	12.3	11.54	8.86	8.99	11.73	20.49	8.47	6.46	6.92	5.33	5.74	6.55	10.01	5.94	7.08	6.61	8.77	2.75	5.3	6.09	6.2	5.13	8.684	11.708	6.2	7.682	5.094
ZNF157	zinc finger protein 157 [Source:HGNC Symbol;Acc:HGNC:12942]	2.7	2.96	2.88	2.85	2.32	3.04	3.07	3.68	4.86	3.5	2.24	2.91	2.32	2.51	3.53	3.85	4.58	5.55	4.45	4.8	2.32	3.67	4.43	4.38	1.91	2.742	3.63	2.702	4.646	3.342
ZNF354B	zinc finger protein 354B [Source:NCBI gene;Acc:102186291]	0.91	0.72	0.93	0.76	0.88	1.21	2.21	1.46	1.46	0.82	1.18	1.52	0.84	1.06	1.15	1.62	1.31	1.52	1.3	1.16	0.62	1.59	1.71	1.29	1.26	0.84	1.432	1.15	1.382	1.294
ZNF385C	zinc finger protein 385C [Source:NCBI gene;Acc:102181810]	0.64	0.27	0.42	0.54	0.95	1.18	0.58	0.87	1.16	1.39	0.52	0.63	1.22	1.26	0.73	1.35	0.67	1.03	0.71	1.41	0.46	0.75	0.66	0.82	0.93	0.564	1.036	0.872	1.034	0.724
ZNF652	zinc finger protein 652 [Source:NCBI gene;Acc:102190457]	4.29	4.44	4.71	4.68	2.93	3.75	3.29	2.26	2.8	3.79	2.76	3.08	3.26	4.01	1.74	2.46	2.08	1.97	1.21	2.1	2.56	0.94	2.2	0.87	2.12	4.21	3.178	2.97	1.964	1.738
ZNF821	zinc finger protein 821 [Source:NCBI gene;Acc:102177829]	1.39	1.28	8.52	1.87	1.17	1.68	1.95	1.86	2.2	1.28	0.81	1.83	0.92	1.04	1.04	0.71	1.02	1.67	0.87	2.43	0.94	0.84	1.19	0.92	0.82	2.846	1.794	1.128	1.34	0.942
ZSCAN26	zinc finger and SCAN domain containing 26 [Source:NCBI gene;Acc:102172501]	0.86	0.49	1.2	0.86	1.11	0.91	1.06	1.24	1.92	0.89	0.99	1.41	1.32	1.07	1.12	1.32	0.85	1.62	1.46	2.25	0.7	1.26	1.01	1.11	1.72	0.904	1.204	1.182	1.5	1.16
