# Supplementary material for: High-Throughput Sequencing Reveals Transcriptome Signature of Early Liver Development in Goat Kids
Source: Genes (Basel). 2022 May 6;13(5):833. doi: 10.3390/genes13050833 (PMC9141777; doi:10.3390/genes13050833)
Supplement: Supplementary file 1 [file genes-13-00833-s001.zip › Table S5.xlsx]

## Sheet: cluster1
GO id	Term type	Description	Ratio_in_study	pvalue	padjust
GO:0005615	CC	extracellular space	41/414	3.97255e-06	0.078446
GO:0031012	CC	extracellular matrix	17/414	5.06162e-06	0.0999519
GO:0071827	BP	plasma lipoprotein particle organization	7/414	5.53591e-06	0.109318
GO:0034368	BP	protein-lipid complex remodeling	6/414	7.21944e-06	0.142562
GO:0034369	BP	plasma lipoprotein particle remodeling	6/414	7.21944e-06	0.142562
GO:0071825	BP	protein-lipid complex subunit organization	7/414	8.09033e-06	0.15976
GO:0044421	CC	extracellular region part	87/414	8.77701e-06	0.17332
GO:0034367	BP	macromolecular complex remodeling	6/414	9.23018e-06	0.182268
GO:0010648	BP	negative regulation of cell communication	45/414	3.46536e-05	0.684305
GO:0048585	BP	negative regulation of response to stimulus	51/414	4.89014e-05	0.965655
GO:0010646	BP	regulation of cell communication	90/414	5.0609e-05	0.999375
GO:0023057	BP	negative regulation of signaling	43/414	7.68874e-05	1
GO:0023051	BP	regulation of signaling	88/414	8.01298e-05	1
GO:0009968	BP	negative regulation of signal transduction	41/414	0.000123367	1
GO:0055091	BP	phospholipid homeostasis	4/414	0.000126476	1
GO:0050727	BP	regulation of inflammatory response	16/414	0.000141904	1
GO:0019388	BP	galactose catabolic process	3/414	0.00014474	1
GO:0009966	BP	regulation of signal transduction	79/414	0.000179396	1
GO:0006629	BP	lipid metabolic process	39/414	0.000231801	1
GO:0048583	BP	regulation of response to stimulus	100/414	0.000274888	1
GO:0044281	BP	small molecule metabolic process	54/414	0.000332899	1
GO:0098869	BP	cellular oxidant detoxification	6/414	0.000341492	1
GO:0043691	BP	reverse cholesterol transport	4/414	0.000363242	1
GO:1990748	BP	cellular detoxification	6/414	0.000427831	1
GO:0055081	BP	anion homeostasis	6/414	0.000588226	1
GO:0008610	BP	lipid biosynthetic process	20/414	0.000617222	1
GO:0098754	BP	detoxification	6/414	0.000650927	1
GO:0048519	BP	negative regulation of biological process	120/414	0.00077311	1
GO:0006576	BP	cellular biogenic amine metabolic process	8/414	0.000980381	1
GO:0044106	BP	cellular amine metabolic process	8/414	0.000980381	1
GO:0031347	BP	regulation of defense response	25/414	0.00110556	1
GO:0006012	BP	galactose metabolic process	3/414	0.00110954	1
GO:2001245	BP	regulation of phosphatidylcholine biosynthetic process	2/414	0.00114365	1
GO:0015819	BP	lysine transport	2/414	0.00114365	1
GO:1903826	BP	arginine transmembrane transport	2/414	0.00114365	1
GO:1902022	BP	L-lysine transport	2/414	0.00114365	1
GO:1903401	BP	L-lysine transmembrane transport	2/414	0.00114365	1
GO:0009605	BP	response to external stimulus	36/414	0.0013277	1
GO:0009991	BP	response to extracellular stimulus	13/414	0.00148868	1
GO:1903034	BP	regulation of response to wounding	18/414	0.00152094	1
GO:0009617	BP	response to bacterium	13/414	0.00154238	1
GO:0008150	BP	biological_process	369/414	0.00159344	1
GO:0006066	BP	alcohol metabolic process	14/414	0.00169345	1
GO:0031667	BP	response to nutrient levels	12/414	0.001816	1
GO:0044321	BP	response to leptin	3/414	0.00186772	1
GO:0033622	BP	integrin activation	3/414	0.00186772	1
GO:0009308	BP	amine metabolic process	8/414	0.00188349	1
GO:0048513	BP	animal organ development	36/414	0.00202486	1
GO:0044320	BP	cellular response to leptin stimulus	2/414	0.00225749	1
GO:0019320	BP	hexose catabolic process	3/414	0.0023426	1
GO:0042127	BP	regulation of cell proliferation	43/414	0.00237063	1
GO:0032101	BP	regulation of response to external stimulus	30/414	0.00237112	1
GO:0006082	BP	organic acid metabolic process	32/414	0.00246637	1
GO:0030111	BP	regulation of Wnt signaling pathway	14/414	0.00247077	1
GO:0031668	BP	cellular response to extracellular stimulus	10/414	0.00251615	1
GO:0051224	BP	negative regulation of protein transport	10/414	0.00284515	1
GO:0048856	BP	anatomical structure development	71/414	0.00308457	1
GO:0043436	BP	oxoacid metabolic process	31/414	0.00338535	1
GO:0060976	BP	coronary vasculature development	4/414	0.00343571	1
GO:0051051	BP	negative regulation of transport	17/414	0.00344421	1
GO:0030223	BP	neutrophil differentiation	2/414	0.00371352	1
GO:0045909	BP	positive regulation of vasodilation	2/414	0.00371352	1
GO:0031669	BP	cellular response to nutrient levels	9/414	0.00381726	1
GO:0001666	BP	response to hypoxia	9/414	0.00381726	1
GO:1904950	BP	negative regulation of establishment of protein localization	10/414	0.00389272	1
GO:0006631	BP	fatty acid metabolic process	13/414	0.00407492	1
GO:0036293	BP	response to decreased oxygen levels	9/414	0.00415028	1
GO:0046365	BP	monosaccharide catabolic process	3/414	0.0041889	1
GO:0034375	BP	high-density lipoprotein particle remodeling	3/414	0.0041889	1
GO:0044699	BP	single-organism process	249/414	0.00453601	1
GO:0071496	BP	cellular response to external stimulus	11/414	0.00467964	1
GO:0048523	BP	negative regulation of cellular process	109/414	0.00472362	1
GO:0090101	BP	negative regulation of transmembrane receptor protein serine/threonine kinase signaling pathway	7/414	0.00473848	1
GO:0046470	BP	phosphatidylcholine metabolic process	4/414	0.00477654	1
GO:0015711	BP	organic anion transport	15/414	0.00481968	1
GO:0090276	BP	regulation of peptide hormone secretion	8/414	0.00486648	1
GO:0006633	BP	fatty acid biosynthetic process	7/414	0.00498996	1
GO:0050729	BP	positive regulation of inflammatory response	7/414	0.00498996	1
GO:0032879	BP	regulation of localization	67/414	0.00508711	1
GO:0019752	BP	carboxylic acid metabolic process	29/414	0.00531949	1
GO:0042742	BP	defense response to bacterium	9/414	0.00549775	1
GO:1901503	BP	ether biosynthetic process	2/414	0.0054979	1
GO:0046504	BP	glycerol ether biosynthetic process	2/414	0.0054979	1
GO:0060392	BP	negative regulation of SMAD protein import into nucleus	2/414	0.0054979	1
GO:0008611	BP	ether lipid biosynthetic process	2/414	0.0054979	1
GO:0006950	BP	response to stress	64/414	0.00549879	1
GO:0002791	BP	regulation of peptide secretion	8/414	0.00555769	1
GO:0060326	BP	cell chemotaxis	9/414	0.00593884	1
GO:0097530	BP	granulocyte migration	5/414	0.00603352	1
GO:0050796	BP	regulation of insulin secretion	7/414	0.00609732	1
GO:0046888	BP	negative regulation of hormone secretion	4/414	0.0064301	1
GO:0015908	BP	fatty acid transport	5/414	0.00647811	1
GO:0072330	BP	monocarboxylic acid biosynthetic process	8/414	0.00659281	1
GO:0042632	BP	cholesterol homeostasis	6/414	0.00663119	1
GO:0070482	BP	response to oxygen levels	9/414	0.00690246	1
GO:0046883	BP	regulation of hormone secretion	9/414	0.00690246	1
GO:0055092	BP	sterol homeostasis	6/414	0.00701338	1
GO:0044283	BP	small molecule biosynthetic process	17/414	0.00716794	1
GO:0065007	BP	biological regulation	244/414	0.00726121	1
GO:0098542	BP	defense response to other organism	14/414	0.00753973	1
GO:0019673	BP	GDP-mannose metabolic process	2/414	0.00759723	1
GO:0045919	BP	positive regulation of cytolysis	2/414	0.00759723	1
GO:0090240	BP	positive regulation of histone H4 acetylation	2/414	0.00759723	1
GO:0015809	BP	arginine transport	2/414	0.00759723	1
GO:0034625	BP	fatty acid elongation, monounsaturated fatty acid	2/414	0.00759723	1
GO:0010459	BP	negative regulation of heart rate	2/414	0.00759723	1
GO:0071345	BP	cellular response to cytokine stimulus	15/414	0.00764134	1
GO:0032387	BP	negative regulation of intracellular transport	7/414	0.00772767	1
GO:0046676	BP	negative regulation of insulin secretion	3/414	0.00773022	1
GO:0019220	BP	regulation of phosphate metabolic process	46/414	0.00799178	1
GO:0051262	BP	protein tetramerization	8/414	0.00808458	1
GO:0051174	BP	regulation of phosphorus metabolic process	46/414	0.00815155	1
GO:0006869	BP	lipid transport	11/414	0.00824633	1
GO:0031400	BP	negative regulation of protein modification process	22/414	0.00830987	1
GO:0046942	BP	carboxylic acid transport	11/414	0.00874608	1
GO:0051707	BP	response to other organism	19/414	0.00881789	1
GO:0015849	BP	organic acid transport	11/414	0.00900458	1
GO:0042439	BP	ethanolamine-containing compound metabolic process	5/414	0.00904923	1
GO:1903036	BP	positive regulation of response to wounding	8/414	0.00909349	1
GO:1903650	BP	negative regulation of cytoplasmic transport	6/414	0.00916669	1
GO:0050896	BP	response to stimulus	105/414	0.00934152	1
GO:0046165	BP	alcohol biosynthetic process	7/414	0.00965942	1
GO:0043409	BP	negative regulation of MAPK cascade	8/414	0.00981644	1
GO:0050789	BP	regulation of biological process	231/414	0.00983203	1
GO:1902031	BP	regulation of NADP metabolic process	2/414	0.00999846	1
GO:0019953	BP	sexual reproduction	2/414	0.00999846	1
GO:0072677	BP	eosinophil migration	2/414	0.00999846	1
GO:0001955	BP	blood vessel maturation	2/414	0.00999846	1
GO:0048245	BP	eosinophil chemotaxis	2/414	0.00999846	1
GO:0033627	BP	cell adhesion mediated by integrin	3/414	0.00999936	1
GO:0034377	BP	plasma lipoprotein particle assembly	3/414	0.00999936	1
GO:0090263	BP	positive regulation of canonical Wnt signaling pathway	7/414	0.0105232	1
GO:0006636	BP	unsaturated fatty acid biosynthetic process	4/414	0.0107861	1
GO:0031399	BP	regulation of protein modification process	49/414	0.0110302	1
GO:0060969	BP	negative regulation of gene silencing	3/414	0.0112637	1
GO:0071470	BP	cellular response to osmotic stress	3/414	0.0112637	1
GO:0050709	BP	negative regulation of protein secretion	6/414	0.0117553	1
GO:0051049	BP	regulation of transport	46/414	0.011756	1
GO:0070887	BP	cellular response to chemical stimulus	41/414	0.0121635	1
GO:0008643	BP	carbohydrate transport	5/414	0.0122498	1
GO:0090288	BP	negative regulation of cellular response to growth factor stimulus	7/414	0.0124171	1
GO:0010033	BP	response to organic substance	47/414	0.0125512	1
GO:0010883	BP	regulation of lipid storage	4/414	0.0125755	1
GO:0006695	BP	cholesterol biosynthetic process	4/414	0.0125755	1
GO:0065005	BP	protein-lipid complex assembly	3/414	0.012616	1
GO:0090278	BP	negative regulation of peptide hormone secretion	3/414	0.012616	1
GO:0001841	BP	neural tube formation	2/414	0.012689	1
GO:0060346	BP	bone trabecula formation	2/414	0.012689	1
GO:0010644	BP	cell communication by electrical coupling	2/414	0.012689	1
GO:0097384	BP	cellular lipid biosynthetic process	2/414	0.012689	1
GO:0034374	BP	low-density lipoprotein particle remodeling	2/414	0.012689	1
GO:0042996	BP	regulation of Golgi to plasma membrane protein transport	2/414	0.012689	1
GO:0042593	BP	glucose homeostasis	8/414	0.0131409	1
GO:0008217	BP	regulation of blood pressure	6/414	0.0135348	1
GO:1902653	BP	secondary alcohol biosynthetic process	4/414	0.013537	1
GO:0015909	BP	long-chain fatty acid transport	4/414	0.013537	1
GO:0030178	BP	negative regulation of Wnt signaling pathway	8/414	0.013608	1
GO:0033500	BP	carbohydrate homeostasis	8/414	0.013608	1
GO:0048518	BP	positive regulation of biological process	127/414	0.0140378	1
GO:0035987	BP	endodermal cell differentiation	3/414	0.0140571	1
GO:0002792	BP	negative regulation of peptide secretion	3/414	0.0140571	1
GO:0042594	BP	response to starvation	8/414	0.0140871	1
GO:0090087	BP	regulation of peptide transport	8/414	0.0140871	1
GO:0006979	BP	response to oxidative stress	12/414	0.0147909	1
GO:0006650	BP	glycerophospholipid metabolic process	10/414	0.0148153	1
GO:0002685	BP	regulation of leukocyte migration	8/414	0.0150819	1
GO:0032869	BP	cellular response to insulin stimulus	5/414	0.0153054	1
GO:1903076	BP	regulation of protein localization to plasma membrane	6/414	0.0154943	1
GO:0060390	BP	regulation of SMAD protein import into nucleus	3/414	0.0155878	1
GO:0038083	BP	peptidyl-tyrosine autophosphorylation	3/414	0.0155878	1
GO:0060267	BP	positive regulation of respiratory burst	2/414	0.0156565	1
GO:0000003	BP	reproduction	2/414	0.0156565	1
GO:0002446	BP	neutrophil mediated immunity	2/414	0.0156565	1
GO:0019368	BP	fatty acid elongation, unsaturated fatty acid	2/414	0.0156565	1
GO:0003231	BP	cardiac ventricle development	2/414	0.0156565	1
GO:0002692	BP	negative regulation of cellular extravasation	2/414	0.0156565	1
GO:0046485	BP	ether lipid metabolic process	2/414	0.0156565	1
GO:0090092	BP	regulation of transmembrane receptor protein serine/threonine kinase signaling pathway	10/414	0.0156607	1
GO:0032787	BP	monocarboxylic acid metabolic process	17/414	0.0160311	1
GO:0046467	BP	membrane lipid biosynthetic process	6/414	0.016189	1
GO:0008203	BP	cholesterol metabolic process	6/414	0.016189	1
GO:0097164	BP	ammonium ion metabolic process	7/414	0.0163031	1
GO:0071621	BP	granulocyte chemotaxis	4/414	0.0166972	1
GO:0034097	BP	response to cytokine	17/414	0.0167815	1
GO:0033344	BP	cholesterol efflux	3/414	0.0172087	1
GO:1990266	BP	neutrophil migration	4/414	0.0178445	1
GO:0001101	BP	response to acid chemical	9/414	0.0178714	1
GO:0090317	BP	negative regulation of intracellular protein transport	5/414	0.017905	1
GO:0090287	BP	regulation of cellular response to growth factor stimulus	11/414	0.017907	1
GO:1902652	BP	secondary alcohol metabolic process	6/414	0.0184013	1
GO:0035383	BP	thioester metabolic process	5/414	0.0188324	1
GO:0006637	BP	acyl-CoA metabolic process	5/414	0.0188324	1
GO:0042221	BP	response to chemical	55/414	0.0188641	1
GO:0018065	BP	protein-cofactor linkage	2/414	0.0188892	1
GO:0042268	BP	regulation of cytolysis	2/414	0.0188892	1
GO:0003205	BP	cardiac chamber development	2/414	0.0188892	1
GO:0071071	BP	regulation of phospholipid biosynthetic process	2/414	0.0188892	1
GO:0090557	BP	establishment of endothelial intestinal barrier	2/414	0.0188892	1
GO:1904659	BP	glucose transmembrane transport	2/414	0.0188892	1
GO:0042535	BP	positive regulation of tumor necrosis factor biosynthetic process	2/414	0.0188892	1
GO:0015802	BP	basic amino acid transport	2/414	0.0188892	1
GO:0042312	BP	regulation of vasodilation	2/414	0.0188892	1
GO:0051180	BP	vitamin transport	3/414	0.01892	1
GO:0016126	BP	sterol biosynthetic process	4/414	0.0190397	1
GO:1904375	BP	regulation of protein localization to cell periphery	6/414	0.0191825	1
GO:0055088	BP	lipid homeostasis	7/414	0.0195594	1
GO:0010902	BP	positive regulation of very-low-density lipoprotein particle remodeling	1/414	0.0196768	1
GO:0007199	BP	G-protein coupled receptor signaling pathway coupled to cGMP nucleotide second messenger	1/414	0.0196768	1
GO:0019402	BP	galactitol metabolic process	1/414	0.0196768	1
GO:2001202	BP	negative regulation of transforming growth factor-beta secretion	1/414	0.0196768	1
GO:2000896	BP	amylopectin metabolic process	1/414	0.0196768	1
GO:0034441	BP	plasma lipoprotein particle oxidation	1/414	0.0196768	1
GO:0010983	BP	positive regulation of high-density lipoprotein particle clearance	1/414	0.0196768	1
GO:2001247	BP	positive regulation of phosphatidylcholine biosynthetic process	1/414	0.0196768	1
GO:1902261	BP	positive regulation of delayed rectifier potassium channel activity	1/414	0.0196768	1
GO:0032310	BP	prostaglandin secretion	1/414	0.0196768	1
GO:1903906	BP	regulation of plasma membrane raft polarization	1/414	0.0196768	1
GO:0070447	BP	positive regulation of oligodendrocyte progenitor proliferation	1/414	0.0196768	1
GO:0002642	BP	positive regulation of immunoglobulin biosynthetic process	1/414	0.0196768	1
GO:0002640	BP	regulation of immunoglobulin biosynthetic process	1/414	0.0196768	1
GO:0048176	BP	regulation of hepatocyte growth factor biosynthetic process	1/414	0.0196768	1
GO:0070179	BP	D-serine biosynthetic process	1/414	0.0196768	1
GO:2000560	BP	positive regulation of CD24 biosynthetic process	1/414	0.0196768	1
GO:1904207	BP	regulation of chemokine (C-C motif) ligand 2 secretion	1/414	0.0196768	1
GO:1904209	BP	positive regulation of chemokine (C-C motif) ligand 2 secretion	1/414	0.0196768	1
GO:0010021	BP	amylopectin biosynthetic process	1/414	0.0196768	1
GO:0048178	BP	negative regulation of hepatocyte growth factor biosynthetic process	1/414	0.0196768	1
GO:1902151	BP	regulation of response to DNA integrity checkpoint signaling	1/414	0.0196768	1
GO:1902153	BP	regulation of response to DNA damage checkpoint signaling	1/414	0.0196768	1
GO:2000761	BP	positive regulation of N-terminal peptidyl-lysine acetylation	1/414	0.0196768	1
GO:0046882	BP	negative regulation of follicle-stimulating hormone secretion	1/414	0.0196768	1
GO:1904425	BP	negative regulation of GTP binding	1/414	0.0196768	1
GO:0002035	BP	brain renin-angiotensin system	1/414	0.0196768	1
GO:0002033	BP	vasodilation by angiotensin involved in regulation of systemic arterial blood pressure	1/414	0.0196768	1
GO:0044381	BP	glucose import in response to insulin stimulus	1/414	0.0196768	1
GO:0090649	BP	response to oxygen-glucose deprivation	1/414	0.0196768	1
GO:0070367	BP	negative regulation of hepatocyte differentiation	1/414	0.0196768	1
GO:0001572	BP	lactosylceramide biosynthetic process	1/414	0.0196768	1
GO:0050928	BP	negative regulation of positive chemotaxis	1/414	0.0196768	1
GO:1904829	BP	regulation of aortic smooth muscle cell differentiation	1/414	0.0196768	1
GO:1904808	BP	positive regulation of protein oxidation	1/414	0.0196768	1
GO:1904806	BP	regulation of protein oxidation	1/414	0.0196768	1
GO:2001112	BP	regulation of cellular response to hepatocyte growth factor stimulus	1/414	0.0196768	1
GO:1904864	BP	negative regulation of beta-catenin-TCF complex assembly	1/414	0.0196768	1
GO:2000408	BP	negative regulation of T cell extravasation	1/414	0.0196768	1
GO:0061623	BP	glycolytic process from galactose	1/414	0.0196768	1
GO:1902203	BP	negative regulation of hepatocyte growth factor receptor signaling pathway	1/414	0.0196768	1
GO:0046437	BP	D-amino acid biosynthetic process	1/414	0.0196768	1
GO:0032644	BP	regulation of fractalkine production	1/414	0.0196768	1
GO:0032646	BP	regulation of hepatocyte growth factor production	1/414	0.0196768	1
GO:1904863	BP	regulation of beta-catenin-TCF complex assembly	1/414	0.0196768	1
GO:0072604	BP	interleukin-6 secretion	1/414	0.0196768	1
GO:0090214	BP	spongiotrophoblast layer developmental growth	1/414	0.0196768	1
GO:2000559	BP	regulation of CD24 biosynthetic process	1/414	0.0196768	1
GO:0001991	BP	regulation of systemic arterial blood pressure by circulatory renin-angiotensin	1/414	0.0196768	1
GO:0033197	BP	response to vitamin E	1/414	0.0196768	1
GO:0050754	BP	positive regulation of fractalkine biosynthetic process	1/414	0.0196768	1
GO:0050752	BP	regulation of fractalkine biosynthetic process	1/414	0.0196768	1
GO:0032686	BP	negative regulation of hepatocyte growth factor production	1/414	0.0196768	1
GO:0060466	BP	activation of meiosis involved in egg activation	1/414	0.0196768	1
GO:1902145	BP	regulation of response to cell cycle checkpoint signaling	1/414	0.0196768	1
GO:2000759	BP	regulation of N-terminal peptidyl-lysine acetylation	1/414	0.0196768	1
GO:0045713	BP	low-density lipoprotein particle receptor biosynthetic process	1/414	0.0196768	1
GO:1904237	BP	positive regulation of substrate-dependent cell migration, cell attachment to substrate	1/414	0.0196768	1
GO:1904235	BP	regulation of substrate-dependent cell migration, cell attachment to substrate	1/414	0.0196768	1
GO:0097017	BP	renal protein absorption	1/414	0.0196768	1
GO:0032724	BP	positive regulation of fractalkine production	1/414	0.0196768	1
GO:0052047	BP	interaction with other organism via secreted substance involved in symbiotic interaction	1/414	0.0196768	1
GO:0034371	BP	chylomicron remodeling	1/414	0.0196768	1
GO:0090650	BP	cellular response to oxygen-glucose deprivation	1/414	0.0196768	1
GO:0003065	BP	positive regulation of heart rate by epinephrine	1/414	0.0196768	1
GO:0042161	BP	lipoprotein oxidation	1/414	0.0196768	1
GO:0042160	BP	lipoprotein modification	1/414	0.0196768	1
GO:1904831	BP	positive regulation of aortic smooth muscle cell differentiation	1/414	0.0196768	1
GO:0045210	BP	FasL biosynthetic process	1/414	0.0196768	1
GO:0010986	BP	positive regulation of lipoprotein particle clearance	1/414	0.0196768	1
GO:2001113	BP	negative regulation of cellular response to hepatocyte growth factor stimulus	1/414	0.0196768	1
GO:0022013	BP	pallium cell proliferation in forebrain	1/414	0.0196768	1
GO:2000438	BP	negative regulation of monocyte extravasation	1/414	0.0196768	1
GO:0021956	BP	central nervous system interneuron axonogenesis	1/414	0.0196768	1
GO:0019221	BP	cytokine-mediated signaling pathway	12/414	0.0197349	1
GO:0010827	BP	regulation of glucose transport	5/414	0.0197908	1
GO:0044255	BP	cellular lipid metabolic process	26/414	0.0198117	1
GO:0042326	BP	negative regulation of phosphorylation	16/414	0.0206958	1
GO:2000758	BP	positive regulation of peptidyl-lysine acetylation	3/414	0.0207222	1
GO:0044767	BP	single-organism developmental process	95/414	0.0209539	1
GO:1903729	BP	regulation of plasma membrane organization	6/414	0.021661	1
GO:0007613	BP	memory	5/414	0.0218022	1
GO:0034380	BP	high-density lipoprotein particle assembly	2/414	0.0223754	1
GO:0008347	BP	glial cell migration	2/414	0.0223754	1
GO:0044539	BP	long-chain fatty acid import	2/414	0.0223754	1
GO:0051709	BP	regulation of killing of cells of other organism	2/414	0.0223754	1
GO:0006534	BP	cysteine metabolic process	2/414	0.0223754	1
GO:0014009	BP	glial cell proliferation	2/414	0.0223754	1
GO:0046325	BP	negative regulation of glucose import	2/414	0.0223754	1
GO:0048009	BP	insulin-like growth factor receptor signaling pathway	2/414	0.0223754	1
GO:0002444	BP	myeloid leukocyte mediated immunity	2/414	0.0223754	1
GO:0019367	BP	fatty acid elongation, saturated fatty acid	2/414	0.0223754	1
GO:0051712	BP	positive regulation of killing of cells of other organism	2/414	0.0223754	1
GO:0034370	BP	triglyceride-rich lipoprotein particle remodeling	2/414	0.0223754	1
GO:0051386	BP	regulation of neurotrophin TRK receptor signaling pathway	2/414	0.0223754	1
GO:0016125	BP	sterol metabolic process	6/414	0.0225331	1
GO:0010922	BP	positive regulation of phosphatase activity	3/414	0.0226153	1
GO:0018279	BP	protein N-linked glycosylation via asparagine	3/414	0.0226153	1
GO:0009225	BP	nucleotide-sugar metabolic process	3/414	0.0226153	1
GO:0043900	BP	regulation of multi-organism process	16/414	0.0227871	1
GO:0030301	BP	cholesterol transport	4/414	0.0229175	1
GO:0015918	BP	sterol transport	4/414	0.0229175	1
GO:0032880	BP	regulation of protein localization	29/414	0.0230974	1
GO:0009267	BP	cellular response to starvation	7/414	0.0232453	1
GO:0007420	BP	brain development	7/414	0.0232453	1
GO:0051248	BP	negative regulation of protein metabolic process	32/414	0.0232982	1
GO:0051289	BP	protein homotetramerization	5/414	0.0239421	1
GO:0019722	BP	calcium-mediated signaling	5/414	0.0239421	1
GO:0002230	BP	positive regulation of defense response to virus by host	5/414	0.0239421	1
GO:0032502	BP	developmental process	100/414	0.0243855	1
GO:0060291	BP	long-term synaptic potentiation	3/414	0.0245994	1
GO:0018196	BP	peptidyl-asparagine modification	3/414	0.0245994	1
GO:0090003	BP	regulation of establishment of protein localization to plasma membrane	3/414	0.0245994	1
GO:1903828	BP	negative regulation of cellular protein localization	7/414	0.0248452	1
GO:0051246	BP	regulation of protein metabolic process	68/414	0.02492	1
GO:0097529	BP	myeloid leukocyte migration	5/414	0.0250609	1
GO:0044272	BP	sulfur compound biosynthetic process	6/414	0.02529	1
GO:1903078	BP	positive regulation of protein localization to plasma membrane	4/414	0.0257504	1
GO:0000045	BP	autophagosome assembly	4/414	0.0257504	1
GO:0050708	BP	regulation of protein secretion	13/414	0.0260469	1
GO:0050872	BP	white fat cell differentiation	2/414	0.0261041	1
GO:0006662	BP	glycerol ether metabolic process	2/414	0.0261041	1
GO:0035428	BP	hexose transmembrane transport	2/414	0.0261041	1
GO:2000095	BP	regulation of Wnt signaling pathway, planar cell polarity pathway	2/414	0.0261041	1
GO:0046323	BP	glucose import	2/414	0.0261041	1
GO:0090239	BP	regulation of histone H4 acetylation	2/414	0.0261041	1
GO:0048599	BP	oocyte development	2/414	0.0261041	1
GO:0071356	BP	cellular response to tumor necrosis factor	5/414	0.0262128	1
GO:0044724	BP	single-organism carbohydrate catabolic process	5/414	0.0262128	1
GO:0015718	BP	monocarboxylic acid transport	6/414	0.0262568	1
GO:1904030	BP	negative regulation of cyclin-dependent protein kinase activity	3/414	0.0266744	1
GO:0006820	BP	anion transport	16/414	0.0267929	1
GO:0043666	BP	regulation of phosphoprotein phosphatase activity	4/414	0.0272422	1
GO:0045936	BP	negative regulation of phosphate metabolic process	18/414	0.0277044	1
GO:0010563	BP	negative regulation of phosphorus metabolic process	18/414	0.0277044	1
GO:0048878	BP	chemical homeostasis	25/414	0.0281579	1
GO:0018208	BP	peptidyl-proline modification	4/414	0.0287847	1
GO:0045879	BP	negative regulation of smoothened signaling pathway	3/414	0.02884	1
GO:0060828	BP	regulation of canonical Wnt signaling pathway	10/414	0.0295936	1
GO:1901700	BP	response to oxygen-containing compound	28/414	0.0295991	1
GO:0042035	BP	regulation of cytokine biosynthetic process	5/414	0.0298691	1
GO:0009143	BP	nucleoside triphosphate catabolic process	2/414	0.0300643	1
GO:0060026	BP	convergent extension	2/414	0.0300643	1
GO:0071285	BP	cellular response to lithium ion	2/414	0.0300643	1
GO:0050746	BP	regulation of lipoprotein metabolic process	2/414	0.0300643	1
GO:0010872	BP	regulation of cholesterol esterification	2/414	0.0300643	1
GO:0016446	BP	somatic hypermutation of immunoglobulin genes	2/414	0.0300643	1
GO:0007399	BP	nervous system development	7/414	0.0300941	1
GO:0030177	BP	positive regulation of Wnt signaling pathway	7/414	0.0310361	1
GO:0044262	BP	cellular carbohydrate metabolic process	7/414	0.0310361	1
GO:0010677	BP	negative regulation of cellular carbohydrate metabolic process	3/414	0.031096	1
GO:0006084	BP	acetyl-CoA metabolic process	3/414	0.031096	1
GO:0030510	BP	regulation of BMP signaling pathway	5/414	0.0311556	1
GO:0046486	BP	glycerolipid metabolic process	11/414	0.0317112	1
GO:0043207	BP	response to external biotic stimulus	21/414	0.0317476	1
GO:1904377	BP	positive regulation of protein localization to cell periphery	4/414	0.0320224	1
GO:0008285	BP	negative regulation of cell proliferation	19/414	0.0323686	1
GO:0001568	BP	blood vessel development	6/414	0.0325732	1
GO:0009611	BP	response to wounding	6/414	0.0325732	1
GO:0030154	BP	cell differentiation	41/414	0.0332765	1
GO:0000038	BP	very long-chain fatty acid metabolic process	3/414	0.0334418	1
GO:0098792	BP	xenophagy	4/414	0.0337181	1
GO:0050691	BP	regulation of defense response to virus by host	5/414	0.0338316	1
GO:0070293	BP	renal absorption	2/414	0.0342457	1
GO:1904706	BP	negative regulation of vascular smooth muscle cell proliferation	2/414	0.0342457	1
GO:0060965	BP	negative regulation of gene silencing by miRNA	2/414	0.0342457	1
GO:0032365	BP	intracellular lipid transport	2/414	0.0342457	1
GO:0045721	BP	negative regulation of gluconeogenesis	2/414	0.0342457	1
GO:0009226	BP	nucleotide-sugar biosynthetic process	2/414	0.0342457	1
GO:0010885	BP	regulation of cholesterol storage	2/414	0.0342457	1
GO:0006586	BP	indolalkylamine metabolic process	2/414	0.0342457	1
GO:0006568	BP	tryptophan metabolic process	2/414	0.0342457	1
GO:1902932	BP	positive regulation of alcohol biosynthetic process	2/414	0.0342457	1
GO:0043902	BP	positive regulation of multi-organism process	8/414	0.0348215	1
GO:0001676	BP	long-chain fatty acid metabolic process	4/414	0.0354651	1
GO:0046889	BP	positive regulation of lipid biosynthetic process	4/414	0.0354651	1
GO:0046324	BP	regulation of glucose import	4/414	0.0354651	1
GO:0032760	BP	positive regulation of tumor necrosis factor production	4/414	0.0354651	1
GO:1905037	BP	autophagosome organization	4/414	0.0354651	1
GO:0042304	BP	regulation of fatty acid biosynthetic process	3/414	0.0358771	1
GO:0010921	BP	regulation of phosphatase activity	6/414	0.0360715	1
GO:0016052	BP	carbohydrate catabolic process	5/414	0.0366461	1
GO:0061035	BP	regulation of cartilage development	4/414	0.0372637	1
GO:0090175	BP	regulation of establishment of planar polarity	4/414	0.0372637	1
GO:1903557	BP	positive regulation of tumor necrosis factor superfamily cytokine production	4/414	0.0372637	1
GO:0019932	BP	second-messenger-mediated signaling	6/414	0.0372892	1
GO:0071310	BP	cellular response to organic substance	33/414	0.0377567	1
GO:0051048	BP	negative regulation of secretion	7/414	0.0381867	1
GO:0021700	BP	developmental maturation	7/414	0.0381867	1
GO:0002686	BP	negative regulation of leukocyte migration	3/414	0.0384011	1
GO:0060263	BP	regulation of respiratory burst	2/414	0.0386378	1
GO:0010832	BP	negative regulation of myotube differentiation	2/414	0.0386378	1
GO:0090190	BP	positive regulation of branching involved in ureteric bud morphogenesis	2/414	0.0386378	1
GO:0045822	BP	negative regulation of heart contraction	2/414	0.0386378	1
GO:0045723	BP	positive regulation of fatty acid biosynthetic process	2/414	0.0386378	1
GO:0035196	BP	production of miRNAs involved in gene silencing by miRNA	2/414	0.0386378	1
GO:0010889	BP	regulation of sequestering of triglyceride	2/414	0.0386378	1
GO:0042534	BP	regulation of tumor necrosis factor biosynthetic process	2/414	0.0386378	1
GO:0033700	BP	phospholipid efflux	2/414	0.0386378	1
GO:0002566	BP	somatic diversification of immune receptors via somatic mutation	2/414	0.0386378	1
GO:0010226	BP	response to lithium ion	2/414	0.0386378	1
GO:0034219	BP	carbohydrate transmembrane transport	2/414	0.0386378	1
GO:0031104	BP	dendrite regeneration	1/414	0.0389674	1
GO:2000620	BP	positive regulation of histone H4-K16 acetylation	1/414	0.0389674	1
GO:0019355	BP	nicotinamide nucleotide biosynthetic process from aspartate	1/414	0.0389674	1
GO:0044524	BP	protein sulfhydration	1/414	0.0389674	1
GO:0015891	BP	siderophore transport	1/414	0.0389674	1
GO:0018352	BP	protein-pyridoxal-5-phosphate linkage	1/414	0.0389674	1
GO:2001201	BP	regulation of transforming growth factor-beta secretion	1/414	0.0389674	1
GO:0036474	BP	cell death in response to hydrogen peroxide	1/414	0.0389674	1
GO:0070178	BP	D-serine metabolic process	1/414	0.0389674	1
GO:0033122	BP	negative regulation of purine nucleotide catabolic process	1/414	0.0389674	1
GO:0045575	BP	basophil activation	1/414	0.0389674	1
GO:0034445	BP	negative regulation of plasma lipoprotein particle oxidation	1/414	0.0389674	1
GO:0034444	BP	regulation of plasma lipoprotein particle oxidation	1/414	0.0389674	1
GO:0018272	BP	protein-pyridoxal-5-phosphate linkage via peptidyl-N6-pyridoxal phosphate-L-lysine	1/414	0.0389674	1
GO:0002538	BP	arachidonic acid metabolite production involved in inflammatory response	1/414	0.0389674	1
GO:0038158	BP	granulocyte colony-stimulating factor signaling pathway	1/414	0.0389674	1
GO:0032512	BP	regulation of protein phosphatase type 2B activity	1/414	0.0389674	1
GO:0008627	BP	intrinsic apoptotic signaling pathway in response to osmotic stress	1/414	0.0389674	1
GO:0035566	BP	regulation of metanephros size	1/414	0.0389674	1
GO:0046881	BP	positive regulation of follicle-stimulating hormone secretion	1/414	0.0389674	1
GO:0060474	BP	positive regulation of sperm motility involved in capacitation	1/414	0.0389674	1
GO:1902689	BP	negative regulation of NAD metabolic process	1/414	0.0389674	1
GO:0010610	BP	regulation of mRNA stability involved in response to stress	1/414	0.0389674	1
GO:0071693	BP	protein transport within extracellular region	1/414	0.0389674	1
GO:0071692	BP	protein localization to extracellular region	1/414	0.0389674	1
GO:0070366	BP	regulation of hepatocyte differentiation	1/414	0.0389674	1
GO:0001579	BP	medium-chain fatty acid transport	1/414	0.0389674	1
GO:0034224	BP	cellular response to zinc ion starvation	1/414	0.0389674	1
GO:0006059	BP	hexitol metabolic process	1/414	0.0389674	1
GO:0055096	BP	low-density lipoprotein particle mediated signaling	1/414	0.0389674	1
GO:0055095	BP	lipoprotein particle mediated signaling	1/414	0.0389674	1
GO:0060994	BP	regulation of transcription from RNA polymerase II promoter involved in kidney development	1/414	0.0389674	1
GO:0044210	BP	'de novo' CTP biosynthetic process	1/414	0.0389674	1
GO:1900155	BP	negative regulation of bone trabecula formation	1/414	0.0389674	1
GO:0015688	BP	iron chelate transport	1/414	0.0389674	1
GO:0061622	BP	glycolytic process through glucose-1-phosphate	1/414	0.0389674	1
GO:0051012	BP	microtubule sliding	1/414	0.0389674	1
GO:0034164	BP	negative regulation of toll-like receptor 9 signaling pathway	1/414	0.0389674	1
GO:0060279	BP	positive regulation of ovulation	1/414	0.0389674	1
GO:0060278	BP	regulation of ovulation	1/414	0.0389674	1
GO:0002540	BP	leukotriene production involved in inflammatory response	1/414	0.0389674	1
GO:0080154	BP	regulation of fertilization	1/414	0.0389674	1
GO:0010706	BP	ganglioside biosynthetic process via lactosylceramide	1/414	0.0389674	1
GO:0046478	BP	lactosylceramide metabolic process	1/414	0.0389674	1
GO:1904985	BP	negative regulation of quinolinate biosynthetic process	1/414	0.0389674	1
GO:0018057	BP	peptidyl-lysine oxidation	1/414	0.0389674	1
GO:2001274	BP	negative regulation of glucose import in response to insulin stimulus	1/414	0.0389674	1
GO:0071279	BP	cellular response to cobalt ion	1/414	0.0389674	1
GO:1900154	BP	regulation of bone trabecula formation	1/414	0.0389674	1
GO:0034628	BP	'de novo' NAD biosynthetic process from aspartate	1/414	0.0389674	1
GO:1903632	BP	positive regulation of aminoacyl-tRNA ligase activity	1/414	0.0389674	1
GO:1903630	BP	regulation of aminoacyl-tRNA ligase activity	1/414	0.0389674	1
GO:1902856	BP	negative regulation of nonmotile primary cilium assembly	1/414	0.0389674	1
GO:1904984	BP	regulation of quinolinate biosynthetic process	1/414	0.0389674	1
GO:1900220	BP	semaphorin-plexin signaling pathway involved in bone trabecula morphogenesis	1/414	0.0389674	1
GO:0042350	BP	GDP-L-fucose biosynthetic process	1/414	0.0389674	1
GO:0042351	BP	'de novo' GDP-L-fucose biosynthetic process	1/414	0.0389674	1
GO:0032278	BP	positive regulation of gonadotropin secretion	1/414	0.0389674	1
GO:0002002	BP	regulation of angiotensin levels in blood	1/414	0.0389674	1
GO:0035063	BP	nuclear speck organization	1/414	0.0389674	1
GO:1904024	BP	negative regulation of glucose catabolic process to lactate via pyruvate	1/414	0.0389674	1
GO:0048659	BP	smooth muscle cell proliferation	1/414	0.0389674	1
GO:0010643	BP	cell communication by chemical coupling	1/414	0.0389674	1
GO:0032513	BP	negative regulation of protein phosphatase type 2B activity	1/414	0.0389674	1
GO:0072733	BP	response to staurosporine	1/414	0.0389674	1
GO:0072734	BP	cellular response to staurosporine	1/414	0.0389674	1
GO:0006203	BP	dGTP catabolic process	1/414	0.0389674	1
GO:0032025	BP	response to cobalt ion	1/414	0.0389674	1
GO:1904106	BP	protein localization to microvillus	1/414	0.0389674	1
GO:0050955	BP	thermoception	1/414	0.0389674	1
GO:0048203	BP	vesicle targeting, trans-Golgi to endosome	1/414	0.0389674	1
GO:0051597	BP	response to methylmercury	1/414	0.0389674	1
GO:0003050	BP	regulation of systemic arterial blood pressure by atrial natriuretic peptide	1/414	0.0389674	1
GO:0018146	BP	keratan sulfate biosynthetic process	1/414	0.0389674	1
GO:0019310	BP	inositol catabolic process	1/414	0.0389674	1
GO:0035592	BP	establishment of protein localization to extracellular region	1/414	0.0389674	1
GO:0036473	BP	cell death in response to oxidative stress	1/414	0.0389674	1
GO:0002276	BP	basophil activation involved in immune response	1/414	0.0389674	1
GO:0070201	BP	regulation of establishment of protein localization	22/414	0.0391229	1
GO:0045995	BP	regulation of embryonic development	6/414	0.0398025	1
GO:0001933	BP	negative regulation of protein phosphorylation	14/414	0.039956	1
GO:0007584	BP	response to nutrient	3/414	0.0410132	1
GO:0019751	BP	polyol metabolic process	4/414	0.0410155	1
GO:0006469	BP	negative regulation of protein kinase activity	9/414	0.0419747	1
GO:1901615	BP	organic hydroxy compound metabolic process	14/414	0.0420263	1
GO:1990830	BP	cellular response to leukemia inhibitory factor	5/414	0.0426957	1
GO:1990823	BP	response to leukemia inhibitory factor	5/414	0.0426957	1
GO:0065008	BP	regulation of biological quality	76/414	0.0428513	1
GO:0090136	BP	epithelial cell-cell adhesion	2/414	0.043231	1
GO:0010829	BP	negative regulation of glucose transport	2/414	0.043231	1
GO:0032332	BP	positive regulation of chondrocyte differentiation	2/414	0.043231	1
GO:0061213	BP	positive regulation of mesonephros development	2/414	0.043231	1
GO:0006085	BP	acetyl-CoA biosynthetic process	2/414	0.043231	1
GO:1904705	BP	regulation of vascular smooth muscle cell proliferation	3/414	0.0437126	1
GO:0000302	BP	response to reactive oxygen species	6/414	0.0451451	1
GO:0001818	BP	negative regulation of cytokine production	9/414	0.045181	1
GO:0051128	BP	regulation of cellular component organization	62/414	0.0454671	1
GO:0048522	BP	positive regulation of cellular process	115/414	0.0464468	1
GO:0022603	BP	regulation of anatomical structure morphogenesis	29/414	0.0468502	1
GO:0071456	BP	cellular response to hypoxia	4/414	0.0470303	1
GO:0032526	BP	response to retinoic acid	4/414	0.0470303	1
GO:0030148	BP	sphingolipid biosynthetic process	4/414	0.0470303	1
GO:0030851	BP	granulocyte differentiation	2/414	0.0480157	1
GO:0031102	BP	neuron projection regeneration	2/414	0.0480157	1
GO:0019400	BP	alditol metabolic process	2/414	0.0480157	1
GO:0048512	BP	circadian behavior	2/414	0.0480157	1
GO:0060149	BP	negative regulation of posttranscriptional gene silencing	2/414	0.0480157	1
GO:0060967	BP	negative regulation of gene silencing by RNA	2/414	0.0480157	1
GO:0018904	BP	ether metabolic process	2/414	0.0480157	1
GO:0010888	BP	negative regulation of lipid storage	2/414	0.0480157	1
GO:2000171	BP	negative regulation of dendrite development	2/414	0.0480157	1
GO:0010743	BP	regulation of macrophage derived foam cell differentiation	2/414	0.0480157	1
GO:0098581	BP	detection of external biotic stimulus	2/414	0.0480157	1
GO:1902547	BP	regulation of cellular response to vascular endothelial growth factor stimulus	2/414	0.0480157	1
GO:0042761	BP	very long-chain fatty acid biosynthetic process	2/414	0.0480157	1
GO:0080134	BP	regulation of response to stress	39/414	0.0493558	1
GO:1901985	BP	positive regulation of protein acetylation	3/414	0.0493699	1
GO:0043470	BP	regulation of carbohydrate catabolic process	3/414	0.0493699	1
GO:0043471	BP	regulation of cellular carbohydrate catabolic process	3/414	0.0493699	1
GO:0005578	CC	proteinaceous extracellular matrix	11/414	5.35779e-05	1
GO:0005604	CC	basement membrane	7/414	0.000374547	1
GO:0044420	CC	extracellular matrix component	8/414	0.000706353	1
GO:0005783	CC	endoplasmic reticulum	33/414	0.000825501	1
GO:0005921	CC	gap junction	3/414	0.00350032	1
GO:0044432	CC	endoplasmic reticulum part	29/414	0.00539192	1
GO:0005576	CC	extracellular region	28/414	0.0068044	1
GO:0034663	CC	endoplasmic reticulum chaperone complex	2/414	0.0188892	1
GO:0016020	CC	membrane	144/414	0.0191454	1
GO:0034365	CC	discoidal high-density lipoprotein particle	1/414	0.0196768	1
GO:0097541	CC	axonemal basal plate	1/414	0.0196768	1
GO:0034362	CC	low-density lipoprotein particle	2/414	0.0223754	1
GO:0005794	CC	Golgi apparatus	27/414	0.0250962	1
GO:0000780	CC	condensed nuclear chromosome, centromeric region	2/414	0.0261041	1
GO:0009986	CC	cell surface	16/414	0.0262035	1
GO:0098588	CC	bounding membrane of organelle	42/414	0.0263508	1
GO:0005640	CC	nuclear outer membrane	2/414	0.0300643	1
GO:0005793	CC	endoplasmic reticulum-Golgi intermediate compartment	4/414	0.030378	1
GO:0014069	CC	postsynaptic density	7/414	0.0319977	1
GO:0005789	CC	endoplasmic reticulum membrane	19/414	0.0330418	1
GO:0099572	CC	postsynaptic specialization	7/414	0.0339803	1
GO:0008305	CC	integrin complex	3/414	0.0358771	1
GO:0031092	CC	platelet alpha granule membrane	1/414	0.0389674	1
GO:0097233	CC	alveolar lamellar body membrane	1/414	0.0389674	1
GO:0097232	CC	lamellar body membrane	1/414	0.0389674	1
GO:0098845	CC	postsynaptic endosome	1/414	0.0389674	1
GO:0097447	CC	dendritic tree	1/414	0.0389674	1
GO:0097268	CC	cytoophidium	1/414	0.0389674	1
GO:0034667	CC	integrin alpha3-beta1 complex	1/414	0.0389674	1
GO:0017109	CC	glutamate-cysteine ligase complex	1/414	0.0389674	1
GO:0005886	CC	plasma membrane	64/414	0.0402826	1
GO:0031616	CC	spindle pole centrosome	2/414	0.043231	1
GO:0005763	CC	mitochondrial small ribosomal subunit	3/414	0.0437126	1
GO:0098636	CC	protein complex involved in cell adhesion	3/414	0.0437126	1
GO:0000314	CC	organellar small ribosomal subunit	3/414	0.0437126	1
GO:0030863	CC	cortical cytoskeleton	4/414	0.0470303	1
GO:1990777	CC	lipoprotein particle	3/414	0.0493699	1
GO:0034358	CC	plasma lipoprotein particle	3/414	0.0493699	1
GO:0005635	CC	nuclear envelope	6/414	0.0494317	1
GO:0001948	MF	glycoprotein binding	8/414	0.000112041	1
GO:0043394	MF	proteoglycan binding	5/414	0.000134654	1
GO:0016877	MF	ligase activity, forming carbon-sulfur bonds	6/414	0.000341492	1
GO:0004465	MF	lipoprotein lipase activity	2/414	0.00114365	1
GO:0005509	MF	calcium ion binding	27/414	0.00125329	1
GO:0004181	MF	metallocarboxypeptidase activity	4/414	0.00156723	1
GO:0008970	MF	phosphatidylcholine 1-acylhydrolase activity	2/414	0.00225749	1
GO:0015189	MF	L-lysine transmembrane transporter activity	2/414	0.00225749	1
GO:0004467	MF	long-chain fatty acid-CoA ligase activity	3/414	0.0023426	1
GO:0043395	MF	heparan sulfate proteoglycan binding	3/414	0.0023426	1
GO:0005520	MF	insulin-like growth factor binding	4/414	0.00270047	1
GO:0004312	MF	fatty acid synthase activity	3/414	0.0028858	1
GO:0016209	MF	antioxidant activity	6/414	0.00336134	1
GO:0016701	MF	oxidoreductase activity, acting on single donors with incorporation of molecular oxygen	4/414	0.00477654	1
GO:0008237	MF	metallopeptidase activity	10/414	0.00541336	1
GO:0015181	MF	arginine transmembrane transporter activity	2/414	0.0054979	1
GO:0019210	MF	kinase inhibitor activity	6/414	0.00557523	1
GO:0016878	MF	acid-thiol ligase activity	3/414	0.00579798	1
GO:0016854	MF	racemase and epimerase activity	3/414	0.00672277	1
GO:0015645	MF	fatty acid ligase activity	3/414	0.00773022	1
GO:1901681	MF	sulfur compound binding	10/414	0.00981759	1
GO:0030368	MF	interleukin-17 receptor activity	2/414	0.00999846	1
GO:0004908	MF	interleukin-1 receptor activity	2/414	0.00999846	1
GO:0043559	MF	insulin binding	2/414	0.00999846	1
GO:0080025	MF	phosphatidylinositol-3,5-bisphosphate binding	3/414	0.00999936	1
GO:0004896	MF	cytokine receptor activity	6/414	0.0117553	1
GO:0004180	MF	carboxypeptidase activity	4/414	0.013537	1
GO:0031683	MF	G-protein beta/gamma-subunit complex binding	3/414	0.0140571	1
GO:0004860	MF	protein kinase inhibitor activity	5/414	0.0161419	1
GO:0005355	MF	glucose transmembrane transporter activity	2/414	0.0188892	1
GO:0043560	MF	insulin receptor substrate binding	2/414	0.0188892	1
GO:0004185	MF	serine-type carboxypeptidase activity	2/414	0.0188892	1
GO:0004861	MF	cyclin-dependent protein serine/threonine kinase inhibitor activity	2/414	0.0188892	1
GO:0050840	MF	extracellular matrix binding	4/414	0.0190397	1
GO:0019207	MF	kinase regulator activity	9/414	0.0194814	1
GO:0008201	MF	heparin binding	7/414	0.0195594	1
GO:0047918	MF	GDP-mannose 3,5-epimerase activity	1/414	0.0196768	1
GO:0052740	MF	1-acyl-2-lysophosphatidylserine acylhydrolase activity	1/414	0.0196768	1
GO:0008721	MF	D-serine ammonia-lyase activity	1/414	0.0196768	1
GO:0004766	MF	spermidine synthase activity	1/414	0.0196768	1
GO:0047006	MF	17-alpha,20-alpha-dihydroxypregn-4-en-3-one dehydrogenase activity	1/414	0.0196768	1
GO:0016793	MF	triphosphoric monoester hydrolase activity	1/414	0.0196768	1
GO:0003878	MF	ATP citrate synthase activity	1/414	0.0196768	1
GO:0030729	MF	acetoacetate-CoA ligase activity	1/414	0.0196768	1
GO:0004313	MF	[acyl-carrier-protein] S-acetyltransferase activity	1/414	0.0196768	1
GO:0004316	MF	3-oxoacyl-[acyl-carrier-protein] reductase (NADPH) activity	1/414	0.0196768	1
GO:0004317	MF	3-hydroxypalmitoyl-[acyl-carrier-protein] dehydratase activity	1/414	0.0196768	1
GO:0004319	MF	enoyl-[acyl-carrier-protein] reductase (NADPH, B-specific) activity	1/414	0.0196768	1
GO:0031177	MF	phosphopantetheine binding	1/414	0.0196768	1
GO:0047451	MF	3-hydroxyoctanoyl-[acyl-carrier-protein] dehydratase activity	1/414	0.0196768	1
GO:0004163	MF	diphosphomevalonate decarboxylase activity	1/414	0.0196768	1
GO:0032560	MF	guanyl deoxyribonucleotide binding	1/414	0.0196768	1
GO:0032567	MF	dGTP binding	1/414	0.0196768	1
GO:0042988	MF	X11-like protein binding	1/414	0.0196768	1
GO:0047117	MF	enoyl-[acyl-carrier-protein] reductase (NADPH, A-specific) activity	1/414	0.0196768	1
GO:0018114	MF	threonine racemase activity	1/414	0.0196768	1
GO:0046812	MF	host cell surface binding	1/414	0.0196768	1
GO:0052739	MF	phosphatidylserine 1-acylhydrolase activity	1/414	0.0196768	1
GO:0045509	MF	interleukin-27 receptor activity	1/414	0.0196768	1
GO:0004051	MF	arachidonate 5-lipoxygenase activity	1/414	0.0196768	1
GO:0016295	MF	myristoyl-[acyl-carrier-protein] hydrolase activity	1/414	0.0196768	1
GO:0016296	MF	palmitoyl-[acyl-carrier-protein] hydrolase activity	1/414	0.0196768	1
GO:0016297	MF	acyl-[acyl-carrier-protein] hydrolase activity	1/414	0.0196768	1
GO:0000121	MF	glycerol-1-phosphatase activity	1/414	0.0196768	1
GO:0004320	MF	oleoyl-[acyl-carrier-protein] hydrolase activity	1/414	0.0196768	1
GO:0046789	MF	host cell surface receptor binding	1/414	0.0196768	1
GO:0008832	MF	dGTPase activity	1/414	0.0196768	1
GO:0019171	MF	3-hydroxyacyl-[acyl-carrier-protein] dehydratase activity	1/414	0.0196768	1
GO:0030378	MF	serine racemase activity	1/414	0.0196768	1
GO:0043136	MF	glycerol-3-phosphatase activity	1/414	0.0196768	1
GO:0005178	MF	integrin binding	6/414	0.021661	1
GO:0016857	MF	racemase and epimerase activity, acting on carbohydrates and derivatives	2/414	0.0223754	1
GO:0009922	MF	fatty acid elongase activity	2/414	0.0223754	1
GO:0015665	MF	alcohol transmembrane transporter activity	2/414	0.0223754	1
GO:0015174	MF	basic amino acid transmembrane transporter activity	2/414	0.0223754	1
GO:0019887	MF	protein kinase regulator activity	8/414	0.022825	1
GO:0008235	MF	metalloexopeptidase activity	4/414	0.0243089	1
GO:0017147	MF	Wnt-protein binding	3/414	0.0245994	1
GO:0031994	MF	insulin-like growth factor I binding	2/414	0.0261041	1
GO:0032794	MF	GTPase activating protein binding	2/414	0.0261041	1
GO:0004222	MF	metalloendopeptidase activity	6/414	0.0262568	1
GO:0015144	MF	carbohydrate transmembrane transporter activity	3/414	0.0266744	1
GO:0032266	MF	phosphatidylinositol-3-phosphate binding	3/414	0.0266744	1
GO:0016702	MF	oxidoreductase activity, acting on single donors with incorporation of molecular oxygen, incorporation of two atoms of oxygen	3/414	0.0266744	1
GO:1901476	MF	carbohydrate transporter activity	3/414	0.0266744	1
GO:0016616	MF	oxidoreductase activity, acting on the CH-OH group of donors, NAD or NADP as acceptor	7/414	0.0273842	1
GO:1902936	MF	phosphatidylinositol bisphosphate binding	5/414	0.0286166	1
GO:0051213	MF	dioxygenase activity	5/414	0.0298691	1
GO:0008253	MF	5'-nucleotidase activity	2/414	0.0300643	1
GO:0015149	MF	hexose transmembrane transporter activity	2/414	0.0300643	1
GO:0070566	MF	adenylyltransferase activity	3/414	0.031096	1
GO:0043177	MF	organic acid binding	8/414	0.0330172	1
GO:0031406	MF	carboxylic acid binding	8/414	0.0330172	1
GO:0005539	MF	glycosaminoglycan binding	8/414	0.0330172	1
GO:0005504	MF	fatty acid binding	3/414	0.0334418	1
GO:0008252	MF	nucleotidase activity	2/414	0.0386378	1
GO:0036041	MF	long-chain fatty acid binding	2/414	0.0386378	1
GO:0004666	MF	prostaglandin-endoperoxide synthase activity	1/414	0.0389674	1
GO:0003883	MF	CTP synthase activity	1/414	0.0389674	1
GO:1903981	MF	enterobactin binding	1/414	0.0389674	1
GO:0050062	MF	long-chain-fatty-acyl-CoA reductase activity	1/414	0.0389674	1
GO:0070538	MF	oleic acid binding	1/414	0.0389674	1
GO:0016855	MF	racemase and epimerase activity, acting on amino acids and derivatives	1/414	0.0389674	1
GO:0044540	MF	L-cystine L-cysteine-lyase (deaminating)	1/414	0.0389674	1
GO:0034040	MF	lipid-transporting ATPase activity	1/414	0.0389674	1
GO:0050577	MF	GDP-L-fucose synthase activity	1/414	0.0389674	1
GO:0050113	MF	inositol oxygenase activity	1/414	0.0389674	1
GO:0004314	MF	[acyl-carrier-protein] S-malonyltransferase activity	1/414	0.0389674	1
GO:0004315	MF	3-oxoacyl-[acyl-carrier-protein] synthase activity	1/414	0.0389674	1
GO:0047323	MF	[3-methyl-2-oxobutanoate dehydrogenase (acetyl-transferring)] kinase activity	1/414	0.0389674	1
GO:0004123	MF	cystathionine gamma-lyase activity	1/414	0.0389674	1
GO:0034041	MF	sterol-transporting ATPase activity	1/414	0.0389674	1
GO:0004335	MF	galactokinase activity	1/414	0.0389674	1
GO:0034617	MF	tetrahydrobiopterin binding	1/414	0.0389674	1
GO:0016419	MF	S-malonyltransferase activity	1/414	0.0389674	1
GO:0080146	MF	L-cysteine desulfhydrase activity	1/414	0.0389674	1
GO:0050659	MF	N-acetylgalactosamine 4-sulfate 6-O-sulfotransferase activity	1/414	0.0389674	1
GO:0050656	MF	3'-phosphoadenosine 5'-phosphosulfate binding	1/414	0.0389674	1
GO:0017050	MF	D-erythro-sphingosine kinase activity	1/414	0.0389674	1
GO:0008967	MF	phosphoglycolate phosphatase activity	1/414	0.0389674	1
GO:0001760	MF	aminocarboxymuconate-semialdehyde decarboxylase activity	1/414	0.0389674	1
GO:0000064	MF	L-ornithine transmembrane transporter activity	1/414	0.0389674	1
GO:1904929	MF	coreceptor activity involved in Wnt signaling pathway, planar cell polarity pathway	1/414	0.0389674	1
GO:0000253	MF	3-keto sterol reductase activity	1/414	0.0389674	1
GO:0005010	MF	insulin-like growth factor-activated receptor activity	1/414	0.0389674	1
GO:0036361	MF	racemase activity, acting on amino acids and derivatives	1/414	0.0389674	1
GO:0003978	MF	UDP-glucose 4-epimerase activity	1/414	0.0389674	1
GO:0047661	MF	amino-acid racemase activity	1/414	0.0389674	1
GO:0038021	MF	leptin receptor activity	1/414	0.0389674	1
GO:0016300	MF	tRNA (uracil) methyltransferase activity	1/414	0.0389674	1
GO:0045159	MF	myosin II binding	1/414	0.0389674	1
GO:0008489	MF	UDP-galactose:glucosylceramide beta-1,4-galactosyltransferase activity	1/414	0.0389674	1
GO:0033754	MF	indoleamine 2,3-dioxygenase activity	1/414	0.0389674	1
GO:0008108	MF	UDP-glucose:hexose-1-phosphate uridylyltransferase activity	1/414	0.0389674	1
GO:0047598	MF	7-dehydrocholesterol reductase activity	1/414	0.0389674	1
GO:0016420	MF	malonyltransferase activity	1/414	0.0389674	1
GO:0005102	MF	receptor binding	37/414	0.0427061	1
GO:0005528	MF	FK506 binding	2/414	0.043231	1
GO:0005527	MF	macrolide binding	2/414	0.043231	1
GO:0070008	MF	serine-type exopeptidase activity	2/414	0.043231	1
GO:0004601	MF	peroxidase activity	3/414	0.0437126	1
GO:0019902	MF	phosphatase binding	7/414	0.0463417	1
GO:0015145	MF	monosaccharide transmembrane transporter activity	2/414	0.0480157	1
GO:0004602	MF	glutathione peroxidase activity	2/414	0.0480157	1
GO:1901981	MF	phosphatidylinositol phosphate binding	6/414	0.0494317	1

## Sheet: cluster2
GO id	Term type	Description	Ratio_in_study	pvalue	padjust
GO:0043436	BP	oxoacid metabolic process	27/243	8.86593e-06	0.175075
GO:0044281	BP	small molecule metabolic process	40/243	1.2198e-05	0.240873
GO:0006082	BP	organic acid metabolic process	27/243	1.27818e-05	0.252401
GO:0006520	BP	cellular amino acid metabolic process	15/243	1.82668e-05	0.360715
GO:0019752	BP	carboxylic acid metabolic process	25/243	2.32261e-05	0.458647
GO:1901605	BP	alpha-amino acid metabolic process	12/243	4.40417e-05	0.869691
GO:0019216	BP	regulation of lipid metabolic process	13/243	4.98055e-05	0.983509
GO:1901623	BP	regulation of lymphocyte chemotaxis	4/243	5.87e-05	1
GO:0001822	BP	kidney development	8/243	6.51722e-05	1
GO:1904707	BP	positive regulation of vascular smooth muscle cell proliferation	4/243	0.000181426	1
GO:0033032	BP	regulation of myeloid cell apoptotic process	4/243	0.000181426	1
GO:0046890	BP	regulation of lipid biosynthetic process	8/243	0.000206111	1
GO:1901564	BP	organonitrogen compound metabolic process	38/243	0.000269865	1
GO:0048661	BP	positive regulation of smooth muscle cell proliferation	5/243	0.000273493	1
GO:0006790	BP	sulfur compound metabolic process	11/243	0.000363256	1
GO:0032847	BP	regulation of cellular pH reduction	2/243	0.000395496	1
GO:1901624	BP	negative regulation of lymphocyte chemotaxis	2/243	0.000395496	1
GO:0007512	BP	adult heart development	3/243	0.000399485	1
GO:0019218	BP	regulation of steroid metabolic process	6/243	0.000455806	1
GO:0044283	BP	small molecule biosynthetic process	14/243	0.000519474	1
GO:0030097	BP	hemopoiesis	6/243	0.000655951	1
GO:0009066	BP	aspartate family amino acid metabolic process	5/243	0.000863396	1
GO:0014741	BP	negative regulation of muscle hypertrophy	3/243	0.00091793	1
GO:0035336	BP	long-chain fatty-acyl-CoA metabolic process	3/243	0.00091793	1
GO:0031102	BP	neuron projection regeneration	3/243	0.00109216	1
GO:0055088	BP	lipid homeostasis	7/243	0.00113099	1
GO:1904705	BP	regulation of vascular smooth muscle cell proliferation	4/243	0.0011445	1
GO:0014910	BP	regulation of smooth muscle cell migration	4/243	0.0011445	1
GO:0010565	BP	regulation of cellular ketone metabolic process	7/243	0.00128135	1
GO:0014911	BP	positive regulation of smooth muscle cell migration	3/243	0.00128594	1
GO:2000501	BP	regulation of natural killer cell chemotaxis	2/243	0.00129829	1
GO:1901565	BP	organonitrogen compound catabolic process	11/243	0.0014006	1
GO:0071310	BP	cellular response to organic substance	26/243	0.00154109	1
GO:0051928	BP	positive regulation of calcium ion transport	5/243	0.00166178	1
GO:0019800	BP	peptide cross-linking via chondroitin 4-sulfate glycosaminoglycan	2/243	0.0019326	1
GO:0070100	BP	negative regulation of chemokine-mediated signaling pathway	2/243	0.0019326	1
GO:0030239	BP	myofibril assembly	3/243	0.00199217	1
GO:0035383	BP	thioester metabolic process	5/243	0.00209826	1
GO:0006637	BP	acyl-CoA metabolic process	5/243	0.00209826	1
GO:0010033	BP	response to organic substance	33/243	0.00248065	1
GO:1901606	BP	alpha-amino acid catabolic process	6/243	0.002507	1
GO:0002931	BP	response to ischemia	3/243	0.00257414	1
GO:0006930	BP	substrate-dependent cell migration, cell extension	2/243	0.00268506	1
GO:0008215	BP	spermine metabolic process	2/243	0.00268506	1
GO:0070099	BP	regulation of chemokine-mediated signaling pathway	2/243	0.00268506	1
GO:0051289	BP	protein homotetramerization	5/243	0.00275475	1
GO:0016053	BP	organic acid biosynthetic process	9/243	0.00280386	1
GO:0046394	BP	carboxylic acid biosynthetic process	9/243	0.00280386	1
GO:1901701	BP	cellular response to oxygen-containing compound	16/243	0.00289161	1
GO:0035337	BP	fatty-acyl-CoA metabolic process	3/243	0.00290042	1
GO:2000401	BP	regulation of lymphocyte migration	4/243	0.00304352	1
GO:0051924	BP	regulation of calcium ion transport	7/243	0.00322836	1
GO:0051384	BP	response to glucocorticoid	4/243	0.00349212	1
GO:2000109	BP	regulation of macrophage apoptotic process	2/243	0.00355287	1
GO:0032264	BP	IMP salvage	2/243	0.00355287	1
GO:0048518	BP	positive regulation of biological process	82/243	0.00370047	1
GO:0048878	BP	chemical homeostasis	19/243	0.00379718	1
GO:0050918	BP	positive chemotaxis	3/243	0.00402738	1
GO:0051153	BP	regulation of striated muscle cell differentiation	5/243	0.00409673	1
GO:1901700	BP	response to oxygen-containing compound	21/243	0.0041713	1
GO:0050810	BP	regulation of steroid biosynthetic process	4/243	0.0042461	1
GO:0009063	BP	cellular amino acid catabolic process	6/243	0.00452465	1
GO:0006531	BP	aspartate metabolic process	2/243	0.00453328	1
GO:0001672	BP	regulation of chromatin assembly or disassembly	2/243	0.00453328	1
GO:0035338	BP	long-chain fatty-acyl-CoA biosynthetic process	2/243	0.00453328	1
GO:0048660	BP	regulation of smooth muscle cell proliferation	5/243	0.00470304	1
GO:0006641	BP	triglyceride metabolic process	4/243	0.0048055	1
GO:0060191	BP	regulation of lipase activity	4/243	0.0048055	1
GO:0044092	BP	negative regulation of molecular function	21/243	0.00512768	1
GO:0031960	BP	response to corticosteroid	4/243	0.00541237	1
GO:0044712	BP	single-organism catabolic process	18/243	0.00541717	1
GO:0006694	BP	steroid biosynthetic process	5/243	0.0056072	1
GO:0032261	BP	purine nucleotide salvage	2/243	0.00562361	1
GO:0010898	BP	positive regulation of triglyceride catabolic process	2/243	0.00562361	1
GO:0008652	BP	cellular amino acid biosynthetic process	5/243	0.00585112	1
GO:0016054	BP	organic acid catabolic process	8/243	0.0062992	1
GO:0046395	BP	carboxylic acid catabolic process	8/243	0.0062992	1
GO:0002682	BP	regulation of immune system process	26/243	0.00632202	1
GO:0007031	BP	peroxisome organization	3/243	0.00642944	1
GO:0009987	BP	cellular process	170/243	0.00646216	1
GO:0055003	BP	cardiac myofibril assembly	2/243	0.0068212	1
GO:0043031	BP	negative regulation of macrophage activation	2/243	0.0068212	1
GO:1901978	BP	positive regulation of cell cycle checkpoint	2/243	0.0068212	1
GO:0046949	BP	fatty-acyl-CoA biosynthetic process	2/243	0.0068212	1
GO:0035457	BP	cellular response to interferon-alpha	2/243	0.0068212	1
GO:0051262	BP	protein tetramerization	6/243	0.00684786	1
GO:0043401	BP	steroid hormone mediated signaling pathway	5/243	0.00718369	1
GO:0030278	BP	regulation of ossification	7/243	0.00728098	1
GO:0001649	BP	osteoblast differentiation	5/243	0.00747359	1
GO:0035335	BP	peptidyl-tyrosine dephosphorylation	4/243	0.00753474	1
GO:0043433	BP	negative regulation of sequence-specific DNA binding transcription factor activity	6/243	0.0075431	1
GO:0002688	BP	regulation of leukocyte chemotaxis	5/243	0.00777155	1
GO:0030308	BP	negative regulation of cell growth	6/243	0.00778577	1
GO:0002683	BP	negative regulation of immune system process	11/243	0.00798364	1
GO:0000050	BP	urea cycle	2/243	0.00812345	1
GO:0000052	BP	citrulline metabolic process	2/243	0.00812345	1
GO:2000402	BP	negative regulation of lymphocyte migration	2/243	0.00812345	1
GO:0010873	BP	positive regulation of cholesterol esterification	2/243	0.00812345	1
GO:0070857	BP	regulation of bile acid biosynthetic process	2/243	0.00812345	1
GO:0038166	BP	angiotensin-activated signaling pathway	2/243	0.00812345	1
GO:0019627	BP	urea metabolic process	2/243	0.00812345	1
GO:0010819	BP	regulation of T cell chemotaxis	2/243	0.00812345	1
GO:0033033	BP	negative regulation of myeloid cell apoptotic process	2/243	0.00812345	1
GO:1901976	BP	regulation of cell cycle checkpoint	3/243	0.00820342	1
GO:0016042	BP	lipid catabolic process	8/243	0.00857983	1
GO:0044248	BP	cellular catabolic process	27/243	0.00859265	1
GO:0008150	BP	biological_process	218/243	0.00874325	1
GO:0031099	BP	regeneration	4/243	0.00877553	1
GO:0070887	BP	cellular response to chemical stimulus	27/243	0.00883881	1
GO:0042304	BP	regulation of fatty acid biosynthetic process	3/243	0.00885227	1
GO:0019217	BP	regulation of fatty acid metabolic process	4/243	0.00921698	1
GO:0002250	BP	adaptive immune response	5/243	0.00938594	1
GO:0044711	BP	single-organism biosynthetic process	23/243	0.00942316	1
GO:0051482	BP	positive regulation of cytosolic calcium ion concentration involved in phospholipase C-activating G-protein coupled signaling pathway	2/243	0.00952781	1
GO:1904251	BP	regulation of bile acid metabolic process	2/243	0.00952781	1
GO:0055089	BP	fatty acid homeostasis	2/243	0.00952781	1
GO:0002089	BP	lens morphogenesis in camera-type eye	2/243	0.00952781	1
GO:0009056	BP	catabolic process	32/243	0.00955235	1
GO:0009064	BP	glutamine family amino acid metabolic process	4/243	0.0101427	1
GO:0006639	BP	acylglycerol metabolic process	4/243	0.0101427	1
GO:0050850	BP	positive regulation of calcium-mediated signaling	3/243	0.0102379	1
GO:0014743	BP	regulation of muscle hypertrophy	3/243	0.0102379	1
GO:0033500	BP	carbohydrate homeostasis	6/243	0.0105305	1
GO:0051704	BP	multi-organism process	19/243	0.0105359	1
GO:0044057	BP	regulation of system process	10/243	0.0106084	1
GO:0006638	BP	neutral lipid metabolic process	4/243	0.0106273	1
GO:0043030	BP	regulation of macrophage activation	3/243	0.0109752	1
GO:0043094	BP	cellular metabolic compound salvage	3/243	0.0109752	1
GO:1901658	BP	glycosyl compound catabolic process	3/243	0.0109752	1
GO:0010872	BP	regulation of cholesterol esterification	2/243	0.0110318	1
GO:0001701	BP	in utero embryonic development	7/243	0.0112718	1
GO:0044419	BP	interspecies interaction between organisms	9/243	0.0112834	1
GO:0090425	BP	acinar cell differentiation	1/243	0.0115494	1
GO:2000878	BP	positive regulation of oligopeptide transport	1/243	0.0115494	1
GO:0036413	BP	histone H3-R26 citrullination	1/243	0.0115494	1
GO:0036414	BP	histone citrullination	1/243	0.0115494	1
GO:0010711	BP	negative regulation of collagen catabolic process	1/243	0.0115494	1
GO:0052097	BP	interspecies quorum sensing	1/243	0.0115494	1
GO:0019442	BP	tryptophan catabolic process to acetyl-CoA	1/243	0.0115494	1
GO:0032848	BP	negative regulation of cellular pH reduction	1/243	0.0115494	1
GO:0038178	BP	complement component C5a signaling pathway	1/243	0.0115494	1
GO:2000979	BP	positive regulation of forebrain neuron differentiation	1/243	0.0115494	1
GO:0061114	BP	branching involved in pancreas morphogenesis	1/243	0.0115494	1
GO:0032920	BP	putrescine acetylation	1/243	0.0115494	1
GO:0046204	BP	nor-spermidine metabolic process	1/243	0.0115494	1
GO:0031662	BP	positive regulation of cyclin-dependent protein serine/threonine kinase activity involved in G2/M transition of mitotic cell cycle	1/243	0.0115494	1
GO:0031660	BP	regulation of cyclin-dependent protein serine/threonine kinase activity involved in G2/M transition of mitotic cell cycle	1/243	0.0115494	1
GO:1904464	BP	regulation of matrix metallopeptidase secretion	1/243	0.0115494	1
GO:1904465	BP	negative regulation of matrix metallopeptidase secretion	1/243	0.0115494	1
GO:0043630	BP	ncRNA polyadenylation involved in polyadenylation-dependent ncRNA catabolic process	1/243	0.0115494	1
GO:0014060	BP	regulation of epinephrine secretion	1/243	0.0115494	1
GO:0033602	BP	negative regulation of dopamine secretion	1/243	0.0115494	1
GO:0043375	BP	CD8-positive, alpha-beta T cell lineage commitment	1/243	0.0115494	1
GO:0002194	BP	hepatocyte cell migration	1/243	0.0115494	1
GO:0071050	BP	snoRNA polyadenylation	1/243	0.0115494	1
GO:1902963	BP	negative regulation of metalloendopeptidase activity involved in amyloid precursor protein catabolic process	1/243	0.0115494	1
GO:1902962	BP	regulation of metalloendopeptidase activity involved in amyloid precursor protein catabolic process	1/243	0.0115494	1
GO:0031453	BP	positive regulation of heterochromatin assembly	1/243	0.0115494	1
GO:2001148	BP	regulation of dipeptide transmembrane transport	1/243	0.0115494	1
GO:0098759	BP	cellular response to interleukin-8	1/243	0.0115494	1
GO:0098758	BP	response to interleukin-8	1/243	0.0115494	1
GO:0032919	BP	spermine acetylation	1/243	0.0115494	1
GO:0045925	BP	positive regulation of female receptivity	1/243	0.0115494	1
GO:0060156	BP	milk ejection	1/243	0.0115494	1
GO:0060310	BP	regulation of elastin catabolic process	1/243	0.0115494	1
GO:0060311	BP	negative regulation of elastin catabolic process	1/243	0.0115494	1
GO:0009372	BP	quorum sensing	1/243	0.0115494	1
GO:0070715	BP	sodium-dependent organic cation transport	1/243	0.0115494	1
GO:2000880	BP	positive regulation of dipeptide transport	1/243	0.0115494	1
GO:0032811	BP	negative regulation of epinephrine secretion	1/243	0.0115494	1
GO:0090088	BP	regulation of oligopeptide transport	1/243	0.0115494	1
GO:0072301	BP	regulation of metanephric glomerular mesangial cell proliferation	1/243	0.0115494	1
GO:0072303	BP	positive regulation of glomerular metanephric mesangial cell proliferation	1/243	0.0115494	1
GO:0043629	BP	ncRNA polyadenylation	1/243	0.0115494	1
GO:0014053	BP	negative regulation of gamma-aminobutyric acid secretion	1/243	0.0115494	1
GO:0090089	BP	regulation of dipeptide transport	1/243	0.0115494	1
GO:0031445	BP	regulation of heterochromatin assembly	1/243	0.0115494	1
GO:0060730	BP	regulation of intestinal epithelial structure maintenance	1/243	0.0115494	1
GO:0060731	BP	positive regulation of intestinal epithelial structure maintenance	1/243	0.0115494	1
GO:0052106	BP	quorum sensing involved in interaction with host	1/243	0.0115494	1
GO:2001150	BP	positive regulation of dipeptide transmembrane transport	1/243	0.0115494	1
GO:0003408	BP	optic cup formation involved in camera-type eye development	1/243	0.0115494	1
GO:0009719	BP	response to endogenous stimulus	18/243	0.0115668	1
GO:0030500	BP	regulation of bone mineralization	4/243	0.0116409	1
GO:1904036	BP	negative regulation of epithelial cell apoptotic process	3/243	0.0117425	1
GO:0050789	BP	regulation of biological process	140/243	0.0117597	1
GO:2000021	BP	regulation of ion homeostasis	6/243	0.0117999	1
GO:0042221	BP	response to chemical	36/243	0.0118554	1
GO:0032787	BP	monocarboxylic acid metabolic process	12/243	0.012355	1
GO:0009988	BP	cell-cell recognition	3/243	0.0125399	1
GO:0006805	BP	xenobiotic metabolic process	3/243	0.0125399	1
GO:0002689	BP	negative regulation of leukocyte chemotaxis	2/243	0.0126328	1
GO:1903054	BP	negative regulation of extracellular matrix organization	2/243	0.0126328	1
GO:0010614	BP	negative regulation of cardiac muscle hypertrophy	2/243	0.0126328	1
GO:0071941	BP	nitrogen cycle metabolic process	2/243	0.0126328	1
GO:0043009	BP	chordate embryonic development	7/243	0.0126997	1
GO:0046165	BP	alcohol biosynthetic process	5/243	0.012848	1
GO:0051147	BP	regulation of muscle cell differentiation	6/243	0.0131735	1
GO:0060193	BP	positive regulation of lipase activity	3/243	0.0133675	1
GO:0060420	BP	regulation of heart growth	3/243	0.0133675	1
GO:0008284	BP	positive regulation of cell proliferation	16/243	0.0133709	1
GO:0014070	BP	response to organic cyclic compound	12/243	0.0135932	1
GO:0045926	BP	negative regulation of growth	7/243	0.0136166	1
GO:0031032	BP	actomyosin structure organization	4/243	0.0138495	1
GO:0045638	BP	negative regulation of myeloid cell differentiation	4/243	0.0138495	1
GO:0044282	BP	small molecule catabolic process	9/243	0.0138552	1
GO:1901861	BP	regulation of muscle tissue development	5/243	0.014171	1
GO:0010759	BP	positive regulation of macrophage chemotaxis	2/243	0.0143286	1
GO:0006103	BP	2-oxoglutarate metabolic process	2/243	0.0143286	1
GO:2000811	BP	negative regulation of anoikis	2/243	0.0143286	1
GO:0035094	BP	response to nicotine	2/243	0.0143286	1
GO:0043101	BP	purine-containing compound salvage	2/243	0.0143286	1
GO:0019432	BP	triglyceride biosynthetic process	2/243	0.0143286	1
GO:0010896	BP	regulation of triglyceride catabolic process	2/243	0.0143286	1
GO:1901617	BP	organic hydroxy compound biosynthetic process	6/243	0.0150432	1
GO:0051716	BP	cellular response to stimulus	41/243	0.0155097	1
GO:0009792	BP	embryo development ending in birth or egg hatching	7/243	0.0159391	1
GO:0034103	BP	regulation of tissue remodeling	3/243	0.0160338	1
GO:0006695	BP	cholesterol biosynthetic process	3/243	0.0160338	1
GO:0031343	BP	positive regulation of cell killing	3/243	0.0160338	1
GO:0051004	BP	regulation of lipoprotein lipase activity	2/243	0.0161167	1
GO:0050920	BP	regulation of chemotaxis	6/243	0.0162495	1
GO:0050848	BP	regulation of calcium-mediated signaling	4/243	0.0163076	1
GO:0065007	BP	biological regulation	146/243	0.0167567	1
GO:0042632	BP	cholesterol homeostasis	4/243	0.0169621	1
GO:1902653	BP	secondary alcohol biosynthetic process	3/243	0.016984	1
GO:0048534	BP	hematopoietic or lymphoid organ development	6/243	0.0175211	1
GO:0030522	BP	intracellular receptor signaling pathway	5/243	0.0176067	1
GO:0055092	BP	sterol homeostasis	4/243	0.0176328	1
GO:0046463	BP	acylglycerol biosynthetic process	2/243	0.0179948	1
GO:0046460	BP	neutral lipid biosynthetic process	2/243	0.0179948	1
GO:1901070	BP	guanosine-containing compound biosynthetic process	2/243	0.0179948	1
GO:0099560	BP	synaptic membrane adhesion	2/243	0.0179948	1
GO:0042761	BP	very long-chain fatty acid biosynthetic process	2/243	0.0179948	1
GO:0008037	BP	cell recognition	4/243	0.0183197	1
GO:0048522	BP	positive regulation of cellular process	73/243	0.0183311	1
GO:0043270	BP	positive regulation of ion transport	6/243	0.0188594	1
GO:0070167	BP	regulation of biomineral tissue development	4/243	0.0190231	1
GO:0043648	BP	dicarboxylic acid metabolic process	4/243	0.0190231	1
GO:0045778	BP	positive regulation of ossification	4/243	0.0190231	1
GO:0043173	BP	nucleotide salvage	2/243	0.0199605	1
GO:0006188	BP	IMP biosynthetic process	2/243	0.0199605	1
GO:0009068	BP	aspartate family amino acid catabolic process	2/243	0.0199605	1
GO:0030497	BP	fatty acid elongation	2/243	0.0199605	1
GO:0043900	BP	regulation of multi-organism process	11/243	0.020495	1
GO:0044237	BP	cellular metabolic process	102/243	0.0211902	1
GO:0098609	BP	cell-cell adhesion	12/243	0.0217674	1
GO:0006869	BP	lipid transport	7/243	0.0218379	1
GO:0009790	BP	embryo development	7/243	0.0218379	1
GO:1901607	BP	alpha-amino acid biosynthetic process	4/243	0.0220028	1
GO:0001503	BP	ossification	4/243	0.0220028	1
GO:0042402	BP	cellular biogenic amine catabolic process	2/243	0.0220117	1
GO:0071675	BP	regulation of mononuclear cell migration	2/243	0.0220117	1
GO:0045954	BP	positive regulation of natural killer cell mediated cytotoxicity	2/243	0.0220117	1
GO:0006577	BP	amino-acid betaine metabolic process	2/243	0.0220117	1
GO:0010224	BP	response to UV-B	2/243	0.0220117	1
GO:0035455	BP	response to interferon-alpha	2/243	0.0220117	1
GO:0009310	BP	amine catabolic process	2/243	0.0220117	1
GO:0090026	BP	positive regulation of monocyte chemotaxis	2/243	0.0220117	1
GO:0030520	BP	intracellular estrogen receptor signaling pathway	2/243	0.0220117	1
GO:0006525	BP	arginine metabolic process	2/243	0.0220117	1
GO:0002717	BP	positive regulation of natural killer cell mediated immunity	2/243	0.0220117	1
GO:1903510	BP	mucopolysaccharide metabolic process	3/243	0.0221994	1
GO:0016126	BP	sterol biosynthetic process	3/243	0.0221994	1
GO:0043502	BP	regulation of muscle adaptation	3/243	0.0221994	1
GO:0065008	BP	regulation of biological quality	49/243	0.0228185	1
GO:0010751	BP	negative regulation of nitric oxide mediated signal transduction	1/243	0.022966	1
GO:0032385	BP	positive regulation of intracellular cholesterol transport	1/243	0.022966	1
GO:0032382	BP	positive regulation of intracellular sterol transport	1/243	0.022966	1
GO:0033383	BP	geranyl diphosphate metabolic process	1/243	0.022966	1
GO:0046671	BP	negative regulation of retinal cell programmed cell death	1/243	0.022966	1
GO:0046619	BP	optic placode formation involved in camera-type eye formation	1/243	0.022966	1
GO:0046618	BP	drug export	1/243	0.022966	1
GO:2000502	BP	negative regulation of natural killer cell chemotaxis	1/243	0.022966	1
GO:0002357	BP	defense response to tumor cell	1/243	0.022966	1
GO:0000053	BP	argininosuccinate metabolic process	1/243	0.022966	1
GO:0032849	BP	positive regulation of cellular pH reduction	1/243	0.022966	1
GO:0010847	BP	regulation of chromatin assembly	1/243	0.022966	1
GO:0010848	BP	regulation of chromatin disassembly	1/243	0.022966	1
GO:0008050	BP	female courtship behavior	1/243	0.022966	1
GO:1904205	BP	negative regulation of skeletal muscle hypertrophy	1/243	0.022966	1
GO:0033384	BP	geranyl diphosphate biosynthetic process	1/243	0.022966	1
GO:0034445	BP	negative regulation of plasma lipoprotein particle oxidation	1/243	0.022966	1
GO:0034444	BP	regulation of plasma lipoprotein particle oxidation	1/243	0.022966	1
GO:0007091	BP	metaphase/anaphase transition of mitotic cell cycle	1/243	0.022966	1
GO:0006579	BP	amino-acid betaine catabolic process	1/243	0.022966	1
GO:0033604	BP	negative regulation of catecholamine secretion	1/243	0.022966	1
GO:0061052	BP	negative regulation of cell growth involved in cardiac muscle cell development	1/243	0.022966	1
GO:0014042	BP	positive regulation of neuron maturation	1/243	0.022966	1
GO:0042908	BP	xenobiotic transport	1/243	0.022966	1
GO:0032240	BP	negative regulation of nucleobase-containing compound transport	1/243	0.022966	1
GO:0031990	BP	mRNA export from nucleus in response to heat stress	1/243	0.022966	1
GO:0000189	BP	MAPK import into nucleus	1/243	0.022966	1
GO:0071387	BP	cellular response to cortisol stimulus	1/243	0.022966	1
GO:1901090	BP	regulation of protein tetramerization	1/243	0.022966	1
GO:1901091	BP	negative regulation of protein tetramerization	1/243	0.022966	1
GO:1901093	BP	regulation of protein homotetramerization	1/243	0.022966	1
GO:1901094	BP	negative regulation of protein homotetramerization	1/243	0.022966	1
GO:0021592	BP	fourth ventricle development	1/243	0.022966	1
GO:0044784	BP	metaphase/anaphase transition of cell cycle	1/243	0.022966	1
GO:0009082	BP	branched-chain amino acid biosynthetic process	1/243	0.022966	1
GO:0006982	BP	response to lipid hydroperoxide	1/243	0.022966	1
GO:0060897	BP	neural plate regionalization	1/243	0.022966	1
GO:0060896	BP	neural plate pattern specification	1/243	0.022966	1
GO:0032918	BP	spermidine acetylation	1/243	0.022966	1
GO:0032917	BP	polyamine acetylation	1/243	0.022966	1
GO:1902904	BP	negative regulation of fibril organization	1/243	0.022966	1
GO:0001743	BP	optic placode formation	1/243	0.022966	1
GO:1901373	BP	lipid hydroperoxide transport	1/243	0.022966	1
GO:0017055	BP	negative regulation of RNA polymerase II transcriptional preinitiation complex assembly	1/243	0.022966	1
GO:0044721	BP	protein import into peroxisome matrix, substrate release	1/243	0.022966	1
GO:0046832	BP	negative regulation of RNA export from nucleus	1/243	0.022966	1
GO:1990428	BP	miRNA transport	1/243	0.022966	1
GO:0048338	BP	mesoderm structural organization	1/243	0.022966	1
GO:0070458	BP	cellular detoxification of nitrogen compound	1/243	0.022966	1
GO:0036250	BP	peroxisome transport along microtubule	1/243	0.022966	1
GO:0003294	BP	atrial ventricular junction remodeling	1/243	0.022966	1
GO:0048352	BP	paraxial mesoderm structural organization	1/243	0.022966	1
GO:0090618	BP	DNA clamp unloading	1/243	0.022966	1
GO:0032379	BP	positive regulation of intracellular lipid transport	1/243	0.022966	1
GO:0021998	BP	neural plate mediolateral regionalization	1/243	0.022966	1
GO:0060849	BP	regulation of transcription involved in lymphatic endothelial cell fate commitment	1/243	0.022966	1
GO:0071934	BP	thiamine transmembrane transport	1/243	0.022966	1
GO:0061709	BP	reticulophagy	1/243	0.022966	1
GO:0014052	BP	regulation of gamma-aminobutyric acid secretion	1/243	0.022966	1
GO:1904414	BP	positive regulation of cardiac ventricle development	1/243	0.022966	1
GO:1904412	BP	regulation of cardiac ventricle development	1/243	0.022966	1
GO:0010643	BP	cell communication by chemical coupling	1/243	0.022966	1
GO:0018916	BP	nitrobenzene metabolic process	1/243	0.022966	1
GO:1901675	BP	negative regulation of histone H3-K27 acetylation	1/243	0.022966	1
GO:0045799	BP	positive regulation of chromatin assembly or disassembly	1/243	0.022966	1
GO:0086097	BP	phospholipase C-activating angiotensin-activated signaling pathway	1/243	0.022966	1
GO:0051595	BP	response to methylglyoxal	1/243	0.022966	1
GO:0002418	BP	immune response to tumor cell	1/243	0.022966	1
GO:0071506	BP	cellular response to mycophenolic acid	1/243	0.022966	1
GO:0071505	BP	response to mycophenolic acid	1/243	0.022966	1
GO:0002449	BP	lymphocyte mediated immunity	3/243	0.0233356	1
GO:1902017	BP	regulation of cilium assembly	3/243	0.0233356	1
GO:0055081	BP	anion homeostasis	3/243	0.0233356	1
GO:0044710	BP	single-organism metabolic process	63/243	0.0235586	1
GO:0006595	BP	polyamine metabolic process	2/243	0.024146	1
GO:2000209	BP	regulation of anoikis	2/243	0.024146	1
GO:0042537	BP	benzene-containing compound metabolic process	2/243	0.024146	1
GO:0010243	BP	response to organonitrogen compound	11/243	0.0244911	1
GO:0051155	BP	positive regulation of striated muscle cell differentiation	3/243	0.0245029	1
GO:0009755	BP	hormone-mediated signaling pathway	5/243	0.0253613	1
GO:0042592	BP	homeostatic process	23/243	0.0260117	1
GO:0090208	BP	positive regulation of triglyceride metabolic process	2/243	0.0263614	1
GO:0014912	BP	negative regulation of smooth muscle cell migration	2/243	0.0263614	1
GO:0018149	BP	peptide cross-linking	2/243	0.0263614	1
GO:0050865	BP	regulation of cell activation	11/243	0.0267419	1
GO:1901575	BP	organic substance catabolic process	28/243	0.0268037	1
GO:0010830	BP	regulation of myotube differentiation	3/243	0.0269305	1
GO:1903426	BP	regulation of reactive oxygen species biosynthetic process	3/243	0.0269305	1
GO:0048514	BP	blood vessel morphogenesis	4/243	0.0269799	1
GO:0032501	BP	multicellular organismal process	40/243	0.0276467	1
GO:0043269	BP	regulation of ion transport	11/243	0.0278353	1
GO:0044703	BP	multi-organism reproductive process	3/243	0.0281907	1
GO:1901068	BP	guanosine-containing compound metabolic process	3/243	0.0281907	1
GO:0048592	BP	eye morphogenesis	3/243	0.0281907	1
GO:0045939	BP	negative regulation of steroid metabolic process	2/243	0.0286557	1
GO:0006555	BP	methionine metabolic process	2/243	0.0286557	1
GO:0045724	BP	positive regulation of cilium assembly	2/243	0.0286557	1
GO:0030204	BP	chondroitin sulfate metabolic process	2/243	0.0286557	1
GO:0007565	BP	female pregnancy	2/243	0.0286557	1
GO:0046040	BP	IMP metabolic process	2/243	0.0286557	1
GO:0031069	BP	hair follicle morphogenesis	2/243	0.0286557	1
GO:0034377	BP	plasma lipoprotein particle assembly	2/243	0.0286557	1
GO:0010894	BP	negative regulation of steroid biosynthetic process	2/243	0.0286557	1
GO:0032844	BP	regulation of homeostatic process	10/243	0.0290369	1
GO:0051051	BP	negative regulation of transport	10/243	0.0290369	1
GO:0050994	BP	regulation of lipid catabolic process	3/243	0.0294819	1
GO:0071229	BP	cellular response to acid chemical	5/243	0.0295761	1
GO:0010758	BP	regulation of macrophage chemotaxis	2/243	0.0310267	1
GO:0008053	BP	mitochondrial fusion	2/243	0.0310267	1
GO:0044058	BP	regulation of digestive system process	2/243	0.0310267	1
GO:1904407	BP	positive regulation of nitric oxide metabolic process	2/243	0.0310267	1
GO:0045429	BP	positive regulation of nitric oxide biosynthetic process	2/243	0.0310267	1
GO:1901576	BP	organic substance biosynthetic process	38/243	0.0314011	1
GO:0006576	BP	cellular biogenic amine metabolic process	4/243	0.0316019	1
GO:0008203	BP	cholesterol metabolic process	4/243	0.0316019	1
GO:0044106	BP	cellular amine metabolic process	4/243	0.0316019	1
GO:0008202	BP	steroid metabolic process	6/243	0.032136	1
GO:0015908	BP	fatty acid transport	3/243	0.0321565	1
GO:0044699	BP	single-organism process	146/243	0.0327817	1
GO:0050794	BP	regulation of cellular process	132/243	0.0329116	1
GO:0071704	BP	organic substance metabolic process	107/243	0.033011	1
GO:0030198	BP	extracellular matrix organization	6/243	0.0334599	1
GO:0001909	BP	leukocyte mediated cytotoxicity	2/243	0.0334725	1
GO:0001825	BP	blastocyst formation	2/243	0.0334725	1
GO:0065005	BP	protein-lipid complex assembly	2/243	0.0334725	1
GO:2000406	BP	positive regulation of T cell migration	2/243	0.0334725	1
GO:0032469	BP	endoplasmic reticulum calcium ion homeostasis	2/243	0.0334725	1
GO:0045940	BP	positive regulation of steroid metabolic process	2/243	0.0334725	1
GO:1901657	BP	glycosyl compound metabolic process	8/243	0.0335267	1
GO:0051851	BP	modification by host of symbiont morphology or physiology	3/243	0.0335398	1
GO:0043062	BP	extracellular structure organization	6/243	0.0341349	1
GO:0055005	BP	ventricular cardiac myofibril assembly	1/243	0.0342513	1
GO:0035634	BP	response to stilbenoid	1/243	0.0342513	1
GO:0034486	BP	vacuolar transmembrane transport	1/243	0.0342513	1
GO:0010716	BP	negative regulation of extracellular matrix disassembly	1/243	0.0342513	1
GO:2000503	BP	positive regulation of natural killer cell chemotaxis	1/243	0.0342513	1
GO:0019072	BP	viral genome packaging	1/243	0.0342513	1
GO:0019074	BP	viral RNA genome packaging	1/243	0.0342513	1
GO:1904764	BP	chaperone-mediated autophagy translocation complex disassembly	1/243	0.0342513	1
GO:1902603	BP	carnitine transmembrane transport	1/243	0.0342513	1
GO:0034443	BP	negative regulation of lipoprotein oxidation	1/243	0.0342513	1
GO:0034442	BP	regulation of lipoprotein oxidation	1/243	0.0342513	1
GO:2001245	BP	regulation of phosphatidylcholine biosynthetic process	1/243	0.0342513	1
GO:1901509	BP	regulation of endothelial tube morphogenesis	1/243	0.0342513	1
GO:0006532	BP	aspartate biosynthetic process	1/243	0.0342513	1
GO:0006533	BP	aspartate catabolic process	1/243	0.0342513	1
GO:1903225	BP	negative regulation of endodermal cell differentiation	1/243	0.0342513	1
GO:1904204	BP	regulation of skeletal muscle hypertrophy	1/243	0.0342513	1
GO:0006550	BP	isoleucine catabolic process	1/243	0.0342513	1
GO:0006551	BP	leucine metabolic process	1/243	0.0342513	1
GO:0060414	BP	aorta smooth muscle tissue morphogenesis	1/243	0.0342513	1
GO:0019557	BP	histidine catabolic process to glutamate and formate	1/243	0.0342513	1
GO:0044053	BP	translocation of peptides or proteins into host cell cytoplasm	1/243	0.0342513	1
GO:0060298	BP	positive regulation of sarcomere organization	1/243	0.0342513	1
GO:0072318	BP	clathrin coat disassembly	1/243	0.0342513	1
GO:0019860	BP	uracil metabolic process	1/243	0.0342513	1
GO:0006808	BP	regulation of nitrogen utilization	1/243	0.0342513	1
GO:0070194	BP	synaptonemal complex disassembly	1/243	0.0342513	1
GO:0015888	BP	thiamine transport	1/243	0.0342513	1
GO:0097062	BP	dendritic spine maintenance	1/243	0.0342513	1
GO:0044417	BP	translocation of molecules into host	1/243	0.0342513	1
GO:0048874	BP	homeostasis of number of cells in a free-living population	1/243	0.0342513	1
GO:0006212	BP	uracil catabolic process	1/243	0.0342513	1
GO:1901740	BP	negative regulation of myoblast fusion	1/243	0.0342513	1
GO:0006404	BP	RNA import into nucleus	1/243	0.0342513	1
GO:0070858	BP	negative regulation of bile acid biosynthetic process	1/243	0.0342513	1
GO:0051808	BP	translocation of peptides or proteins into other organism involved in symbiotic interaction	1/243	0.0342513	1
GO:0010749	BP	regulation of nitric oxide mediated signal transduction	1/243	0.0342513	1
GO:2000110	BP	negative regulation of macrophage apoptotic process	1/243	0.0342513	1
GO:1902903	BP	regulation of fibril organization	1/243	0.0342513	1
GO:0034553	BP	mitochondrial respiratory chain complex II assembly	1/243	0.0342513	1
GO:0034552	BP	respiratory chain complex II assembly	1/243	0.0342513	1
GO:0045924	BP	regulation of female receptivity	1/243	0.0342513	1
GO:0060313	BP	negative regulation of blood vessel remodeling	1/243	0.0342513	1
GO:0042000	BP	translocation of peptides or proteins into host	1/243	0.0342513	1
GO:1904252	BP	negative regulation of bile acid metabolic process	1/243	0.0342513	1
GO:0071641	BP	negative regulation of macrophage inflammatory protein 1 alpha production	1/243	0.0342513	1
GO:0071643	BP	regulation of chemokine (C-C motif) ligand 4 production	1/243	0.0342513	1
GO:0071644	BP	negative regulation of chemokine (C-C motif) ligand 4 production	1/243	0.0342513	1
GO:0061740	BP	protein targeting to lysosome involved in chaperone-mediated autophagy	1/243	0.0342513	1
GO:0061741	BP	chaperone-mediated protein transport involved in chaperone-mediated autophagy	1/243	0.0342513	1
GO:0019550	BP	glutamate catabolic process to aspartate	1/243	0.0342513	1
GO:0019551	BP	glutamate catabolic process to 2-oxoglutarate	1/243	0.0342513	1
GO:0019556	BP	histidine catabolic process to glutamate and formamide	1/243	0.0342513	1
GO:0045337	BP	farnesyl diphosphate biosynthetic process	1/243	0.0342513	1
GO:0006549	BP	isoleucine metabolic process	1/243	0.0342513	1
GO:0048378	BP	regulation of lateral mesodermal cell fate specification	1/243	0.0342513	1
GO:0051138	BP	positive regulation of NK T cell differentiation	1/243	0.0342513	1
GO:0043606	BP	formamide metabolic process	1/243	0.0342513	1
GO:1903892	BP	negative regulation of ATF6-mediated unfolded protein response	1/243	0.0342513	1
GO:0097032	BP	mitochondrial respiratory chain complex II biogenesis	1/243	0.0342513	1
GO:0015942	BP	formate metabolic process	1/243	0.0342513	1
GO:2000182	BP	regulation of progesterone biosynthetic process	1/243	0.0342513	1
GO:0051410	BP	detoxification of nitrogen compound	1/243	0.0342513	1
GO:0002430	BP	complement receptor mediated signaling pathway	1/243	0.0342513	1
GO:0051836	BP	translocation of molecules into other organism involved in symbiotic interaction	1/243	0.0342513	1
GO:0015670	BP	carbon dioxide transport	1/243	0.0342513	1
GO:0009447	BP	putrescine catabolic process	1/243	0.0342513	1
GO:0021747	BP	cochlear nucleus development	1/243	0.0342513	1
GO:0015732	BP	prostaglandin transport	1/243	0.0342513	1
GO:1902652	BP	secondary alcohol metabolic process	4/243	0.0345847	1
GO:0050801	BP	ion homeostasis	12/243	0.0355485	1
GO:0042269	BP	regulation of natural killer cell mediated cytotoxicity	2/243	0.035991	1
GO:0045744	BP	negative regulation of G-protein coupled receptor protein signaling pathway	2/243	0.035991	1
GO:0033688	BP	regulation of osteoblast proliferation	2/243	0.035991	1
GO:0090025	BP	regulation of monocyte chemotaxis	2/243	0.035991	1
GO:0030518	BP	intracellular steroid hormone receptor signaling pathway	3/243	0.0363979	1
GO:0042593	BP	glucose homeostasis	5/243	0.0366847	1
GO:0006629	BP	lipid metabolic process	20/243	0.0368951	1
GO:0006575	BP	cellular modified amino acid metabolic process	6/243	0.0369229	1
GO:0008610	BP	lipid biosynthetic process	10/243	0.0374456	1
GO:1904035	BP	regulation of epithelial cell apoptotic process	3/243	0.0378725	1
GO:0090596	BP	sensory organ morphogenesis	3/243	0.0378725	1
GO:0045669	BP	positive regulation of osteoblast differentiation	3/243	0.0378725	1
GO:0048636	BP	positive regulation of muscle organ development	3/243	0.0378725	1
GO:0045844	BP	positive regulation of striated muscle tissue development	3/243	0.0378725	1
GO:0030041	BP	actin filament polymerization	2/243	0.0385801	1
GO:0045737	BP	positive regulation of cyclin-dependent protein serine/threonine kinase activity	2/243	0.0385801	1
GO:0002715	BP	regulation of natural killer cell mediated immunity	2/243	0.0385801	1
GO:0097435	BP	fibril organization	2/243	0.0385801	1
GO:1901863	BP	positive regulation of muscle tissue development	3/243	0.0393772	1
GO:0051239	BP	regulation of multicellular organismal process	41/243	0.0398018	1
GO:0016125	BP	sterol metabolic process	4/243	0.0399078	1
GO:0002685	BP	regulation of leukocyte migration	5/243	0.0401533	1
GO:0002429	BP	immune response-activating cell surface receptor signaling pathway	5/243	0.0401533	1
GO:0051702	BP	interaction with symbiont	3/243	0.0409119	1
GO:0031341	BP	regulation of cell killing	3/243	0.0409119	1
GO:0010906	BP	regulation of glucose metabolic process	4/243	0.0410253	1
GO:0010811	BP	positive regulation of cell-substrate adhesion	4/243	0.0410253	1
GO:0007006	BP	mitochondrial membrane organization	4/243	0.0410253	1
GO:0002694	BP	regulation of leukocyte activation	10/243	0.0411917	1
GO:0051259	BP	protein oligomerization	10/243	0.0411917	1
GO:0035384	BP	thioester biosynthetic process	2/243	0.041238	1
GO:0010712	BP	regulation of collagen metabolic process	2/243	0.041238	1
GO:0034113	BP	heterotypic cell-cell adhesion	2/243	0.041238	1
GO:0071616	BP	acyl-CoA biosynthetic process	2/243	0.041238	1
GO:0046320	BP	regulation of fatty acid oxidation	2/243	0.041238	1
GO:0010971	BP	positive regulation of G2/M transition of mitotic cell cycle	2/243	0.041238	1
GO:0060421	BP	positive regulation of heart growth	2/243	0.041238	1
GO:0002443	BP	leukocyte mediated immunity	3/243	0.0424764	1
GO:0044242	BP	cellular lipid catabolic process	5/243	0.0428814	1
GO:0009308	BP	amine metabolic process	4/243	0.0433133	1
GO:0009058	BP	biosynthetic process	39/243	0.0438144	1
GO:0010959	BP	regulation of metal ion transport	7/243	0.0438536	1
GO:0043921	BP	modulation by host of viral transcription	2/243	0.0439627	1
GO:0052312	BP	modulation of transcription in other organism involved in symbiotic interaction	2/243	0.0439627	1
GO:0034405	BP	response to fluid shear stress	2/243	0.0439627	1
GO:0052472	BP	modulation by host of symbiont transcription	2/243	0.0439627	1
GO:0050996	BP	positive regulation of lipid catabolic process	2/243	0.0439627	1
GO:0044246	BP	regulation of multicellular organismal metabolic process	2/243	0.0439627	1
GO:1902117	BP	positive regulation of organelle assembly	3/243	0.0440706	1
GO:0032387	BP	negative regulation of intracellular transport	4/243	0.0444838	1
GO:0015718	BP	monocarboxylic acid transport	4/243	0.0444838	1
GO:0007155	BP	cell adhesion	16/243	0.0451162	1
GO:0048511	BP	rhythmic process	6/243	0.045327	1
GO:1901214	BP	regulation of neuron death	6/243	0.045327	1
GO:0006597	BP	spermine biosynthetic process	1/243	0.0454067	1
GO:0018101	BP	protein citrullination	1/243	0.0454067	1
GO:1905077	BP	negative regulation of interleukin-17 secretion	1/243	0.0454067	1
GO:0080184	BP	response to phenylpropanoid	1/243	0.0454067	1
GO:0032430	BP	positive regulation of phospholipase A2 activity	1/243	0.0454067	1
GO:2000819	BP	regulation of nucleotide-excision repair	1/243	0.0454067	1
GO:0046099	BP	guanine biosynthetic process	1/243	0.0454067	1
GO:0006344	BP	maintenance of chromatin silencing	1/243	0.0454067	1
GO:0070564	BP	positive regulation of vitamin D receptor signaling pathway	1/243	0.0454067	1
GO:0010710	BP	regulation of collagen catabolic process	1/243	0.0454067	1
GO:2000666	BP	negative regulation of interleukin-13 secretion	1/243	0.0454067	1
GO:0048515	BP	spermatid differentiation	1/243	0.0454067	1
GO:0051956	BP	negative regulation of amino acid transport	1/243	0.0454067	1
GO:0060304	BP	regulation of phosphatidylinositol dephosphorylation	1/243	0.0454067	1
GO:0048133	BP	male germ-line stem cell asymmetric division	1/243	0.0454067	1
GO:0042866	BP	pyruvate biosynthetic process	1/243	0.0454067	1
GO:0060180	BP	female mating behavior	1/243	0.0454067	1
GO:0042078	BP	germ-line stem cell division	1/243	0.0454067	1
GO:2000977	BP	regulation of forebrain neuron differentiation	1/243	0.0454067	1
GO:1900003	BP	regulation of serine-type endopeptidase activity	1/243	0.0454067	1
GO:1900004	BP	negative regulation of serine-type endopeptidase activity	1/243	0.0454067	1
GO:0061734	BP	parkin-mediated mitophagy in response to mitochondrial depolarization	1/243	0.0454067	1
GO:0097494	BP	regulation of vesicle size	1/243	0.0454067	1
GO:0060456	BP	positive regulation of digestive system process	1/243	0.0454067	1
GO:0014049	BP	positive regulation of glutamate secretion	1/243	0.0454067	1
GO:0042178	BP	xenobiotic catabolic process	1/243	0.0454067	1
GO:0072126	BP	positive regulation of glomerular mesangial cell proliferation	1/243	0.0454067	1
GO:0043503	BP	skeletal muscle fiber adaptation	1/243	0.0454067	1
GO:0032263	BP	GMP salvage	1/243	0.0454067	1
GO:0060214	BP	endocardium formation	1/243	0.0454067	1
GO:1902571	BP	regulation of serine-type peptidase activity	1/243	0.0454067	1
GO:0071076	BP	RNA 3' uridylation	1/243	0.0454067	1
GO:1903566	BP	positive regulation of protein localization to cilium	1/243	0.0454067	1
GO:1900152	BP	negative regulation of nuclear-transcribed mRNA catabolic process, deadenylation-dependent decay	1/243	0.0454067	1
GO:0034242	BP	negative regulation of syncytium formation by plasma membrane fusion	1/243	0.0454067	1
GO:0006178	BP	guanine salvage	1/243	0.0454067	1
GO:0014877	BP	response to muscle inactivity involved in regulation of muscle adaptation	1/243	0.0454067	1
GO:0014870	BP	response to muscle inactivity	1/243	0.0454067	1
GO:0006210	BP	thymine catabolic process	1/243	0.0454067	1
GO:0060212	BP	negative regulation of nuclear-transcribed mRNA poly(A) tail shortening	1/243	0.0454067	1
GO:0003272	BP	endocardial cushion formation	1/243	0.0454067	1
GO:0014854	BP	response to inactivity	1/243	0.0454067	1
GO:0046668	BP	regulation of retinal cell programmed cell death	1/243	0.0454067	1
GO:1902572	BP	negative regulation of serine-type peptidase activity	1/243	0.0454067	1
GO:0006968	BP	cellular defense response	1/243	0.0454067	1
GO:0060914	BP	heart formation	1/243	0.0454067	1
GO:0014894	BP	response to denervation involved in regulation of muscle adaptation	1/243	0.0454067	1
GO:1901724	BP	positive regulation of cell proliferation involved in kidney development	1/243	0.0454067	1
GO:1904778	BP	positive regulation of protein localization to cell cortex	1/243	0.0454067	1
GO:1990613	BP	mitochondrial membrane fusion	1/243	0.0454067	1
GO:1903891	BP	regulation of ATF6-mediated unfolded protein response	1/243	0.0454067	1
GO:0006565	BP	L-serine catabolic process	1/243	0.0454067	1
GO:0072300	BP	positive regulation of metanephric glomerulus development	1/243	0.0454067	1
GO:0071211	BP	protein targeting to vacuole involved in autophagy	1/243	0.0454067	1
GO:0050915	BP	sensory perception of sour taste	1/243	0.0454067	1
GO:0019859	BP	thymine metabolic process	1/243	0.0454067	1
GO:0001920	BP	negative regulation of receptor recycling	1/243	0.0454067	1
GO:1901674	BP	regulation of histone H3-K27 acetylation	1/243	0.0454067	1
GO:0043305	BP	negative regulation of mast cell degranulation	1/243	0.0454067	1
GO:0072298	BP	regulation of metanephric glomerulus development	1/243	0.0454067	1
GO:0071504	BP	cellular response to heparin	1/243	0.0454067	1
GO:0071503	BP	response to heparin	1/243	0.0454067	1
GO:0052695	BP	cellular glucuronidation	1/243	0.0454067	1
GO:0098728	BP	germline stem cell asymmetric division	1/243	0.0454067	1
GO:0051216	BP	cartilage development	3/243	0.0456944	1
GO:0030814	BP	regulation of cAMP metabolic process	3/243	0.0456944	1
GO:1901992	BP	positive regulation of mitotic cell cycle phase transition	3/243	0.0456944	1
GO:0022610	BP	biological adhesion	16/243	0.0466236	1
GO:0071333	BP	cellular response to glucose stimulus	2/243	0.0467524	1
GO:2000403	BP	positive regulation of lymphocyte migration	2/243	0.0467524	1
GO:0006378	BP	mRNA polyadenylation	2/243	0.0467524	1
GO:0010518	BP	positive regulation of phospholipase activity	2/243	0.0467524	1
GO:0051154	BP	negative regulation of striated muscle cell differentiation	2/243	0.0467524	1
GO:0002088	BP	lens development in camera-type eye	2/243	0.0467524	1
GO:0009749	BP	response to glucose	3/243	0.0473475	1
GO:0015914	BP	phospholipid transport	3/243	0.0473475	1
GO:0031667	BP	response to nutrient levels	6/243	0.0478098	1
GO:0016051	BP	carbohydrate biosynthetic process	4/243	0.0481008	1
GO:0006066	BP	alcohol metabolic process	7/243	0.0489235	1
GO:0010522	BP	regulation of calcium ion transport into cytosol	3/243	0.0490297	1
GO:0016202	BP	regulation of striated muscle tissue development	4/243	0.0493417	1
GO:0045667	BP	regulation of osteoblast differentiation	4/243	0.0493417	1
GO:0040008	BP	regulation of growth	12/243	0.0494289	1
GO:0009164	BP	nucleoside catabolic process	2/243	0.0496052	1
GO:0071385	BP	cellular response to glucocorticoid stimulus	2/243	0.0496052	1
GO:0006094	BP	gluconeogenesis	2/243	0.0496052	1
GO:0046850	BP	regulation of bone remodeling	2/243	0.0496052	1
GO:0007339	BP	binding of sperm to zona pellucida	2/243	0.0496052	1
GO:0050853	BP	B cell receptor signaling pathway	2/243	0.0496052	1
GO:0014031	BP	mesenchymal cell development	2/243	0.0496052	1
GO:0044421	CC	extracellular region part	52/243	0.00035797	1
GO:0005739	CC	mitochondrion	31/243	0.000374401	1
GO:0005578	CC	proteinaceous extracellular matrix	7/243	0.000796882	1
GO:0072562	CC	blood microparticle	5/243	0.000803409	1
GO:0042101	CC	T cell receptor complex	3/243	0.00091793	1
GO:0070062	CC	extracellular exosome	36/243	0.00103879	1
GO:1903561	CC	extracellular vesicle	36/243	0.001089	1
GO:0043230	CC	extracellular organelle	36/243	0.00112353	1
GO:0035686	CC	sperm fibrous sheath	2/243	0.00129829	1
GO:0031301	CC	integral component of organelle membrane	9/243	0.00371258	1
GO:0031982	CC	vesicle	43/243	0.00428417	1
GO:0031300	CC	intrinsic component of organelle membrane	9/243	0.0046157	1
GO:0043227	CC	membrane-bounded organelle	126/243	0.00504487	1
GO:0043209	CC	myelin sheath	6/243	0.00522183	1
GO:0030176	CC	integral component of endoplasmic reticulum membrane	5/243	0.00747359	1
GO:0043226	CC	organelle	141/243	0.00804015	1
GO:0001527	CC	microfibril	2/243	0.00812345	1
GO:0031227	CC	intrinsic component of endoplasmic reticulum membrane	5/243	0.00904609	1
GO:0005654	CC	nucleoplasm	43/243	0.00996616	1
GO:0005811	CC	lipid particle	4/243	0.0106273	1
GO:0043205	CC	fibril	2/243	0.0110318	1
GO:0071146	CC	SMAD3-SMAD4 protein complex	1/243	0.0115494	1
GO:0098575	CC	lumenal side of lysosomal membrane	1/243	0.0115494	1
GO:0012510	CC	trans-Golgi network transport vesicle membrane	1/243	0.0115494	1
GO:0005737	CC	cytoplasm	65/243	0.0164337	1
GO:0019005	CC	SCF ubiquitin ligase complex	3/243	0.016984	1
GO:0030665	CC	clathrin-coated vesicle membrane	2/243	0.0179948	1
GO:0031012	CC	extracellular matrix	7/243	0.0205529	1
GO:0044464	CC	cell part	196/243	0.0220019	1
GO:0098576	CC	lumenal side of membrane	1/243	0.022966	1
GO:0070381	CC	endosome to plasma membrane transport vesicle	1/243	0.022966	1
GO:0036125	CC	fatty acid beta-oxidation multienzyme complex	1/243	0.022966	1
GO:0031391	CC	Elg1 RFC-like complex	1/243	0.022966	1
GO:0016507	CC	mitochondrial fatty acid beta-oxidation multienzyme complex	1/243	0.022966	1
GO:0005575	CC	cellular_component	222/243	0.0233669	1
GO:0043025	CC	neuronal cell body	6/243	0.0254657	1
GO:0044297	CC	cell body	7/243	0.0275354	1
GO:0005819	CC	spindle	5/243	0.0288449	1
GO:0009897	CC	external side of plasma membrane	6/243	0.0289772	1
GO:0099503	CC	secretory vesicle	7/243	0.0307316	1
GO:0097418	CC	neurofibrillary tangle	1/243	0.0342513	1
GO:0038039	CC	G-protein coupled receptor heterodimeric complex	1/243	0.0342513	1
GO:0031499	CC	TRAMP complex	1/243	0.0342513	1
GO:0005588	CC	collagen type V trimer	1/243	0.0342513	1
GO:0046930	CC	pore complex	2/243	0.035991	1
GO:0098802	CC	plasma membrane receptor complex	5/243	0.038395	1
GO:0098552	CC	side of membrane	7/243	0.0397891	1
GO:0031461	CC	cullin-RING ubiquitin ligase complex	5/243	0.043815	1
GO:0097513	CC	myosin II filament	1/243	0.0454067	1
GO:0044194	CC	cytolytic granule	1/243	0.0454067	1
GO:0061202	CC	clathrin-sculpted gamma-aminobutyric acid transport vesicle membrane	1/243	0.0454067	1
GO:0030478	CC	actin cap	1/243	0.0454067	1
GO:0032937	CC	SREBP-SCAP-Insig complex	1/243	0.0454067	1
GO:0071953	CC	elastic fiber	1/243	0.0454067	1
GO:0005938	CC	cell cortex	4/243	0.0468775	1
GO:0005886	CC	plasma membrane	40/243	0.0474862	1
GO:0043177	MF	organic acid binding	10/243	6.95039e-05	1
GO:0031406	MF	carboxylic acid binding	10/243	6.95039e-05	1
GO:0070538	MF	oleic acid binding	2/243	0.000132847	1
GO:0030170	MF	pyridoxal phosphate binding	6/243	0.000170689	1
GO:0042802	MF	identical protein binding	36/243	0.00025563	1
GO:0036041	MF	long-chain fatty acid binding	3/243	0.00076242	1
GO:0016597	MF	amino acid binding	6/243	0.000968875	1
GO:0005515	MF	protein binding	126/243	0.0013065	1
GO:0016812	MF	hydrolase activity, acting on carbon-nitrogen (but not peptide) bonds, in cyclic amides	2/243	0.0019326	1
GO:0000982	MF	transcription factor activity, RNA polymerase II core promoter proximal region sequence-specific binding	7/243	0.0020454	1
GO:0042803	MF	protein homodimerization activity	19/243	0.00332079	1
GO:1901681	MF	sulfur compound binding	8/243	0.00342487	1
GO:0033293	MF	monocarboxylic acid binding	4/243	0.0037324	1
GO:0008483	MF	transaminase activity	3/243	0.00445417	1
GO:0000981	MF	RNA polymerase II transcription factor activity, sequence-specific DNA binding	16/243	0.0044681	1
GO:0001077	MF	transcriptional activator activity, RNA polymerase II core promoter proximal region sequence-specific binding	5/243	0.00747359	1
GO:0016769	MF	transferase activity, transferring nitrogenous groups	3/243	0.00758353	1
GO:0005504	MF	fatty acid binding	3/243	0.00820342	1
GO:0016810	MF	hydrolase activity, acting on carbon-nitrogen (but not peptide) bonds	6/243	0.00908415	1
GO:0015245	MF	fatty acid transporter activity	2/243	0.00952781	1
GO:0070513	MF	death domain binding	2/243	0.00952781	1
GO:0003705	MF	transcription factor activity, RNA polymerase II distal enhancer sequence-specific binding	3/243	0.0102379	1
GO:0001228	MF	transcriptional activator activity, RNA polymerase II transcription regulatory region sequence-specific binding	10/243	0.0107977	1
GO:0016813	MF	hydrolase activity, acting on carbon-nitrogen (but not peptide) bonds, in linear amidines	2/243	0.0110318	1
GO:0017174	MF	glycine N-methyltransferase activity	1/243	0.0115494	1
GO:0002059	MF	thymine binding	1/243	0.0115494	1
GO:0002058	MF	uracil binding	1/243	0.0115494	1
GO:0047801	MF	L-cysteine:2-oxoglutarate aminotransferase activity	1/243	0.0115494	1
GO:0047676	MF	arachidonate-CoA ligase activity	1/243	0.0115494	1
GO:0071714	MF	icosanoid transmembrane transporter activity	1/243	0.0115494	1
GO:0047131	MF	saccharopine dehydrogenase (NAD+, L-glutamate-forming) activity	1/243	0.0115494	1
GO:0047130	MF	saccharopine dehydrogenase (NADP+, L-lysine-forming) activity	1/243	0.0115494	1
GO:0032394	MF	MHC class Ib receptor activity	1/243	0.0115494	1
GO:0031729	MF	CCR4 chemokine receptor binding	1/243	0.0115494	1
GO:0031726	MF	CCR1 chemokine receptor binding	1/243	0.0115494	1
GO:0004753	MF	saccharopine dehydrogenase activity	1/243	0.0115494	1
GO:0046817	MF	chemokine receptor antagonist activity	1/243	0.0115494	1
GO:0002061	MF	pyrimidine nucleobase binding	1/243	0.0115494	1
GO:0050480	MF	imidazolonepropionase activity	1/243	0.0115494	1
GO:0035373	MF	chondroitin sulfate proteoglycan binding	1/243	0.0115494	1
GO:0015132	MF	prostaglandin transmembrane transporter activity	1/243	0.0115494	1
GO:0008123	MF	cholesterol 7-alpha-monooxygenase activity	1/243	0.0115494	1
GO:0000976	MF	transcription regulatory region sequence-specific DNA binding	16/243	0.0123401	1
GO:0005319	MF	lipid transporter activity	5/243	0.014171	1
GO:0046983	MF	protein dimerization activity	25/243	0.0146757	1
GO:0016765	MF	transferase activity, transferring alkyl or aryl (other than methyl) groups	4/243	0.0150469	1
GO:0004715	MF	non-membrane spanning protein tyrosine kinase activity	3/243	0.0160338	1
GO:0015485	MF	cholesterol binding	3/243	0.016984	1
GO:0048037	MF	cofactor binding	9/243	0.0206012	1
GO:0051019	MF	mitogen-activated protein kinase binding	2/243	0.0220117	1
GO:0032934	MF	sterol binding	3/243	0.0221994	1
GO:1990837	MF	sequence-specific double-stranded DNA binding	16/243	0.0222468	1
GO:0003700	MF	transcription factor activity, sequence-specific DNA binding	20/243	0.0223078	1
GO:0001071	MF	nucleic acid binding transcription factor activity	20/243	0.0223078	1
GO:0031711	MF	bradykinin receptor binding	1/243	0.022966	1
GO:0031730	MF	CCR5 chemokine receptor binding	1/243	0.022966	1
GO:0004878	MF	complement component C5a receptor activity	1/243	0.022966	1
GO:0001847	MF	opsonin receptor activity	1/243	0.022966	1
GO:0004021	MF	L-alanine:2-oxoglutarate aminotransferase activity	1/243	0.022966	1
GO:0047635	MF	alanine-oxo-acid transaminase activity	1/243	0.022966	1
GO:0004887	MF	thyroid hormone receptor activity	1/243	0.022966	1
GO:0004084	MF	branched-chain-amino-acid transaminase activity	1/243	0.022966	1
GO:0001596	MF	angiotensin type I receptor activity	1/243	0.022966	1
GO:0004337	MF	geranyltranstransferase activity	1/243	0.022966	1
GO:0008456	MF	alpha-N-acetylgalactosaminidase activity	1/243	0.022966	1
GO:0042132	MF	fructose 1,6-bisphosphate 1-phosphatase activity	1/243	0.022966	1
GO:0004161	MF	dimethylallyltranstransferase activity	1/243	0.022966	1
GO:0008117	MF	sphinganine-1-phosphate aldolase activity	1/243	0.022966	1
GO:0004145	MF	diamine N-acetyltransferase activity	1/243	0.022966	1
GO:0097243	MF	flavonoid binding	1/243	0.022966	1
GO:0004736	MF	pyruvate carboxylase activity	1/243	0.022966	1
GO:0004055	MF	argininosuccinate synthase activity	1/243	0.022966	1
GO:0052654	MF	L-leucine transaminase activity	1/243	0.022966	1
GO:0052655	MF	L-valine transaminase activity	1/243	0.022966	1
GO:0052656	MF	L-isoleucine transaminase activity	1/243	0.022966	1
GO:0016768	MF	spermine synthase activity	1/243	0.022966	1
GO:0033814	MF	propanoyl-CoA C-acyltransferase activity	1/243	0.022966	1
GO:0004157	MF	dihydropyrimidinase activity	1/243	0.022966	1
GO:0004794	MF	L-threonine ammonia-lyase activity	1/243	0.022966	1
GO:0004609	MF	phosphatidylserine decarboxylase activity	1/243	0.022966	1
GO:0016922	MF	ligand-dependent nuclear receptor binding	2/243	0.024146	1
GO:0016747	MF	transferase activity, transferring acyl groups other than amino-acyl groups	7/243	0.0280516	1
GO:0004089	MF	carbonate dehydratase activity	2/243	0.0286557	1
GO:0022829	MF	wide pore channel activity	2/243	0.0286557	1
GO:0000975	MF	regulatory region DNA binding	17/243	0.032984	1
GO:0044212	MF	transcription regulatory region DNA binding	17/243	0.032984	1
GO:0001067	MF	regulatory region nucleic acid binding	17/243	0.032984	1
GO:0004875	MF	complement receptor activity	1/243	0.0342513	1
GO:0008898	MF	S-adenosylmethionine-homocysteine S-methyltransferase activity	1/243	0.0342513	1
GO:0002054	MF	nucleobase binding	1/243	0.0342513	1
GO:0004069	MF	L-aspartate:2-oxoglutarate aminotransferase activity	1/243	0.0342513	1
GO:0031433	MF	telethonin binding	1/243	0.0342513	1
GO:0003941	MF	L-serine ammonia-lyase activity	1/243	0.0342513	1
GO:0044729	MF	hemi-methylated DNA-binding	1/243	0.0342513	1
GO:0002153	MF	steroid receptor RNA activator RNA binding	1/243	0.0342513	1
GO:0009374	MF	biotin binding	1/243	0.0342513	1
GO:0004373	MF	glycogen (starch) synthase activity	1/243	0.0342513	1
GO:0015226	MF	carnitine transmembrane transporter activity	1/243	0.0342513	1
GO:0004965	MF	G-protein coupled GABA receptor activity	1/243	0.0342513	1
GO:0050692	MF	DBD domain binding	1/243	0.0342513	1
GO:0004557	MF	alpha-galactosidase activity	1/243	0.0342513	1
GO:0072320	MF	volume-sensitive chloride channel activity	1/243	0.0342513	1
GO:0030298	MF	receptor signaling protein tyrosine kinase activator activity	1/243	0.0342513	1
GO:0004531	MF	deoxyribonuclease II activity	1/243	0.0342513	1
GO:0015234	MF	thiamine transmembrane transporter activity	1/243	0.0342513	1
GO:0001206	MF	transcriptional repressor activity, RNA polymerase II distal enhancer sequence-specific binding	1/243	0.0342513	1
GO:0004833	MF	tryptophan 2,3-dioxygenase activity	1/243	0.0342513	1
GO:0015199	MF	amino-acid betaine transmembrane transporter activity	1/243	0.0342513	1
GO:0015248	MF	sterol transporter activity	2/243	0.035991	1
GO:0043565	MF	sequence-specific DNA binding	20/243	0.0372327	1
GO:0015491	MF	cation:cation antiporter activity	2/243	0.0385801	1
GO:0000062	MF	fatty-acyl-CoA binding	2/243	0.0385801	1
GO:0000977	MF	RNA polymerase II regulatory region sequence-specific DNA binding	14/243	0.0396313	1
GO:0001012	MF	RNA polymerase II regulatory region DNA binding	14/243	0.0397634	1
GO:0072341	MF	modified amino acid binding	3/243	0.0409119	1
GO:0000978	MF	RNA polymerase II core promoter proximal region sequence-specific DNA binding	10/243	0.0411917	1
GO:0016829	MF	lyase activity	6/243	0.045327	1
GO:0004668	MF	protein-arginine deiminase activity	1/243	0.0454067	1
GO:0050252	MF	retinol O-fatty-acyltransferase activity	1/243	0.0454067	1
GO:0070546	MF	L-phenylalanine aminotransferase activity	1/243	0.0454067	1
GO:1903763	MF	gap junction channel activity involved in cell communication by electrical coupling	1/243	0.0454067	1
GO:0042731	MF	PH domain binding	1/243	0.0454067	1
GO:1904288	MF	BAT3 complex binding	1/243	0.0454067	1
GO:0047150	MF	betaine-homocysteine S-methyltransferase activity	1/243	0.0454067	1
GO:0055077	MF	gap junction hemi-channel activity	1/243	0.0454067	1
GO:0003876	MF	AMP deaminase activity	1/243	0.0454067	1
GO:0000832	MF	inositol hexakisphosphate 5-kinase activity	1/243	0.0454067	1
GO:0080130	MF	L-phenylalanine:2-oxoglutarate aminotransferase activity	1/243	0.0454067	1
GO:0016509	MF	long-chain-3-hydroxyacyl-CoA dehydrogenase activity	1/243	0.0454067	1
GO:0036042	MF	long-chain fatty acyl-CoA binding	1/243	0.0454067	1
GO:0052657	MF	guanine phosphoribosyltransferase activity	1/243	0.0454067	1
GO:0047623	MF	adenosine-phosphate deaminase activity	1/243	0.0454067	1
GO:0004725	MF	protein tyrosine phosphatase activity	4/243	0.0456719	1
GO:0003690	MF	double-stranded DNA binding	16/243	0.0473144	1
GO:0016836	MF	hydro-lyase activity	3/243	0.0473475	1
GO:0015298	MF	solute:cation antiporter activity	2/243	0.0496052	1

## Sheet: cluster3
GO id	Term type	Description	Ratio_in_study	pvalue	padjust
GO:0051256	BP	mitotic spindle midzone assembly	4/219	5.66e-08	0.00111856
GO:0000910	BP	cytokinesis	10/219	9.47e-08	0.00187061
GO:0061640	BP	cytoskeleton-dependent cytokinesis	9/219	1.95e-07	0.00384756
GO:0032465	BP	regulation of cytokinesis	9/219	2.28e-07	0.00449815
GO:0051302	BP	regulation of cell division	15/219	3.04e-07	0.00599433
GO:0005874	CC	microtubule	15/219	3.32e-07	0.0065591
GO:0000786	CC	nucleosome	10/219	3.5e-07	0.00690512
GO:0072686	CC	mitotic spindle	8/219	3.68e-07	0.00725894
GO:0098687	CC	chromosomal region	13/219	4.1e-07	0.0080911
GO:0000775	CC	chromosome, centromeric region	9/219	4.15e-07	0.00818683
GO:0005819	CC	spindle	15/219	4.44e-07	0.00876017
GO:1903047	BP	mitotic cell cycle process	36/219	4.6e-07	0.00909078
GO:0022402	BP	cell cycle process	42/219	5.44e-07	0.0107341
GO:0000281	BP	mitotic cytokinesis	9/219	6.16e-07	0.0121702
GO:0044427	CC	chromosomal part	36/219	6.17e-07	0.0121919
GO:0044815	CC	DNA packaging complex	13/219	6.55e-07	0.0129278
GO:0099513	CC	polymeric cytoskeletal fiber	20/219	6.68e-07	0.0131955
GO:0032993	CC	protein-DNA complex	12/219	6.82e-07	0.0134733
GO:0030496	CC	midbody	13/219	7.04e-07	0.0139105
GO:0044454	CC	nuclear chromosome part	22/219	7.29e-07	0.0143934
GO:0099512	CC	supramolecular fiber	20/219	7.38e-07	0.0145821
GO:0071824	BP	protein-DNA complex subunit organization	12/219	7.64e-07	0.0150797
GO:0065004	BP	protein-DNA complex assembly	11/219	8e-07	0.0158039
GO:0044430	CC	cytoskeletal part	39/219	9.99e-07	0.019719
GO:0051726	BP	regulation of cell cycle	30/219	1.01e-06	0.0200054
GO:0097149	CC	centralspindlin complex	3/219	1.11e-06	0.0219678
GO:0044772	BP	mitotic cell cycle phase transition	10/219	1.26e-06	0.0247917
GO:0051233	CC	spindle midzone	6/219	1.5e-06	0.0295795
GO:0005871	CC	kinesin complex	6/219	1.5e-06	0.0295795
GO:0010564	BP	regulation of cell cycle process	21/219	1.59e-06	0.0313341
GO:0005634	CC	nucleus	83/219	1.65e-06	0.0325756
GO:0048519	BP	negative regulation of biological process	80/219	2.27e-06	0.0447338
GO:0051255	BP	spindle midzone assembly	4/219	2.28e-06	0.0450919
GO:0005876	CC	spindle microtubule	7/219	2.3e-06	0.0455046
GO:0043227	CC	membrane-bounded organelle	132/219	2.55e-06	0.050365
GO:0044770	BP	cell cycle phase transition	10/219	2.77e-06	0.0547106
GO:0048523	BP	negative regulation of cellular process	76/219	2.98e-06	0.0587573
GO:0043226	CC	organelle	146/219	3.25e-06	0.0641803
GO:0034728	BP	nucleosome organization	10/219	3.77e-06	0.0743826
GO:0006334	BP	nucleosome assembly	9/219	3.8e-06	0.0750278
GO:0031324	BP	negative regulation of cellular metabolic process	49/219	4.8e-06	0.0948029
GO:0070938	CC	contractile ring	4/219	5.3e-06	0.10456
GO:0000940	CC	condensed chromosome outer kinetochore	4/219	5.3e-06	0.10456
GO:0044699	BP	single-organism process	150/219	6.04e-06	0.119298
GO:0005875	CC	microtubule associated complex	9/219	6.13e-06	0.121058
GO:0043231	CC	intracellular membrane-bounded organelle	117/219	6.62e-06	0.130811
GO:0008017	MF	microtubule binding	12/219	6.96e-06	0.137535
GO:0032886	BP	regulation of microtubule-based process	14/219	7.65e-06	0.151122
GO:0043229	CC	intracellular organelle	132/219	7.89e-06	0.15586
GO:0005575	CC	cellular_component	210/219	8.81e-06	0.174012
GO:1901880	BP	negative regulation of protein depolymerization	10/219	1.04e-05	0.204641
GO:0051983	BP	regulation of chromosome segregation	8/219	1.07e-05	0.210922
GO:0044428	CC	nuclear part	76/219	1.11e-05	0.219055
GO:0051301	BP	cell division	12/219	1.2e-05	0.236765
GO:0043242	BP	negative regulation of protein complex disassembly	10/219	1.21e-05	0.239176
GO:0032467	BP	positive regulation of cytokinesis	5/219	1.35e-05	0.265678
GO:0046983	MF	protein dimerization activity	31/219	1.4e-05	0.27699
GO:0034501	BP	protein localization to kinetochore	4/219	1.42e-05	0.281337
GO:0007026	BP	negative regulation of microtubule depolymerization	9/219	1.46e-05	0.288391
GO:0070507	BP	regulation of microtubule cytoskeleton organization	13/219	1.57e-05	0.309812
GO:0031114	BP	regulation of microtubule depolymerization	10/219	1.64e-05	0.323547
GO:1903046	BP	meiotic cell cycle process	9/219	1.64e-05	0.32369
GO:0044424	CC	intracellular part	172/219	1.7e-05	0.335788
GO:1901879	BP	regulation of protein depolymerization	11/219	1.97e-05	0.388642
GO:0016311	BP	dephosphorylation	12/219	2.15e-05	0.424613
GO:0032133	CC	chromosome passenger complex	3/219	2.17e-05	0.429288
GO:0046982	MF	protein heterodimerization activity	17/219	2.29e-05	0.452607
GO:0003777	MF	microtubule motor activity	7/219	2.36e-05	0.465832
GO:0009892	BP	negative regulation of metabolic process	49/219	2.44e-05	0.482505
GO:0031111	BP	negative regulation of microtubule polymerization or depolymerization	9/219	2.69e-05	0.531706
GO:0000226	BP	microtubule cytoskeleton organization	13/219	3.41e-05	0.673419
GO:0010605	BP	negative regulation of macromolecule metabolic process	46/219	3.48e-05	0.686949
GO:0007051	BP	spindle organization	8/219	3.53e-05	0.697524
GO:0051494	BP	negative regulation of cytoskeleton organization	11/219	3.76e-05	0.743372
GO:0045892	BP	negative regulation of transcription, DNA-templated	28/219	3.82e-05	0.754011
GO:0071459	BP	protein localization to chromosome, centromeric region	4/219	3.92e-05	0.773164
GO:0043244	BP	regulation of protein complex disassembly	11/219	4.23e-05	0.834341
GO:1903507	BP	negative regulation of nucleic acid-templated transcription	28/219	4.83e-05	0.953341
GO:0051225	BP	spindle assembly	6/219	4.92e-05	0.971519
GO:0007017	BP	microtubule-based process	17/219	6.36e-05	1
GO:0006793	BP	phosphorus metabolic process	38/219	6.91e-05	1
GO:0006325	BP	chromatin organization	18/219	7.04e-05	1
GO:0051253	BP	negative regulation of RNA metabolic process	29/219	7.08e-05	1
GO:0007094	BP	mitotic spindle assembly checkpoint	4/219	8.66e-05	1
GO:0071173	BP	spindle assembly checkpoint	4/219	8.66e-05	1
GO:0006796	BP	phosphate-containing compound metabolic process	37/219	8.93e-05	1
GO:1902679	BP	negative regulation of RNA biosynthetic process	28/219	8.95e-05	1
GO:1902589	BP	single-organism organelle organization	37/219	9.75e-05	1
GO:0051781	BP	positive regulation of cell division	7/219	0.000102252	1
GO:0030261	BP	chromosome condensation	4/219	0.000103044	1
GO:0044837	BP	actomyosin contractile ring organization	2/219	0.000107852	1
GO:0000912	BP	assembly of actomyosin apparatus involved in cytokinesis	2/219	0.000107852	1
GO:0000915	BP	actomyosin contractile ring assembly	2/219	0.000107852	1
GO:0006470	BP	protein dephosphorylation	9/219	0.000111913	1
GO:0031110	BP	regulation of microtubule polymerization or depolymerization	10/219	0.000112384	1
GO:0016572	BP	histone phosphorylation	4/219	0.000121675	1
GO:0071174	BP	mitotic spindle checkpoint	4/219	0.000121675	1
GO:0051310	BP	metaphase plate congression	5/219	0.000125432	1
GO:0000075	BP	cell cycle checkpoint	8/219	0.000142417	1
GO:0031577	BP	spindle checkpoint	4/219	0.000142629	1
GO:0031327	BP	negative regulation of cellular biosynthetic process	31/219	0.000149051	1
GO:0044763	BP	single-organism cellular process	125/219	0.000160041	1
GO:2000816	BP	negative regulation of mitotic sister chromatid separation	4/219	0.000166075	1
GO:0045841	BP	negative regulation of mitotic metaphase/anaphase transition	4/219	0.000166075	1
GO:1902100	BP	negative regulation of metaphase/anaphase transition of cell cycle	4/219	0.000166075	1
GO:0045934	BP	negative regulation of nucleobase-containing compound metabolic process	30/219	0.000178631	1
GO:0051172	BP	negative regulation of nitrogen compound metabolic process	32/219	0.000181887	1
GO:0030071	BP	regulation of mitotic metaphase/anaphase transition	5/219	0.000185713	1
GO:1902099	BP	regulation of metaphase/anaphase transition of cell cycle	5/219	0.000185713	1
GO:0006323	BP	DNA packaging	4/219	0.000192181	1
GO:0010639	BP	negative regulation of organelle organization	14/219	0.000203299	1
GO:0010965	BP	regulation of mitotic sister chromatid separation	5/219	0.000223081	1
GO:0044092	BP	negative regulation of molecular function	23/219	0.00023336	1
GO:2000113	BP	negative regulation of cellular macromolecule biosynthetic process	29/219	0.000236804	1
GO:0009890	BP	negative regulation of biosynthetic process	31/219	0.000264583	1
GO:1901987	BP	regulation of cell cycle phase transition	11/219	0.00026465	1
GO:0044843	BP	cell cycle G1/S phase transition	5/219	0.00026591	1
GO:0033048	BP	negative regulation of mitotic sister chromatid segregation	4/219	0.000288205	1
GO:0034502	BP	protein localization to chromosome	5/219	0.000289531	1
GO:0007049	BP	cell cycle	10/219	0.000304526	1
GO:0051782	BP	negative regulation of cell division	5/219	0.000314709	1
GO:1904730	BP	negative regulation of intestinal lipid absorption	2/219	0.000321332	1
GO:0010949	BP	negative regulation of intestinal phytosterol absorption	2/219	0.000321332	1
GO:0045796	BP	negative regulation of intestinal cholesterol absorption	2/219	0.000321332	1
GO:1901990	BP	regulation of mitotic cell cycle phase transition	10/219	0.000334728	1
GO:0010629	BP	negative regulation of gene expression	31/219	0.000340635	1
GO:0051303	BP	establishment of chromosome localization	5/219	0.000341512	1
GO:0009987	BP	cellular process	160/219	0.000350933	1
GO:0033046	BP	negative regulation of sister chromatid segregation	4/219	0.000368756	1
GO:0051985	BP	negative regulation of chromosome segregation	4/219	0.000368756	1
GO:0000212	BP	meiotic spindle organization	3/219	0.000461441	1
GO:0007080	BP	mitotic metaphase plate congression	4/219	0.000464236	1
GO:0050000	BP	chromosome localization	5/219	0.000466333	1
GO:0048285	BP	organelle fission	8/219	0.000508828	1
GO:0007067	BP	mitotic nuclear division	6/219	0.000533773	1
GO:0007010	BP	cytoskeleton organization	18/219	0.00053644	1
GO:0010558	BP	negative regulation of macromolecule biosynthetic process	29/219	0.000542587	1
GO:0007076	BP	mitotic chromosome condensation	3/219	0.000563579	1
GO:0033047	BP	regulation of mitotic sister chromatid segregation	5/219	0.000622747	1
GO:0060512	BP	prostate gland morphogenesis	2/219	0.000638249	1
GO:1904479	BP	negative regulation of intestinal absorption	2/219	0.000638249	1
GO:0045839	BP	negative regulation of mitotic nuclear division	4/219	0.000638697	1
GO:1904668	BP	positive regulation of ubiquitin protein ligase activity	4/219	0.000638697	1
GO:0071103	BP	DNA conformation change	6/219	0.000661444	1
GO:1902749	BP	regulation of cell cycle G2/M phase transition	6/219	0.000696776	1
GO:0007088	BP	regulation of mitotic nuclear division	7/219	0.000699576	1
GO:0051276	BP	chromosome organization	11/219	0.000810504	1
GO:0007093	BP	mitotic cell cycle checkpoint	6/219	0.000852934	1
GO:0051784	BP	negative regulation of nuclear division	4/219	0.00102536	1
GO:0071478	BP	cellular response to radiation	7/219	0.00104643	1
GO:0021957	BP	corticospinal tract morphogenesis	2/219	0.00105645	1
GO:0090068	BP	positive regulation of cell cycle process	9/219	0.001108	1
GO:0033045	BP	regulation of sister chromatid segregation	5/219	0.00111518	1
GO:0044710	BP	single-organism metabolic process	64/219	0.00116231	1
GO:0000280	BP	nuclear division	7/219	0.00121808	1
GO:0032506	BP	cytokinetic process	3/219	0.00128812	1
GO:0006996	BP	organelle organization	42/219	0.00140519	1
GO:1904666	BP	regulation of ubiquitin protein ligase activity	4/219	0.00155249	1
GO:0007100	BP	mitotic centrosome separation	2/219	0.0015738	1
GO:0051493	BP	regulation of cytoskeleton organization	15/219	0.00161585	1
GO:0007346	BP	regulation of mitotic cell cycle	13/219	0.00166394	1
GO:0051783	BP	regulation of nuclear division	7/219	0.00168494	1
GO:0000278	BP	mitotic cell cycle	5/219	0.00215927	1
GO:0010216	BP	maintenance of DNA methylation	2/219	0.00218822	1
GO:0090306	BP	spindle assembly involved in meiosis	2/219	0.00218822	1
GO:0016043	BP	cellular component organization	71/219	0.00220119	1
GO:0032269	BP	negative regulation of cellular protein metabolic process	21/219	0.00232118	1
GO:0008150	BP	biological_process	199/219	0.00237837	1
GO:0000082	BP	G1/S transition of mitotic cell cycle	4/219	0.00240375	1
GO:0006760	BP	folic acid-containing compound metabolic process	3/219	0.00242356	1
GO:0006461	BP	protein complex assembly	22/219	0.00250952	1
GO:0071822	BP	protein complex subunit organization	27/219	0.00252092	1
GO:0070925	BP	organelle assembly	9/219	0.00262467	1
GO:0006270	BP	DNA replication initiation	3/219	0.00270575	1
GO:0051248	BP	negative regulation of protein metabolic process	22/219	0.00280587	1
GO:0051299	BP	centrosome separation	2/219	0.00289764	1
GO:0071840	BP	cellular component organization or biogenesis	71/219	0.00303415	1
GO:0051129	BP	negative regulation of cellular component organization	17/219	0.00304414	1
GO:1904729	BP	regulation of intestinal lipid absorption	2/219	0.00370005	1
GO:0035404	BP	histone-serine phosphorylation	2/219	0.00370005	1
GO:0030300	BP	regulation of intestinal cholesterol absorption	2/219	0.00370005	1
GO:0030397	BP	membrane disassembly	2/219	0.00370005	1
GO:0051081	BP	nuclear envelope disassembly	2/219	0.00370005	1
GO:0032435	BP	negative regulation of proteasomal ubiquitin-dependent protein catabolic process	4/219	0.00374865	1
GO:0051443	BP	positive regulation of ubiquitin-protein transferase activity	4/219	0.00374865	1
GO:0090307	BP	mitotic spindle assembly	3/219	0.00403303	1
GO:0071214	BP	cellular response to abiotic stimulus	8/219	0.00404897	1
GO:1902850	BP	microtubule cytoskeleton organization involved in mitosis	3/219	0.00441644	1
GO:0007052	BP	mitotic spindle organization	4/219	0.00445513	1
GO:0022607	BP	cellular component assembly	33/219	0.00446492	1
GO:0045786	BP	negative regulation of cell cycle	11/219	0.00454085	1
GO:0009263	BP	deoxyribonucleotide biosynthetic process	2/219	0.00459345	1
GO:0060457	BP	negative regulation of digestive system process	2/219	0.00459345	1
GO:1904478	BP	regulation of intestinal absorption	2/219	0.00459345	1
GO:0045861	BP	negative regulation of proteolysis	9/219	0.00491904	1
GO:0016310	BP	phosphorylation	21/219	0.00522063	1
GO:0035335	BP	peptidyl-tyrosine dephosphorylation	4/219	0.00524622	1
GO:0007098	BP	centrosome cycle	3/219	0.00524766	1
GO:0043086	BP	negative regulation of catalytic activity	15/219	0.0054186	1
GO:0051351	BP	positive regulation of ligase activity	4/219	0.00552946	1
GO:0000086	BP	G2/M transition of mitotic cell cycle	4/219	0.00552946	1
GO:0002921	BP	negative regulation of humoral immune response	2/219	0.00557586	1
GO:1900195	BP	positive regulation of oocyte maturation	2/219	0.00557586	1
GO:1901799	BP	negative regulation of proteasomal protein catabolic process	4/219	0.00582275	1
GO:0044839	BP	cell cycle G2/M phase transition	4/219	0.00612621	1
GO:0042558	BP	pteridine-containing compound metabolic process	3/219	0.00616684	1
GO:0032375	BP	negative regulation of cholesterol transport	2/219	0.00664537	1
GO:0032372	BP	negative regulation of sterol transport	2/219	0.00664537	1
GO:1902751	BP	positive regulation of cell cycle G2/M phase transition	3/219	0.00666014	1
GO:0048588	BP	developmental cell growth	4/219	0.00676431	1
GO:0007018	BP	microtubule-based movement	7/219	0.00708204	1
GO:0033043	BP	regulation of organelle organization	24/219	0.0074907	1
GO:0006662	BP	glycerol ether metabolic process	2/219	0.00780007	1
GO:0060282	BP	positive regulation of oocyte development	2/219	0.00780007	1
GO:0006560	BP	proline metabolic process	2/219	0.00780007	1
GO:0015671	BP	oxygen transport	2/219	0.00780007	1
GO:0009314	BP	response to radiation	10/219	0.0078243	1
GO:0050789	BP	regulation of biological process	128/219	0.00802274	1
GO:0000122	BP	negative regulation of transcription from RNA polymerase II promoter	16/219	0.00843088	1
GO:0051297	BP	centrosome organization	4/219	0.00854803	1
GO:0051640	BP	organelle localization	9/219	0.00885575	1
GO:0007276	BP	gamete generation	8/219	0.00888071	1
GO:0010389	BP	regulation of G2/M transition of mitotic cell cycle	4/219	0.00893818	1
GO:1903431	BP	positive regulation of cell maturation	2/219	0.00903808	1
GO:0000077	BP	DNA damage checkpoint	4/219	0.00933978	1
GO:0065003	BP	macromolecular complex assembly	25/219	0.00943708	1
GO:0051321	BP	meiotic cell cycle	3/219	0.00947369	1
GO:0032963	BP	collagen metabolic process	3/219	0.00947369	1
GO:0045787	BP	positive regulation of cell cycle	9/219	0.00969502	1
GO:0034644	BP	cellular response to UV	4/219	0.00975295	1
GO:0022414	BP	reproductive process	19/219	0.0100955	1
GO:0044259	BP	multicellular organismal macromolecule metabolic process	3/219	0.0101073	1
GO:0044702	BP	single organism reproductive process	18/219	0.0103421	1
GO:0007344	BP	pronuclear fusion	1/219	0.0104087	1
GO:0072016	BP	glomerular parietal epithelial cell development	1/219	0.0104087	1
GO:1902292	BP	cell cycle DNA replication initiation	1/219	0.0104087	1
GO:1901246	BP	regulation of lung ciliated cell differentiation	1/219	0.0104087	1
GO:1901248	BP	positive regulation of lung ciliated cell differentiation	1/219	0.0104087	1
GO:0002646	BP	regulation of central tolerance induction	1/219	0.0104087	1
GO:0002648	BP	positive regulation of central tolerance induction	1/219	0.0104087	1
GO:1902315	BP	nuclear cell cycle DNA replication initiation	1/219	0.0104087	1
GO:0007135	BP	meiosis II	1/219	0.0104087	1
GO:0002661	BP	regulation of B cell tolerance induction	1/219	0.0104087	1
GO:0002663	BP	positive regulation of B cell tolerance induction	1/219	0.0104087	1
GO:0046108	BP	uridine metabolic process	1/219	0.0104087	1
GO:0045769	BP	negative regulation of asymmetric cell division	1/219	0.0104087	1
GO:0060767	BP	epithelial cell proliferation involved in prostate gland development	1/219	0.0104087	1
GO:0072709	BP	cellular response to sorbitol	1/219	0.0104087	1
GO:0006218	BP	uridine catabolic process	1/219	0.0104087	1
GO:0060517	BP	epithelial cell proliferation involved in prostatic bud elongation	1/219	0.0104087	1
GO:1902748	BP	positive regulation of lens fiber cell differentiation	1/219	0.0104087	1
GO:0072740	BP	cellular response to anisomycin	1/219	0.0104087	1
GO:0000741	BP	karyogamy	1/219	0.0104087	1
GO:0035622	BP	intrahepatic bile duct development	1/219	0.0104087	1
GO:1903056	BP	regulation of melanosome organization	1/219	0.0104087	1
GO:2000866	BP	positive regulation of estradiol secretion	1/219	0.0104087	1
GO:2000863	BP	positive regulation of estrogen secretion	1/219	0.0104087	1
GO:0060784	BP	regulation of cell proliferation involved in tissue homeostasis	1/219	0.0104087	1
GO:0061373	BP	mammillary axonal complex development	1/219	0.0104087	1
GO:0014038	BP	regulation of Schwann cell differentiation	1/219	0.0104087	1
GO:0002897	BP	positive regulation of central B cell tolerance induction	1/219	0.0104087	1
GO:0002895	BP	regulation of central B cell tolerance induction	1/219	0.0104087	1
GO:0007147	BP	female meiosis II	1/219	0.0104087	1
GO:0003345	BP	proepicardium cell migration involved in pericardium morphogenesis	1/219	0.0104087	1
GO:1902975	BP	mitotic DNA replication initiation	1/219	0.0104087	1
GO:2000431	BP	regulation of cytokinesis, actomyosin contractile ring assembly	1/219	0.0104087	1
GO:1903051	BP	negative regulation of proteolysis involved in cellular protein catabolic process	4/219	0.0106145	1
GO:0051438	BP	regulation of ubiquitin-protein transferase activity	4/219	0.0106145	1
GO:1901991	BP	negative regulation of mitotic cell cycle phase transition	5/219	0.0109946	1
GO:0051340	BP	regulation of ligase activity	4/219	0.0110631	1
GO:0010948	BP	negative regulation of cell cycle process	7/219	0.0112704	1
GO:0031023	BP	microtubule organizing center organization	4/219	0.0115238	1
GO:0008608	BP	attachment of spindle microtubules to kinetochore	2/219	0.0117567	1
GO:0034723	BP	DNA replication-dependent nucleosome organization	2/219	0.0117567	1
GO:0006335	BP	DNA replication-dependent nucleosome assembly	2/219	0.0117567	1
GO:0015669	BP	gas transport	2/219	0.0117567	1
GO:0051988	BP	regulation of attachment of spindle microtubules to kinetochore	2/219	0.0117567	1
GO:0055114	BP	oxidation-reduction process	18/219	0.0119035	1
GO:0042632	BP	cholesterol homeostasis	4/219	0.0119966	1
GO:0007283	BP	spermatogenesis	7/219	0.0120266	1
GO:0048232	BP	male gamete generation	7/219	0.0122866	1
GO:0055092	BP	sterol homeostasis	4/219	0.0124817	1
GO:0030574	BP	collagen catabolic process	2/219	0.0132337	1
GO:0000083	BP	regulation of transcription involved in G1/S transition of mitotic cell cycle	2/219	0.0132337	1
GO:0070192	BP	chromosome organization involved in meiotic cell cycle	3/219	0.0136395	1
GO:0001578	BP	microtubule bundle formation	3/219	0.0136395	1
GO:0060322	BP	head development	2/219	0.0147868	1
GO:0046033	BP	AMP metabolic process	2/219	0.0147868	1
GO:0099560	BP	synaptic membrane adhesion	2/219	0.0147868	1
GO:0018904	BP	ether metabolic process	2/219	0.0147868	1
GO:0044243	BP	multicellular organism catabolic process	2/219	0.0147868	1
GO:0060441	BP	epithelial tube branching involved in lung morphogenesis	2/219	0.0147868	1
GO:0042761	BP	very long-chain fatty acid biosynthetic process	2/219	0.0147868	1
GO:0055088	BP	lipid homeostasis	5/219	0.0148313	1
GO:0031570	BP	DNA integrity checkpoint	4/219	0.0150948	1
GO:1903363	BP	negative regulation of cellular protein catabolic process	4/219	0.0150948	1
GO:0070301	BP	cellular response to hydrogen peroxide	3/219	0.0152247	1
GO:1903050	BP	regulation of proteolysis involved in cellular protein catabolic process	7/219	0.0160458	1
GO:0006342	BP	chromatin silencing	3/219	0.0160546	1
GO:0051403	BP	stress-activated MAPK cascade	3/219	0.0160546	1
GO:0061351	BP	neural precursor cell proliferation	3/219	0.0160546	1
GO:0071482	BP	cellular response to light stimulus	4/219	0.0162294	1
GO:0051656	BP	establishment of organelle localization	7/219	0.0163653	1
GO:0046653	BP	tetrahydrofolate metabolic process	2/219	0.0164144	1
GO:0097150	BP	neuronal stem cell population maintenance	2/219	0.0164144	1
GO:0000070	BP	mitotic sister chromatid segregation	2/219	0.0164144	1
GO:0030497	BP	fatty acid elongation	2/219	0.0164144	1
GO:0071711	BP	basement membrane organization	2/219	0.0164144	1
GO:0007588	BP	excretion	2/219	0.0164144	1
GO:0007405	BP	neuroblast proliferation	2/219	0.0164144	1
GO:0016053	BP	organic acid biosynthetic process	7/219	0.0170177	1
GO:0046394	BP	carboxylic acid biosynthetic process	7/219	0.0170177	1
GO:0021987	BP	cerebral cortex development	3/219	0.0177894	1
GO:0097066	BP	response to thyroid hormone	2/219	0.0181146	1
GO:0002063	BP	chondrocyte development	2/219	0.0181146	1
GO:2000757	BP	negative regulation of peptidyl-lysine acetylation	2/219	0.0181146	1
GO:0051246	BP	regulation of protein metabolic process	40/219	0.018243	1
GO:0043433	BP	negative regulation of sequence-specific DNA binding transcription factor activity	5/219	0.019476	1
GO:0030858	BP	positive regulation of epithelial cell differentiation	3/219	0.0196246	1
GO:0009165	BP	nucleotide biosynthetic process	6/219	0.0197777	1
GO:0031100	BP	organ regeneration	2/219	0.0198858	1
GO:1901984	BP	negative regulation of protein acetylation	2/219	0.0198858	1
GO:0007129	BP	synapsis	2/219	0.0198858	1
GO:0016049	BP	cell growth	4/219	0.0199489	1
GO:0034599	BP	cellular response to oxidative stress	5/219	0.0199873	1
GO:0043933	BP	macromolecular complex subunit organization	34/219	0.0199896	1
GO:0032268	BP	regulation of cellular protein metabolic process	37/219	0.0200375	1
GO:0022411	BP	cellular component disassembly	7/219	0.0201822	1
GO:0061136	BP	regulation of proteasomal protein catabolic process	6/219	0.0202063	1
GO:1901988	BP	negative regulation of cell cycle phase transition	5/219	0.0205073	1
GO:0006333	BP	chromatin assembly or disassembly	3/219	0.02058	1
GO:0006468	BP	protein phosphorylation	16/219	0.0206108	1
GO:0071166	BP	ribonucleoprotein complex localization	1/219	0.0207096	1
GO:0031508	BP	pericentric heterochromatin assembly	1/219	0.0207096	1
GO:0046086	BP	adenosine biosynthetic process	1/219	0.0207096	1
GO:0007091	BP	metaphase/anaphase transition of mitotic cell cycle	1/219	0.0207096	1
GO:0046900	BP	tetrahydrofolylpolyglutamate metabolic process	1/219	0.0207096	1
GO:1904170	BP	regulation of bleb assembly	1/219	0.0207096	1
GO:1904172	BP	positive regulation of bleb assembly	1/219	0.0207096	1
GO:0046125	BP	pyrimidine deoxyribonucleoside metabolic process	1/219	0.0207096	1
GO:0044784	BP	metaphase/anaphase transition of cell cycle	1/219	0.0207096	1
GO:1990569	BP	UDP-N-acetylglucosamine transmembrane transport	1/219	0.0207096	1
GO:0007057	BP	spindle assembly involved in female meiosis I	1/219	0.0207096	1
GO:0060532	BP	bronchus cartilage development	1/219	0.0207096	1
GO:0097324	BP	melanocyte migration	1/219	0.0207096	1
GO:0061145	BP	lung smooth muscle development	1/219	0.0207096	1
GO:0006196	BP	AMP catabolic process	1/219	0.0207096	1
GO:1990426	BP	homologous recombination-dependent replication fork processing	1/219	0.0207096	1
GO:0002508	BP	central tolerance induction	1/219	0.0207096	1
GO:0006710	BP	androgen catabolic process	1/219	0.0207096	1
GO:0072190	BP	ureter urothelium development	1/219	0.0207096	1
GO:0015788	BP	UDP-N-acetylglucosamine transport	1/219	0.0207096	1
GO:0060729	BP	intestinal epithelial structure maintenance	1/219	0.0207096	1
GO:0002635	BP	negative regulation of germinal center formation	1/219	0.0207096	1
GO:1990086	BP	lens fiber cell apoptotic process	1/219	0.0207096	1
GO:0072289	BP	metanephric nephron tubule formation	1/219	0.0207096	1
GO:0072739	BP	response to anisomycin	1/219	0.0207096	1
GO:0060221	BP	retinal rod cell differentiation	1/219	0.0207096	1
GO:0046104	BP	thymidine metabolic process	1/219	0.0207096	1
GO:0050794	BP	regulation of cellular process	121/219	0.0207349	1
GO:2000243	BP	positive regulation of reproductive process	3/219	0.0215605	1
GO:1901032	BP	negative regulation of response to reactive oxygen species	2/219	0.0217263	1
GO:1903206	BP	negative regulation of hydrogen peroxide-induced cell death	2/219	0.0217263	1
GO:0009262	BP	deoxyribonucleotide metabolic process	2/219	0.0217263	1
GO:0090103	BP	cochlea morphogenesis	2/219	0.0217263	1
GO:0030900	BP	forebrain development	3/219	0.0225662	1
GO:0046626	BP	regulation of insulin receptor signaling pathway	3/219	0.0225662	1
GO:0018105	BP	peptidyl-serine phosphorylation	5/219	0.0226754	1
GO:0097305	BP	response to alcohol	5/219	0.0226754	1
GO:0009124	BP	nucleoside monophosphate biosynthetic process	4/219	0.0226974	1
GO:0040008	BP	regulation of growth	12/219	0.0228223	1
GO:1901293	BP	nucleoside phosphate biosynthetic process	6/219	0.0229112	1
GO:0051338	BP	regulation of transferase activity	16/219	0.022988	1
GO:0033044	BP	regulation of chromosome organization	8/219	0.0230101	1
GO:0031398	BP	positive regulation of protein ubiquitination	5/219	0.0232397	1
GO:0090630	BP	activation of GTPase activity	3/219	0.0235971	1
GO:0000819	BP	sister chromatid segregation	2/219	0.0236346	1
GO:1900193	BP	regulation of oocyte maturation	2/219	0.0236346	1
GO:0031098	BP	stress-activated protein kinase signaling cascade	3/219	0.0246532	1
GO:0044236	BP	multicellular organism metabolic process	3/219	0.0246532	1
GO:0045930	BP	negative regulation of mitotic cell cycle	6/219	0.0248439	1
GO:0006633	BP	fatty acid biosynthetic process	4/219	0.0249029	1
GO:0044058	BP	regulation of digestive system process	2/219	0.0256091	1
GO:0045859	BP	regulation of protein kinase activity	13/219	0.0267558	1
GO:1903362	BP	regulation of cellular protein catabolic process	7/219	0.0267833	1
GO:0032434	BP	regulation of proteasomal ubiquitin-dependent protein catabolic process	5/219	0.0268164	1
GO:0006469	BP	negative regulation of protein kinase activity	6/219	0.0268828	1
GO:0032369	BP	negative regulation of lipid transport	2/219	0.0276481	1
GO:1903205	BP	regulation of hydrogen peroxide-induced cell death	2/219	0.0276481	1
GO:0042454	BP	ribonucleoside catabolic process	2/219	0.0276481	1
GO:0031497	BP	chromatin assembly	2/219	0.0276481	1
GO:0022612	BP	gland morphogenesis	2/219	0.0276481	1
GO:0045736	BP	negative regulation of cyclin-dependent protein serine/threonine kinase activity	2/219	0.0276481	1
GO:0060281	BP	regulation of oocyte development	2/219	0.0297501	1
GO:0019222	BP	regulation of metabolic process	78/219	0.0298103	1
GO:0006979	BP	response to oxidative stress	7/219	0.0305802	1
GO:0051348	BP	negative regulation of transferase activity	7/219	0.0305802	1
GO:0010908	BP	regulation of heparan sulfate proteoglycan biosynthetic process	1/219	0.0309038	1
GO:0010909	BP	positive regulation of heparan sulfate proteoglycan biosynthetic process	1/219	0.0309038	1
GO:0042560	BP	pteridine-containing compound catabolic process	1/219	0.0309038	1
GO:0046075	BP	dTTP metabolic process	1/219	0.0309038	1
GO:1990414	BP	replication-born double-strand break repair via sister chromatid exchange	1/219	0.0309038	1
GO:1903537	BP	meiotic cell cycle process involved in oocyte maturation	1/219	0.0309038	1
GO:2001245	BP	regulation of phosphatidylcholine biosynthetic process	1/219	0.0309038	1
GO:0007542	BP	primary sex determination, germ-line	1/219	0.0309038	1
GO:0034447	BP	very-low-density lipoprotein particle clearance	1/219	0.0309038	1
GO:0070194	BP	synaptonemal complex disassembly	1/219	0.0309038	1
GO:0035502	BP	metanephric part of ureteric bud development	1/219	0.0309038	1
GO:0019100	BP	male germ-line sex determination	1/219	0.0309038	1
GO:0072708	BP	response to sorbitol	1/219	0.0309038	1
GO:0000320	BP	re-entry into mitotic cell cycle	1/219	0.0309038	1
GO:1902746	BP	regulation of lens fiber cell differentiation	1/219	0.0309038	1
GO:0006235	BP	dTTP biosynthetic process	1/219	0.0309038	1
GO:0003415	BP	chondrocyte hypertrophy	1/219	0.0309038	1
GO:0034769	BP	basement membrane disassembly	1/219	0.0309038	1
GO:0009397	BP	folic acid-containing compound catabolic process	1/219	0.0309038	1
GO:2000864	BP	regulation of estradiol secretion	1/219	0.0309038	1
GO:2000861	BP	regulation of estrogen secretion	1/219	0.0309038	1
GO:0003433	BP	chondrocyte development involved in endochondral bone morphogenesis	1/219	0.0309038	1
GO:0032954	BP	regulation of cytokinetic process	1/219	0.0309038	1
GO:0007056	BP	spindle assembly involved in female meiosis	1/219	0.0309038	1
GO:0018992	BP	germ-line sex determination	1/219	0.0309038	1
GO:0072193	BP	ureter smooth muscle cell differentiation	1/219	0.0309038	1
GO:0071461	BP	cellular response to redox state	1/219	0.0309038	1
GO:0070086	BP	ubiquitin-dependent endocytosis	1/219	0.0309038	1
GO:0071930	BP	negative regulation of transcription involved in G1/S transition of mitotic cell cycle	1/219	0.0309038	1
GO:0006564	BP	L-serine biosynthetic process	1/219	0.0309038	1
GO:0009258	BP	10-formyltetrahydrofolate catabolic process	1/219	0.0309038	1
GO:0007538	BP	primary sex determination	1/219	0.0309038	1
GO:0043988	BP	histone H3-S28 phosphorylation	1/219	0.0309038	1
GO:0009212	BP	pyrimidine deoxyribonucleoside triphosphate biosynthetic process	1/219	0.0309038	1
GO:0043379	BP	memory T cell differentiation	1/219	0.0309038	1
GO:0006438	BP	valyl-tRNA aminoacylation	1/219	0.0309038	1
GO:0033540	BP	fatty acid beta-oxidation using acyl-CoA oxidase	1/219	0.0309038	1
GO:0072034	BP	renal vesicle induction	1/219	0.0309038	1
GO:0071479	BP	cellular response to ionizing radiation	3/219	0.0315172	1
GO:0048709	BP	oligodendrocyte differentiation	2/219	0.0319137	1
GO:0021952	BP	central nervous system projection neuron axonogenesis	2/219	0.0319137	1
GO:0048609	BP	multicellular organismal reproductive process	8/219	0.03247	1
GO:0000079	BP	regulation of cyclin-dependent protein serine/threonine kinase activity	3/219	0.0327486	1
GO:0031323	BP	regulation of cellular metabolic process	74/219	0.0329641	1
GO:1903322	BP	positive regulation of protein modification by small protein conjugation or removal	5/219	0.0335225	1
GO:0030162	BP	regulation of proteolysis	13/219	0.0336087	1
GO:2001251	BP	negative regulation of chromosome organization	4/219	0.034068	1
GO:0033344	BP	cholesterol efflux	2/219	0.0341372	1
GO:0010971	BP	positive regulation of G2/M transition of mitotic cell cycle	2/219	0.0341372	1
GO:0051437	BP	positive regulation of ubiquitin-protein ligase activity involved in regulation of mitotic cell cycle transition	2/219	0.0341372	1
GO:0018209	BP	peptidyl-serine modification	5/219	0.03572	1
GO:0033673	BP	negative regulation of kinase activity	6/219	0.0361377	1
GO:0045732	BP	positive regulation of protein catabolic process	6/219	0.0361377	1
GO:0010719	BP	negative regulation of epithelial to mesenchymal transition	2/219	0.0364193	1
GO:0031572	BP	G2 DNA damage checkpoint	2/219	0.0364193	1
GO:0008643	BP	carbohydrate transport	3/219	0.0365916	1
GO:0045814	BP	negative regulation of gene expression, epigenetic	3/219	0.0365916	1
GO:2000241	BP	regulation of reproductive process	4/219	0.0378266	1
GO:0008152	BP	metabolic process	105/219	0.037944	1
GO:0060255	BP	regulation of macromolecule metabolic process	73/219	0.0384937	1
GO:0015758	BP	glucose transport	2/219	0.0387585	1
GO:0019827	BP	stem cell population maintenance	4/219	0.0388019	1
GO:0055002	BP	striated muscle cell development	3/219	0.0392765	1
GO:0072527	BP	pyrimidine-containing compound metabolic process	3/219	0.0392765	1
GO:0009064	BP	glutamine family amino acid metabolic process	3/219	0.0406555	1
GO:0071394	BP	cellular response to testosterone stimulus	1/219	0.0409923	1
GO:0002924	BP	negative regulation of humoral immune response mediated by circulating immunoglobulin	1/219	0.0409923	1
GO:0070384	BP	Harderian gland development	1/219	0.0409923	1
GO:0009186	BP	deoxyribonucleoside diphosphate metabolic process	1/219	0.0409923	1
GO:0072174	BP	metanephric tubule formation	1/219	0.0409923	1
GO:2000741	BP	positive regulation of mesenchymal stem cell differentiation	1/219	0.0409923	1
GO:0097065	BP	anterior head development	1/219	0.0409923	1
GO:0009202	BP	deoxyribonucleoside triphosphate biosynthetic process	1/219	0.0409923	1
GO:1904637	BP	cellular response to ionomycin	1/219	0.0409923	1
GO:1904636	BP	response to ionomycin	1/219	0.0409923	1
GO:0060534	BP	trachea cartilage development	1/219	0.0409923	1
GO:2000611	BP	positive regulation of thyroid hormone generation	1/219	0.0409923	1
GO:0048702	BP	embryonic neurocranium morphogenesis	1/219	0.0409923	1
GO:0010133	BP	proline catabolic process to glutamate	1/219	0.0409923	1
GO:1903935	BP	response to sodium arsenite	1/219	0.0409923	1
GO:1903936	BP	cellular response to sodium arsenite	1/219	0.0409923	1
GO:0034436	BP	glycoprotein transport	1/219	0.0409923	1
GO:0046726	BP	positive regulation by virus of viral protein levels in host cell	1/219	0.0409923	1
GO:0009256	BP	10-formyltetrahydrofolate metabolic process	1/219	0.0409923	1
GO:0060018	BP	astrocyte fate commitment	1/219	0.0409923	1
GO:0090156	BP	cellular sphingolipid homeostasis	1/219	0.0409923	1
GO:0045409	BP	negative regulation of interleukin-6 biosynthetic process	1/219	0.0409923	1
GO:0097195	BP	pilomotor reflex	1/219	0.0409923	1
GO:0071504	BP	cellular response to heparin	1/219	0.0409923	1
GO:0071503	BP	response to heparin	1/219	0.0409923	1
GO:0072757	BP	cellular response to camptothecin	1/219	0.0409923	1
GO:0009164	BP	nucleoside catabolic process	2/219	0.0411534	1
GO:0019935	BP	cyclic-nucleotide-mediated signaling	2/219	0.0411534	1
GO:0046627	BP	negative regulation of insulin receptor signaling pathway	2/219	0.0411534	1
GO:0065007	BP	biological regulation	130/219	0.0412046	1
GO:0006259	BP	DNA metabolic process	14/219	0.0416963	1
GO:0098727	BP	maintenance of cell number	4/219	0.041814	1
GO:0031400	BP	negative regulation of protein modification process	12/219	0.0419815	1
GO:0032088	BP	negative regulation of NF-kappaB transcription factor activity	3/219	0.0434861	1
GO:1900076	BP	regulation of cellular response to insulin stimulus	3/219	0.0434861	1
GO:0050919	BP	negative chemotaxis	2/219	0.0436025	1
GO:0044281	BP	small molecule metabolic process	26/219	0.0436806	1
GO:0035148	BP	tube formation	4/219	0.0438936	1
GO:0045454	BP	cell redox homeostasis	3/219	0.0449375	1
GO:0080090	BP	regulation of primary metabolic process	72/219	0.0458494	1
GO:1904030	BP	negative regulation of cyclin-dependent protein kinase activity	2/219	0.0461045	1
GO:0008645	BP	hexose transport	2/219	0.0461045	1
GO:0051642	BP	centrosome localization	2/219	0.0461045	1
GO:0044238	BP	primary metabolic process	92/219	0.0463968	1
GO:0000724	BP	double-strand break repair via homologous recombination	3/219	0.0464128	1
GO:1903052	BP	positive regulation of proteolysis involved in cellular protein catabolic process	4/219	0.0471202	1
GO:0000725	BP	recombinational repair	3/219	0.0479118	1
GO:0042176	BP	regulation of protein catabolic process	9/219	0.0483441	1
GO:1901031	BP	regulation of response to reactive oxygen species	2/219	0.0486581	1
GO:0045879	BP	negative regulation of smoothened signaling pathway	2/219	0.0486581	1
GO:1900077	BP	negative regulation of cellular response to insulin stimulus	2/219	0.0486581	1
GO:1903429	BP	regulation of cell maturation	2/219	0.0486581	1
GO:0010001	BP	glial cell differentiation	3/219	0.0494343	1
GO:1902882	BP	regulation of response to oxidative stress	3/219	0.0494343	1
GO:0071704	BP	organic substance metabolic process	96/219	0.0496047	1
GO:0000796	CC	condensin complex	3/219	5.99e-05	1
GO:0000779	CC	condensed chromosome, centromeric region	4/219	7.21e-05	1
GO:0043228	CC	non-membrane-bounded organelle	54/219	0.00011078	1
GO:0043232	CC	intracellular non-membrane-bounded organelle	54/219	0.00011078	1
GO:0000785	CC	chromatin	14/219	0.000156273	1
GO:0044421	CC	extracellular region part	49/219	0.000166319	1
GO:0044464	CC	cell part	186/219	0.000176587	1
GO:0043073	CC	germ cell nucleus	4/219	0.000192181	1
GO:0005737	CC	cytoplasm	68/219	0.000194818	1
GO:0032155	CC	cell division site part	5/219	0.000203745	1
GO:0000788	CC	nuclear nucleosome	4/219	0.000221121	1
GO:0042585	CC	germinal vesicle	3/219	0.000228323	1
GO:0001674	CC	female germ cell nucleus	3/219	0.000228323	1
GO:0000922	CC	spindle pole	7/219	0.000264546	1
GO:0000780	CC	condensed nuclear chromosome, centromeric region	3/219	0.000294545	1
GO:0005813	CC	centrosome	15/219	0.000297908	1
GO:0043190	CC	ATP-binding cassette (ABC) transporter complex	2/219	0.000321332	1
GO:0000776	CC	kinetochore	7/219	0.000339446	1
GO:0043234	CC	protein complex	68/219	0.000408345	1
GO:0000942	CC	condensed nuclear chromosome outer kinetochore	2/219	0.000638249	1
GO:0000793	CC	condensed chromosome	5/219	0.000667339	1
GO:0031616	CC	spindle pole centrosome	3/219	0.000679109	1
GO:0045171	CC	intercellular bridge	5/219	0.000763642	1
GO:0000307	CC	cyclin-dependent protein kinase holoenzyme complex	4/219	0.000778028	1
GO:0045120	CC	pronucleus	3/219	0.000808698	1
GO:0032154	CC	cleavage furrow	4/219	0.00111879	1
GO:0097610	CC	cell surface furrow	4/219	0.00111879	1
GO:0044446	CC	intracellular organelle part	109/219	0.00135007	1
GO:0000790	CC	nuclear chromatin	9/219	0.00195071	1
GO:0005672	CC	transcription factor TFIIA complex	2/219	0.00218822	1
GO:0005815	CC	microtubule organizing center	16/219	0.00255	1
GO:0005694	CC	chromosome	7/219	0.00275976	1
GO:0032991	CC	macromolecular complex	80/219	0.00284275	1
GO:0005829	CC	cytosol	52/219	0.00287766	1
GO:0044422	CC	organelle part	109/219	0.00351505	1
GO:0045095	CC	keratin filament	3/219	0.00367063	1
GO:0000228	CC	nuclear chromosome	4/219	0.00445513	1
GO:0072687	CC	meiotic spindle	2/219	0.00459345	1
GO:0070062	CC	extracellular exosome	31/219	0.00467926	1
GO:1903561	CC	extracellular vesicle	31/219	0.00486934	1
GO:0043230	CC	extracellular organelle	31/219	0.0049966	1
GO:0015630	CC	microtubule cytoskeleton	6/219	0.00523161	1
GO:0005833	CC	hemoglobin complex	2/219	0.00557586	1
GO:0005615	CC	extracellular space	19/219	0.00815466	1
GO:0000777	CC	condensed chromosome kinetochore	3/219	0.00947369	1
GO:0000791	CC	euchromatin	3/219	0.00947369	1
GO:0000778	CC	condensed nuclear chromosome kinetochore	1/219	0.0104087	1
GO:0097125	CC	cyclin B1-CDK1 complex	1/219	0.0104087	1
GO:0097135	CC	cyclin E2-CDK2 complex	1/219	0.0104087	1
GO:0098533	CC	ATPase dependent transmembrane transport complex	2/219	0.0132337	1
GO:0010369	CC	chromocenter	2/219	0.0132337	1
GO:1902554	CC	serine/threonine protein kinase complex	4/219	0.0134891	1
GO:0005720	CC	nuclear heterochromatin	3/219	0.0144197	1
GO:1904949	CC	ATPase complex	2/219	0.0147868	1
GO:0044798	CC	nuclear transcription factor complex	6/219	0.0173355	1
GO:0000792	CC	heterochromatin	4/219	0.0180294	1
GO:0031523	CC	Myb complex	1/219	0.0207096	1
GO:0097124	CC	cyclin A2-CDK2 complex	1/219	0.0207096	1
GO:0005814	CC	centriole	4/219	0.0212959	1
GO:1902911	CC	protein kinase complex	4/219	0.0219898	1
GO:0097431	CC	mitotic spindle pole	2/219	0.0297501	1
GO:0005690	CC	U4atac snRNP	1/219	0.0309038	1
GO:0000811	CC	GINS complex	1/219	0.0309038	1
GO:0038039	CC	G-protein coupled receptor heterodimeric complex	1/219	0.0309038	1
GO:1990385	CC	meiotic spindle midzone	1/219	0.0309038	1
GO:1990423	CC	RZZ complex	1/219	0.0309038	1
GO:0031261	CC	DNA replication preinitiation complex	1/219	0.0309038	1
GO:0035189	CC	Rb-E2F complex	1/219	0.0309038	1
GO:1990752	CC	microtubule end	2/219	0.0319137	1
GO:0090575	CC	RNA polymerase II transcription factor complex	5/219	0.0328092	1
GO:0005654	CC	nucleoplasm	37/219	0.0366646	1
GO:0033596	CC	TSC1-TSC2 complex	1/219	0.0409923	1
GO:0005826	CC	actomyosin contractile ring	1/219	0.0409923	1
GO:0031298	CC	replication fork protection complex	1/219	0.0409923	1
GO:0032059	CC	bleb	1/219	0.0409923	1
GO:0035339	CC	SPOTS complex	1/219	0.0409923	1
GO:0031982	CC	vesicle	35/219	0.0420741	1
GO:0005719	CC	nuclear euchromatin	2/219	0.0461045	1
GO:0015631	MF	tubulin binding	12/219	0.00014548	1
GO:0032403	MF	protein complex binding	23/219	0.000194086	1
GO:0016791	MF	phosphatase activity	11/219	0.00022834	1
GO:0005515	MF	protein binding	118/219	0.00024913	1
GO:0016645	MF	oxidoreductase activity, acting on the CH-NH group of donors	4/219	0.000518036	1
GO:0044877	MF	macromolecular complex binding	32/219	0.000531537	1
GO:0097472	MF	cyclin-dependent protein kinase activity	3/219	0.000679109	1
GO:0003774	MF	motor activity	7/219	0.00104643	1
GO:0070182	MF	DNA polymerase binding	3/219	0.00128812	1
GO:0016646	MF	oxidoreductase activity, acting on the CH-NH group of donors, NAD or NADP as acceptor	3/219	0.00148012	1
GO:0035173	MF	histone kinase activity	3/219	0.00168915	1
GO:0042578	MF	phosphoric ester hydrolase activity	11/219	0.00285803	1
GO:0004721	MF	phosphoprotein phosphatase activity	7/219	0.00383532	1
GO:0035174	MF	histone serine kinase activity	2/219	0.00459345	1
GO:0005524	MF	ATP binding	30/219	0.00604576	1
GO:0016788	MF	hydrolase activity, acting on ester bonds	17/219	0.00608989	1
GO:0015037	MF	peptide disulfide oxidoreductase activity	2/219	0.00664537	1
GO:0016251	MF	obsolete general RNA polymerase II transcription factor activity	2/219	0.00664537	1
GO:0032559	MF	adenyl ribonucleotide binding	30/219	0.00677366	1
GO:0004725	MF	protein tyrosine phosphatase activity	5/219	0.00736185	1
GO:0016209	MF	antioxidant activity	4/219	0.00744493	1
GO:0008092	MF	cytoskeletal protein binding	19/219	0.00760858	1
GO:0005344	MF	oxygen transporter activity	2/219	0.00903808	1
GO:0030554	MF	adenyl nucleotide binding	30/219	0.00950597	1
GO:0016684	MF	oxidoreductase activity, acting on peroxide as acceptor	3/219	0.0101073	1
GO:0050253	MF	retinyl-palmitate esterase activity	1/219	0.0104087	1
GO:0033142	MF	progesterone receptor binding	1/219	0.0104087	1
GO:0033791	MF	3alpha,7alpha,12alpha-trihydroxy-5beta-cholestanoyl-CoA 24-hydroxylase activity	1/219	0.0104087	1
GO:0005175	MF	CD27 receptor binding	1/219	0.0104087	1
GO:0004377	MF	GDP-Man:Man3GlcNAc2-PP-Dol alpha-1,2-mannosyltransferase activity	1/219	0.0104087	1
GO:0034722	MF	gamma-glutamyl-peptidase activity	1/219	0.0104087	1
GO:0000026	MF	alpha-1,2-mannosyltransferase activity	1/219	0.0104087	1
GO:0038025	MF	reelin receptor activity	1/219	0.0104087	1
GO:0004797	MF	thymidine kinase activity	1/219	0.0104087	1
GO:0019900	MF	kinase binding	14/219	0.0106123	1
GO:0004693	MF	cyclin-dependent protein serine/threonine kinase activity	2/219	0.0117567	1
GO:0036041	MF	long-chain fatty acid binding	2/219	0.0117567	1
GO:0015269	MF	calcium-activated potassium channel activity	2/219	0.0147868	1
GO:0045499	MF	chemorepellent activity	2/219	0.0147868	1
GO:0004602	MF	glutathione peroxidase activity	2/219	0.0147868	1
GO:0050840	MF	extracellular matrix binding	3/219	0.0169095	1
GO:0019825	MF	oxygen binding	2/219	0.0181146	1
GO:0042393	MF	histone binding	6/219	0.018529	1
GO:0017127	MF	cholesterol transporter activity	2/219	0.0198858	1
GO:0070538	MF	oleic acid binding	1/219	0.0207096	1
GO:0050479	MF	glyceryl-ether monooxygenase activity	1/219	0.0207096	1
GO:0047992	MF	hydroxylysine kinase activity	1/219	0.0207096	1
GO:0034189	MF	very-low-density lipoprotein particle binding	1/219	0.0207096	1
GO:0031493	MF	nucleosomal histone binding	1/219	0.0207096	1
GO:0004657	MF	proline dehydrogenase activity	1/219	0.0207096	1
GO:0061463	MF	O-acetyl-ADP-ribose deacetylase activity	1/219	0.0207096	1
GO:0003960	MF	NADPH:quinone reductase activity	1/219	0.0207096	1
GO:0004362	MF	glutathione-disulfide reductase activity	1/219	0.0207096	1
GO:0048038	MF	quinone binding	2/219	0.0276481	1
GO:0015248	MF	sterol transporter activity	2/219	0.0297501	1
GO:0035064	MF	methylated histone binding	3/219	0.0303106	1
GO:0004647	MF	phosphoserine phosphatase activity	1/219	0.0309038	1
GO:0004508	MF	steroid 17-alpha-monooxygenase activity	1/219	0.0309038	1
GO:0008330	MF	protein tyrosine/threonine phosphatase activity	1/219	0.0309038	1
GO:0004376	MF	glycolipid mannosyltransferase activity	1/219	0.0309038	1
GO:0044729	MF	hemi-methylated DNA-binding	1/219	0.0309038	1
GO:0015038	MF	glutathione disulfide oxidoreductase activity	1/219	0.0309038	1
GO:0004692	MF	cGMP-dependent protein kinase activity	1/219	0.0309038	1
GO:0008269	MF	JAK pathway signal transduction adaptor activity	1/219	0.0309038	1
GO:0097655	MF	serpin family protein binding	1/219	0.0309038	1
GO:0046899	MF	nucleoside triphosphate adenylate kinase activity	1/219	0.0309038	1
GO:0004965	MF	G-protein coupled GABA receptor activity	1/219	0.0309038	1
GO:0004735	MF	pyrroline-5-carboxylate reductase activity	1/219	0.0309038	1
GO:0034437	MF	glycoprotein transporter activity	1/219	0.0309038	1
GO:0016155	MF	formyltetrahydrofolate dehydrogenase activity	1/219	0.0309038	1
GO:0019136	MF	deoxynucleoside kinase activity	1/219	0.0309038	1
GO:0047442	MF	17-alpha-hydroxyprogesterone aldolase activity	1/219	0.0309038	1
GO:0004832	MF	valine-tRNA ligase activity	1/219	0.0309038	1
GO:0001158	MF	enhancer sequence-specific DNA binding	4/219	0.033164	1
GO:0030332	MF	cyclin binding	2/219	0.0364193	1
GO:0016538	MF	cyclin-dependent protein serine/threonine kinase regulator activity	2/219	0.0387585	1
GO:0043425	MF	bHLH transcription factor binding	2/219	0.0387585	1
GO:0016887	MF	ATPase activity	10/219	0.0399883	1
GO:0016301	MF	kinase activity	18/219	0.0404573	1
GO:0018812	MF	3-hydroxyacyl-CoA dehydratase activity	1/219	0.0409923	1
GO:0019911	MF	structural constituent of myelin sheath	1/219	0.0409923	1
GO:0004850	MF	uridine phosphorylase activity	1/219	0.0409923	1
GO:0004329	MF	formate-tetrahydrofolate ligase activity	1/219	0.0409923	1
GO:0070990	MF	snRNP binding	1/219	0.0409923	1
GO:0030622	MF	U4atac snRNA binding	1/219	0.0409923	1
GO:0097108	MF	hedgehog family protein binding	1/219	0.0409923	1
GO:0004477	MF	methenyltetrahydrofolate cyclohydrolase activity	1/219	0.0409923	1
GO:0004305	MF	ethanolamine kinase activity	1/219	0.0409923	1
GO:0004488	MF	methylenetetrahydrofolate dehydrogenase (NADP+) activity	1/219	0.0409923	1
GO:0005227	MF	calcium activated cation channel activity	2/219	0.0411534	1
GO:0008187	MF	poly-pyrimidine tract binding	2/219	0.0411534	1
GO:0004860	MF	protein kinase inhibitor activity	3/219	0.0434861	1
GO:0036002	MF	pre-mRNA binding	2/219	0.0436025	1
GO:0035326	MF	enhancer binding	4/219	0.0438936	1
GO:0004712	MF	protein serine/threonine/tyrosine kinase activity	2/219	0.0486581	1

## Sheet: cluster4
GO id	Term type	Description	Ratio_in_study	pvalue	padjust
GO:0050870	BP	positive regulation of T cell activation	16/369	2.31e-07	0.00455495
GO:0050670	BP	regulation of lymphocyte proliferation	18/369	2.82e-07	0.00555884
GO:0032944	BP	regulation of mononuclear cell proliferation	18/369	3.02e-07	0.00596871
GO:0034112	BP	positive regulation of homotypic cell-cell adhesion	16/369	3.15e-07	0.00622229
GO:0034110	BP	regulation of homotypic cell-cell adhesion	24/369	3.16e-07	0.00623191
GO:1903037	BP	regulation of leukocyte cell-cell adhesion	24/369	3.91e-07	0.00771637
GO:0002694	BP	regulation of leukocyte activation	31/369	4.12e-07	0.00812701
GO:0050863	BP	regulation of T cell activation	24/369	4.21e-07	0.00830413
GO:0022409	BP	positive regulation of cell-cell adhesion	16/369	4.28e-07	0.00845941
GO:0070663	BP	regulation of leukocyte proliferation	18/369	4.59e-07	0.00905822
GO:1903039	BP	positive regulation of leukocyte cell-cell adhesion	16/369	4.95e-07	0.00976684
GO:0051251	BP	positive regulation of lymphocyte activation	20/369	6.67e-07	0.0131661
GO:0004497	MF	monooxygenase activity	14/369	8.6e-07	0.0169887
GO:0002696	BP	positive regulation of leukocyte activation	21/369	9.19e-07	0.0181393
GO:0030155	BP	regulation of cell adhesion	33/369	9.83e-07	0.0194118
GO:0051249	BP	regulation of lymphocyte activation	30/369	9.87e-07	0.019487
GO:0022407	BP	regulation of cell-cell adhesion	24/369	1.13e-06	0.0222268
GO:0045785	BP	positive regulation of cell adhesion	21/369	1.17e-06	0.0231347
GO:0050865	BP	regulation of cell activation	31/369	1.25e-06	0.024649
GO:0050867	BP	positive regulation of cell activation	21/369	1.27e-06	0.0251674
GO:0042127	BP	regulation of cell proliferation	54/369	1.85e-06	0.036462
GO:0055114	BP	oxidation-reduction process	38/369	2.2e-06	0.0434286
GO:0002684	BP	positive regulation of immune system process	34/369	2.25e-06	0.0444359
GO:0043408	BP	regulation of MAPK cascade	29/369	2.43e-06	0.0479425
GO:0044421	CC	extracellular region part	84/369	2.45e-06	0.0483322
GO:0002682	BP	regulation of immune system process	49/369	2.58e-06	0.0509046
GO:1902105	BP	regulation of leukocyte differentiation	17/369	2.77e-06	0.0547765
GO:0050671	BP	positive regulation of lymphocyte proliferation	11/369	2.87e-06	0.0566016
GO:0032946	BP	positive regulation of mononuclear cell proliferation	11/369	3.14e-06	0.0620444
GO:0042129	BP	regulation of T cell proliferation	13/369	3.16e-06	0.0623242
GO:0070665	BP	positive regulation of leukocyte proliferation	11/369	4.9e-06	0.0967117
GO:0002376	BP	immune system process	48/369	5.01e-06	0.0990008
GO:0004499	MF	N,N-dimethylaniline monooxygenase activity	4/369	6.16e-06	0.121702
GO:1903706	BP	regulation of hemopoiesis	20/369	7.27e-06	0.14354
GO:0017144	BP	drug metabolic process	6/369	7.59e-06	0.149976
GO:0006955	BP	immune response	28/369	7.9e-06	0.156089
GO:0005886	CC	plasma membrane	75/369	8.04e-06	0.158754
GO:0008284	BP	positive regulation of cell proliferation	31/369	8.45e-06	0.16689
GO:0016021	CC	integral component of membrane	123/369	8.73e-06	0.172476
GO:0050871	BP	positive regulation of B cell activation	9/369	8.94e-06	0.176621
GO:0031224	CC	intrinsic component of membrane	124/369	9.59e-06	0.189394
GO:0050896	BP	response to stimulus	110/369	1.03e-05	0.202701
GO:0016705	MF	oxidoreductase activity, acting on paired donors, with incorporation or reduction of molecular oxygen	15/369	1.24e-05	0.245533
GO:0009897	CC	external side of plasma membrane	14/369	1.27e-05	0.249909
GO:0048518	BP	positive regulation of biological process	131/369	1.66e-05	0.327546
GO:0070372	BP	regulation of ERK1 and ERK2 cascade	15/369	1.69e-05	0.334425
GO:0048522	BP	positive regulation of cellular process	123/369	1.76e-05	0.34784
GO:0045619	BP	regulation of lymphocyte differentiation	12/369	1.82e-05	0.359112
GO:0050660	MF	flavin adenine dinucleotide binding	10/369	2.05e-05	0.405798
GO:0002695	BP	negative regulation of leukocyte activation	12/369	2.07e-05	0.408695
GO:0048584	BP	positive regulation of response to stimulus	59/369	2.21e-05	0.437191
GO:0005102	MF	receptor binding	46/369	2.23e-05	0.440148
GO:0042803	MF	protein homodimerization activity	32/369	2.25e-05	0.44454
GO:0009986	CC	cell surface	22/369	2.42e-05	0.478858
GO:0016020	CC	membrane	147/369	2.43e-05	0.478931
GO:0051250	BP	negative regulation of lymphocyte activation	11/369	2.5e-05	0.492955
GO:0030890	BP	positive regulation of B cell proliferation	6/369	2.95e-05	0.582585
GO:1902531	BP	regulation of intracellular signal transduction	52/369	3.16e-05	0.623056
GO:0030888	BP	regulation of B cell proliferation	7/369	3.27e-05	0.645913
GO:0002683	BP	negative regulation of immune system process	20/369	3.77e-05	0.744818
GO:0050864	BP	regulation of B cell activation	10/369	4.12e-05	0.813237
GO:0016709	MF	oxidoreductase activity, acting on paired donors, with incorporation or reduction of molecular oxygen, NAD(P)H as one donor, and incorporation of one atom of oxygen	6/369	4.8e-05	0.947905
GO:0004896	MF	cytokine receptor activity	9/369	4.82e-05	0.952283
GO:0002822	BP	regulation of adaptive immune response based on somatic recombination of immune receptors built from immunoglobulin superfamily domains	11/369	5.18e-05	1
GO:0050866	BP	negative regulation of cell activation	12/369	5.42e-05	1
GO:0051239	BP	regulation of multicellular organismal process	73/369	6.06e-05	1
GO:0050868	BP	negative regulation of T cell activation	9/369	7.19e-05	1
GO:0045580	BP	regulation of T cell differentiation	10/369	7.24e-05	1
GO:2000026	BP	regulation of multicellular organismal development	53/369	7.48e-05	1
GO:0001894	BP	tissue homeostasis	10/369	8.27e-05	1
GO:0042221	BP	response to chemical	60/369	8.53e-05	1
GO:0072676	BP	lymphocyte migration	6/369	8.6e-05	1
GO:0050778	BP	positive regulation of immune response	21/369	0.000100459	1
GO:0044699	BP	single-organism process	233/369	0.000116915	1
GO:0002819	BP	regulation of adaptive immune response	11/369	0.000118907	1
GO:0034111	BP	negative regulation of homotypic cell-cell adhesion	9/369	0.000182973	1
GO:0051174	BP	regulation of phosphorus metabolic process	48/369	0.000202396	1
GO:1901565	BP	organonitrogen compound catabolic process	16/369	0.000203846	1
GO:0051240	BP	positive regulation of multicellular organismal process	44/369	0.000212476	1
GO:0018108	BP	peptidyl-tyrosine phosphorylation	9/369	0.000222682	1
GO:1903038	BP	negative regulation of leukocyte cell-cell adhesion	9/369	0.000222682	1
GO:0001895	BP	retina homeostasis	4/369	0.000234424	1
GO:0043410	BP	positive regulation of MAPK cascade	19/369	0.000254355	1
GO:0042325	BP	regulation of phosphorylation	43/369	0.000276717	1
GO:0030098	BP	lymphocyte differentiation	12/369	0.000283958	1
GO:0007154	BP	cell communication	20/369	0.000285422	1
GO:0018212	BP	peptidyl-tyrosine modification	9/369	0.000286526	1
GO:2000458	BP	regulation of astrocyte chemotaxis	2/369	0.000306763	1
GO:0002415	BP	immunoglobulin transcytosis in epithelial cells mediated by polymeric immunoglobulin receptor	2/369	0.000306763	1
GO:1902107	BP	positive regulation of leukocyte differentiation	10/369	0.000307609	1
GO:1902533	BP	positive regulation of intracellular signal transduction	31/369	0.000320875	1
GO:0007162	BP	negative regulation of cell adhesion	13/369	0.000340719	1
GO:0002824	BP	positive regulation of adaptive immune response based on somatic recombination of immune receptors built from immunoglobulin superfamily domains	8/369	0.000354599	1
GO:0048583	BP	regulation of response to stimulus	90/369	0.00036031	1
GO:0042402	BP	cellular biogenic amine catabolic process	4/369	0.000361022	1
GO:0009310	BP	amine catabolic process	4/369	0.000361022	1
GO:0007165	BP	signal transduction	91/369	0.000379969	1
GO:0002704	BP	negative regulation of leukocyte mediated immunity	5/369	0.000389242	1
GO:0002821	BP	positive regulation of adaptive immune response	8/369	0.000406117	1
GO:0048872	BP	homeostasis of number of cells	10/369	0.000421361	1
GO:0019220	BP	regulation of phosphate metabolic process	47/369	0.000423997	1
GO:0045582	BP	positive regulation of T cell differentiation	7/369	0.000437562	1
GO:0042130	BP	negative regulation of T cell proliferation	6/369	0.000477001	1
GO:0042102	BP	positive regulation of T cell proliferation	7/369	0.000510665	1
GO:0009991	BP	response to extracellular stimulus	13/369	0.000521433	1
GO:0051247	BP	positive regulation of protein metabolic process	46/369	0.000559681	1
GO:0050729	BP	positive regulation of inflammatory response	8/369	0.000561925	1
GO:0001932	BP	regulation of protein phosphorylation	39/369	0.000571263	1
GO:0010033	BP	response to organic substance	48/369	0.000601324	1
GO:0051094	BP	positive regulation of developmental process	38/369	0.000611289	1
GO:0070374	BP	positive regulation of ERK1 and ERK2 cascade	10/369	0.000625533	1
GO:0009605	BP	response to external stimulus	34/369	0.000653179	1
GO:0002706	BP	regulation of lymphocyte mediated immunity	9/369	0.000675203	1
GO:0002521	BP	leukocyte differentiation	14/369	0.000715683	1
GO:0010604	BP	positive regulation of macromolecule metabolic process	78/369	0.000790432	1
GO:0045059	BP	positive thymic T cell selection	3/369	0.000795156	1
GO:0045321	BP	leukocyte activation	17/369	0.000846674	1
GO:0044281	BP	small molecule metabolic process	48/369	0.00089846	1
GO:0045444	BP	fat cell differentiation	8/369	0.000908806	1
GO:0061092	BP	positive regulation of phospholipid translocation	2/369	0.000909587	1
GO:0061091	BP	regulation of phospholipid translocation	2/369	0.000909587	1
GO:0002414	BP	immunoglobulin transcytosis in epithelial cells	2/369	0.000909587	1
GO:0035696	BP	monocyte extravasation	2/369	0.000909587	1
GO:0030154	BP	cell differentiation	44/369	0.00098003	1
GO:0045595	BP	regulation of cell differentiation	44/369	0.000986314	1
GO:0001775	BP	cell activation	19/369	0.00104013	1
GO:0009404	BP	toxin metabolic process	3/369	0.00104647	1
GO:0042436	BP	indole-containing compound catabolic process	3/369	0.00104647	1
GO:0046218	BP	indolalkylamine catabolic process	3/369	0.00104647	1
GO:0006569	BP	tryptophan catabolic process	3/369	0.00104647	1
GO:0006733	BP	oxidoreduction coenzyme metabolic process	8/369	0.00113733	1
GO:0009612	BP	response to mechanical stimulus	8/369	0.00113733	1
GO:0045621	BP	positive regulation of lymphocyte differentiation	7/369	0.00117772	1
GO:0048247	BP	lymphocyte chemotaxis	4/369	0.00118708	1
GO:0030217	BP	T cell differentiation	8/369	0.00120107	1
GO:0050672	BP	negative regulation of lymphocyte proliferation	6/369	0.00122458	1
GO:0032945	BP	negative regulation of mononuclear cell proliferation	6/369	0.00122458	1
GO:1903036	BP	positive regulation of response to wounding	9/369	0.00123113	1
GO:0007166	BP	cell surface receptor signaling pathway	45/369	0.00126353	1
GO:0002703	BP	regulation of leukocyte mediated immunity	10/369	0.0012806	1
GO:0050776	BP	regulation of immune response	25/369	0.00130935	1
GO:0045576	BP	mast cell activation	3/369	0.00134279	1
GO:0033089	BP	positive regulation of T cell differentiation in thymus	3/369	0.00134279	1
GO:2000400	BP	positive regulation of thymocyte aggregation	3/369	0.00134279	1
GO:0050793	BP	regulation of developmental process	61/369	0.00134908	1
GO:0098602	BP	single organism cell adhesion	16/369	0.00135556	1
GO:0060122	BP	inner ear receptor stereocilium organization	4/369	0.00136596	1
GO:0003156	BP	regulation of organ formation	4/369	0.00136596	1
GO:0042327	BP	positive regulation of phosphorylation	29/369	0.00139433	1
GO:0009893	BP	positive regulation of metabolic process	81/369	0.00142034	1
GO:0070664	BP	negative regulation of leukocyte proliferation	6/369	0.00142467	1
GO:0042592	BP	homeostatic process	37/369	0.0015084	1
GO:0016337	BP	single organismal cell-cell adhesion	15/369	0.00152711	1
GO:0019217	BP	regulation of fatty acid metabolic process	6/369	0.0015336	1
GO:0002707	BP	negative regulation of lymphocyte mediated immunity	4/369	0.00156281	1
GO:0043368	BP	positive T cell selection	3/369	0.0016869	1
GO:0002710	BP	negative regulation of T cell mediated immunity	3/369	0.0016869	1
GO:0010518	BP	positive regulation of phospholipase activity	4/369	0.00177857	1
GO:0045058	BP	T cell selection	4/369	0.00177857	1
GO:0032787	BP	monocarboxylic acid metabolic process	18/369	0.00178876	1
GO:0070995	BP	NADPH oxidation	2/369	0.00179805	1
GO:0021984	BP	adenohypophysis development	2/369	0.00179805	1
GO:2000405	BP	negative regulation of T cell migration	2/369	0.00179805	1
GO:1903708	BP	positive regulation of hemopoiesis	10/369	0.00184509	1
GO:0065007	BP	biological regulation	223/369	0.00189269	1
GO:0071496	BP	cellular response to external stimulus	11/369	0.00195426	1
GO:0045830	BP	positive regulation of isotype switching	4/369	0.00201414	1
GO:0023056	BP	positive regulation of signaling	42/369	0.00202367	1
GO:0006586	BP	indolalkylamine metabolic process	3/369	0.00208137	1
GO:0006699	BP	bile acid biosynthetic process	3/369	0.00208137	1
GO:0006568	BP	tryptophan metabolic process	3/369	0.00208137	1
GO:0044283	BP	small molecule biosynthetic process	17/369	0.00214836	1
GO:0001817	BP	regulation of cytokine production	21/369	0.00216215	1
GO:0060249	BP	anatomical structure homeostasis	11/369	0.00224656	1
GO:0031325	BP	positive regulation of cellular metabolic process	76/369	0.00226404	1
GO:0002828	BP	regulation of type 2 immune response	4/369	0.00227042	1
GO:1901361	BP	organic cyclic compound catabolic process	18/369	0.00227917	1
GO:0014070	BP	response to organic cyclic compound	18/369	0.00227917	1
GO:0042180	BP	cellular ketone metabolic process	6/369	0.00232596	1
GO:0010562	BP	positive regulation of phosphorus metabolic process	30/369	0.00244839	1
GO:0045937	BP	positive regulation of phosphate metabolic process	30/369	0.00244839	1
GO:0050679	BP	positive regulation of epithelial cell proliferation	9/369	0.00249298	1
GO:0022408	BP	negative regulation of cell-cell adhesion	9/369	0.00249298	1
GO:0060749	BP	mammary gland alveolus development	3/369	0.00252861	1
GO:0009966	BP	regulation of signal transduction	67/369	0.00259095	1
GO:0050900	BP	leukocyte migration	9/369	0.00270471	1
GO:0001934	BP	positive regulation of protein phosphorylation	27/369	0.00272683	1
GO:0008150	BP	biological_process	329/369	0.00283508	1
GO:0040019	BP	positive regulation of embryonic development	4/369	0.00284864	1
GO:0007260	BP	tyrosine phosphorylation of STAT protein	2/369	0.00296199	1
GO:1902715	BP	positive regulation of interferon-gamma secretion	2/369	0.00296199	1
GO:0032532	BP	regulation of microvillus length	2/369	0.00296199	1
GO:1903034	BP	regulation of response to wounding	16/369	0.00302512	1
GO:0070189	BP	kynurenine metabolic process	3/369	0.00303083	1
GO:0007159	BP	leukocyte cell-cell adhesion	11/369	0.00303484	1
GO:0010647	BP	positive regulation of cell communication	42/369	0.00304851	1
GO:0002823	BP	negative regulation of adaptive immune response based on somatic recombination of immune receptors built from immunoglobulin superfamily domains	4/369	0.00317233	1
GO:0014013	BP	regulation of gliogenesis	6/369	0.0031939	1
GO:0032270	BP	positive regulation of cellular protein metabolic process	40/369	0.00331254	1
GO:0072330	BP	monocarboxylic acid biosynthetic process	8/369	0.00333523	1
GO:0008202	BP	steroid metabolic process	10/369	0.00345197	1
GO:0002889	BP	regulation of immunoglobulin mediated immune response	5/369	0.0034556	1
GO:0002504	BP	antigen processing and presentation of peptide or polysaccharide antigen via MHC class II	4/369	0.00352022	1
GO:0010038	BP	response to metal ion	10/369	0.00369769	1
GO:0002712	BP	regulation of B cell mediated immunity	5/369	0.00372231	1
GO:0050920	BP	regulation of chemotaxis	9/369	0.00383986	1
GO:0065008	BP	regulation of biological quality	75/369	0.00384347	1
GO:0010517	BP	regulation of phospholipase activity	4/369	0.00389314	1
GO:0050727	BP	regulation of inflammatory response	12/369	0.00397676	1
GO:0023051	BP	regulation of signaling	72/369	0.00402824	1
GO:0046649	BP	lymphocyte activation	13/369	0.00415161	1
GO:0001516	BP	prostaglandin biosynthetic process	3/369	0.00420835	1
GO:0046457	BP	prostanoid biosynthetic process	3/369	0.00420835	1
GO:0032649	BP	regulation of interferon-gamma production	6/369	0.00428307	1
GO:0002820	BP	negative regulation of adaptive immune response	4/369	0.00429191	1
GO:0006145	BP	purine nucleobase catabolic process	2/369	0.00439155	1
GO:2001140	BP	positive regulation of phospholipid transport	2/369	0.00439155	1
GO:0070141	BP	response to UV-A	2/369	0.00439155	1
GO:0090080	BP	positive regulation of MAPKKK cascade by fibroblast growth factor receptor signaling pathway	2/369	0.00439155	1
GO:0052803	BP	imidazole-containing compound metabolic process	2/369	0.00439155	1
GO:0052805	BP	imidazole-containing compound catabolic process	2/369	0.00439155	1
GO:0097350	BP	neutrophil clearance	2/369	0.00439155	1
GO:2001138	BP	regulation of phospholipid transport	2/369	0.00439155	1
GO:0046634	BP	regulation of alpha-beta T cell activation	6/369	0.00453019	1
GO:0019748	BP	secondary metabolic process	4/369	0.00471733	1
GO:0045655	BP	regulation of monocyte differentiation	3/369	0.00488729	1
GO:0072678	BP	T cell migration	3/369	0.00488729	1
GO:0045061	BP	thymic T cell selection	3/369	0.00488729	1
GO:0042493	BP	response to drug	8/369	0.00505607	1
GO:0009617	BP	response to bacterium	11/369	0.00512312	1
GO:0050794	BP	regulation of cellular process	202/369	0.00524985	1
GO:0006629	BP	lipid metabolic process	31/369	0.00543649	1
GO:0009967	BP	positive regulation of signal transduction	38/369	0.00548998	1
GO:0006706	BP	steroid catabolic process	3/369	0.00562854	1
GO:0043567	BP	regulation of insulin-like growth factor receptor signaling pathway	3/369	0.00562854	1
GO:0042537	BP	benzene-containing compound metabolic process	3/369	0.00562854	1
GO:2000107	BP	negative regulation of leukocyte apoptotic process	4/369	0.00565127	1
GO:0048873	BP	homeostasis of number of cells within a tissue	4/369	0.00565127	1
GO:0003382	BP	epithelial cell morphogenesis	4/369	0.00565127	1
GO:0045191	BP	regulation of isotype switching	4/369	0.00565127	1
GO:0019441	BP	tryptophan catabolic process to kynurenine	2/369	0.00607707	1
GO:0015791	BP	polyol transport	2/369	0.00607707	1
GO:0015793	BP	glycerol transport	2/369	0.00607707	1
GO:0045607	BP	regulation of auditory receptor cell differentiation	2/369	0.00607707	1
GO:0097286	BP	iron ion import	2/369	0.00607707	1
GO:0045084	BP	positive regulation of interleukin-12 biosynthetic process	2/369	0.00607707	1
GO:0060054	BP	positive regulation of epithelial cell proliferation involved in wound healing	2/369	0.00607707	1
GO:1902713	BP	regulation of interferon-gamma secretion	2/369	0.00607707	1
GO:2000980	BP	regulation of inner ear receptor cell differentiation	2/369	0.00607707	1
GO:0045631	BP	regulation of mechanoreceptor differentiation	2/369	0.00607707	1
GO:0001819	BP	positive regulation of cytokine production	14/369	0.00639046	1
GO:0001818	BP	negative regulation of cytokine production	10/369	0.00639209	1
GO:0031349	BP	positive regulation of defense response	12/369	0.00647519	1
GO:0098609	BP	cell-cell adhesion	18/369	0.00650957	1
GO:0032757	BP	positive regulation of interleukin-8 production	4/369	0.00670103	1
GO:0060193	BP	positive regulation of lipase activity	4/369	0.00670103	1
GO:0002639	BP	positive regulation of immunoglobulin production	4/369	0.00670103	1
GO:0007267	BP	cell-cell signaling	11/369	0.00680209	1
GO:0010646	BP	regulation of cell communication	72/369	0.00691561	1
GO:1901700	BP	response to oxygen-containing compound	28/369	0.00694561	1
GO:0045995	BP	regulation of embryonic development	7/369	0.00715572	1
GO:0002891	BP	positive regulation of immunoglobulin mediated immune response	4/369	0.00727114	1
GO:0002714	BP	positive regulation of B cell mediated immunity	4/369	0.00727114	1
GO:0031295	BP	T cell costimulation	3/369	0.00730362	1
GO:0060716	BP	labyrinthine layer blood vessel development	3/369	0.00730362	1
GO:0008643	BP	carbohydrate transport	5/369	0.00770035	1
GO:0009607	BP	response to biotic stimulus	22/369	0.00787297	1
GO:0042110	BP	T cell activation	9/369	0.00793388	1
GO:0070489	BP	T cell aggregation	9/369	0.00793388	1
GO:0002645	BP	positive regulation of tolerance induction	2/369	0.00800921	1
GO:0045416	BP	positive regulation of interleukin-8 biosynthetic process	2/369	0.00800921	1
GO:1903975	BP	regulation of glial cell migration	2/369	0.00800921	1
GO:0034354	BP	'de novo' NAD biosynthetic process from tryptophan	2/369	0.00800921	1
GO:2000271	BP	positive regulation of fibroblast apoptotic process	2/369	0.00800921	1
GO:0043303	BP	mast cell degranulation	2/369	0.00800921	1
GO:0002279	BP	mast cell activation involved in immune response	2/369	0.00800921	1
GO:0045056	BP	transcytosis	2/369	0.00800921	1
GO:0031294	BP	lymphocyte costimulation	3/369	0.00823998	1
GO:0042430	BP	indole-containing compound metabolic process	3/369	0.00823998	1
GO:0009074	BP	aromatic amino acid family catabolic process	3/369	0.00823998	1
GO:0010453	BP	regulation of cell fate commitment	3/369	0.00823998	1
GO:0045911	BP	positive regulation of DNA recombination	4/369	0.00850527	1
GO:0050789	BP	regulation of biological process	208/369	0.00855968	1
GO:0071593	BP	lymphocyte aggregation	9/369	0.00871928	1
GO:0007568	BP	aging	6/369	0.00877563	1
GO:0046496	BP	nicotinamide nucleotide metabolic process	6/369	0.00877563	1
GO:0019362	BP	pyridine nucleotide metabolic process	6/369	0.00877563	1
GO:0045597	BP	positive regulation of cell differentiation	25/369	0.00890767	1
GO:0031016	BP	pancreas development	3/369	0.00924366	1
GO:1903707	BP	negative regulation of hemopoiesis	7/369	0.00948259	1
GO:0043207	BP	response to external biotic stimulus	21/369	0.00953745	1
GO:0032642	BP	regulation of chemokine production	5/369	0.00968635	1
GO:0072524	BP	pyridine-containing compound metabolic process	6/369	0.0100615	1
GO:0036158	BP	outer dynein arm assembly	2/369	0.0101788	1
GO:0070327	BP	thyroid hormone transport	2/369	0.0101788	1
GO:0045123	BP	cellular extravasation	2/369	0.0101788	1
GO:0007252	BP	I-kappaB phosphorylation	2/369	0.0101788	1
GO:0010818	BP	T cell chemotaxis	2/369	0.0101788	1
GO:0032530	BP	regulation of microvillus organization	2/369	0.0101788	1
GO:0009914	BP	hormone transport	5/369	0.010233	1
GO:0032735	BP	positive regulation of interleukin-12 production	3/369	0.0103156	1
GO:0070229	BP	negative regulation of lymphocyte apoptotic process	3/369	0.0103156	1
GO:0070486	BP	leukocyte aggregation	9/369	0.0104655	1
GO:0030595	BP	leukocyte chemotaxis	6/369	0.0105184	1
GO:0038127	BP	ERBB signaling pathway	4/369	0.0106009	1
GO:0006732	BP	coenzyme metabolic process	11/369	0.0106131	1
GO:0046890	BP	regulation of lipid biosynthetic process	7/369	0.0110377	1
GO:0045620	BP	negative regulation of lymphocyte differentiation	4/369	0.011367	1
GO:0014015	BP	positive regulation of gliogenesis	4/369	0.011367	1
GO:0038083	BP	peptidyl-tyrosine autophosphorylation	3/369	0.0114567	1
GO:0030193	BP	regulation of blood coagulation	5/369	0.0119988	1
GO:0044767	BP	single-organism developmental process	87/369	0.0120873	1
GO:0060760	BP	positive regulation of response to cytokine stimulus	4/369	0.0121678	1
GO:0031668	BP	cellular response to extracellular stimulus	8/369	0.012289	1
GO:0050678	BP	regulation of epithelial cell proliferation	12/369	0.0125244	1
GO:0045075	BP	regulation of interleukin-12 biosynthetic process	2/369	0.0125771	1
GO:0002693	BP	positive regulation of cellular extravasation	2/369	0.0125771	1
GO:0034627	BP	'de novo' NAD biosynthetic process	2/369	0.0125771	1
GO:0060052	BP	neurofilament cytoskeleton organization	2/369	0.0125771	1
GO:0046113	BP	nucleobase catabolic process	2/369	0.0125771	1
GO:0002839	BP	positive regulation of immune response to tumor cell	2/369	0.0125771	1
GO:0002836	BP	positive regulation of response to tumor cell	2/369	0.0125771	1
GO:0032536	BP	regulation of cell projection size	2/369	0.0125771	1
GO:0060736	BP	prostate gland growth	2/369	0.0125771	1
GO:0051255	BP	spindle midzone assembly	2/369	0.0125771	1
GO:1900046	BP	regulation of hemostasis	5/369	0.0126306	1
GO:2000398	BP	regulation of thymocyte aggregation	3/369	0.0126676	1
GO:0033081	BP	regulation of T cell differentiation in thymus	3/369	0.0126676	1
GO:0008206	BP	bile acid metabolic process	3/369	0.0126676	1
GO:0009628	BP	response to abiotic stimulus	24/369	0.0127	1
GO:0035914	BP	skeletal muscle cell differentiation	4/369	0.0130039	1
GO:0070098	BP	chemokine-mediated signaling pathway	4/369	0.0130039	1
GO:0045685	BP	regulation of glial cell differentiation	4/369	0.0130039	1
GO:0032722	BP	positive regulation of chemokine production	4/369	0.0130039	1
GO:0002698	BP	negative regulation of immune effector process	6/369	0.0130254	1
GO:0002250	BP	adaptive immune response	6/369	0.0135729	1
GO:0048869	BP	cellular developmental process	58/369	0.0136371	1
GO:0044270	BP	cellular nitrogen compound catabolic process	15/369	0.0137833	1
GO:0030149	BP	sphingolipid catabolic process	3/369	0.0139489	1
GO:0003281	BP	ventricular septum development	3/369	0.0139489	1
GO:0010954	BP	positive regulation of protein processing	3/369	0.0139489	1
GO:0051246	BP	regulation of protein metabolic process	63/369	0.0141046	1
GO:0002761	BP	regulation of myeloid leukocyte differentiation	6/369	0.0141363	1
GO:0046700	BP	heterocycle catabolic process	15/369	0.0142014	1
GO:0016053	BP	organic acid biosynthetic process	10/369	0.0142445	1
GO:0046394	BP	carboxylic acid biosynthetic process	10/369	0.0142445	1
GO:0050818	BP	regulation of coagulation	5/369	0.01466	1
GO:0001816	BP	cytokine production	5/369	0.01466	1
GO:0051186	BP	cofactor metabolic process	13/369	0.0147466	1
GO:0033993	BP	response to lipid	17/369	0.0148122	1
GO:0010628	BP	positive regulation of gene expression	49/369	0.0148818	1
GO:0050665	BP	hydrogen peroxide biosynthetic process	2/369	0.0151953	1
GO:0060088	BP	auditory receptor cell stereocilium organization	2/369	0.0151953	1
GO:0060768	BP	regulation of epithelial cell proliferation involved in prostate gland development	2/369	0.0151953	1
GO:0045414	BP	regulation of interleukin-8 biosynthetic process	2/369	0.0151953	1
GO:0042535	BP	positive regulation of tumor necrosis factor biosynthetic process	2/369	0.0151953	1
GO:0046598	BP	positive regulation of viral entry into host cell	2/369	0.0151953	1
GO:0006670	BP	sphingosine metabolic process	2/369	0.0151953	1
GO:1903830	BP	magnesium ion transmembrane transport	2/369	0.0151953	1
GO:0007595	BP	lactation	3/369	0.0153012	1
GO:0009308	BP	amine metabolic process	6/369	0.0153115	1
GO:0019439	BP	aromatic compound catabolic process	15/369	0.0153196	1
GO:0010557	BP	positive regulation of macromolecule biosynthetic process	46/369	0.015417	1
GO:0044700	BP	single organism signaling	12/369	0.0154781	1
GO:0042108	BP	positive regulation of cytokine biosynthetic process	4/369	0.0157286	1
GO:0071248	BP	cellular response to metal ion	6/369	0.0165528	1
GO:0046635	BP	positive regulation of alpha-beta T cell activation	4/369	0.0167105	1
GO:0050853	BP	B cell receptor signaling pathway	3/369	0.0167248	1
GO:0045577	BP	regulation of B cell differentiation	3/369	0.0167248	1
GO:0006094	BP	gluconeogenesis	3/369	0.0167248	1
GO:1903319	BP	positive regulation of protein maturation	3/369	0.0167248	1
GO:0006693	BP	prostaglandin metabolic process	3/369	0.0167248	1
GO:0006692	BP	prostanoid metabolic process	3/369	0.0167248	1
GO:0048713	BP	regulation of oligodendrocyte differentiation	3/369	0.0167248	1
GO:0043409	BP	negative regulation of MAPK cascade	7/369	0.0168071	1
GO:0023052	BP	signaling	12/369	0.016909	1
GO:0044712	BP	single-organism catabolic process	23/369	0.0169729	1
GO:0042665	BP	regulation of ectodermal cell fate specification	1/369	0.017538	1
GO:0001695	BP	histamine catabolic process	1/369	0.017538	1
GO:0006668	BP	sphinganine-1-phosphate metabolic process	1/369	0.017538	1
GO:0048074	BP	negative regulation of eye pigmentation	1/369	0.017538	1
GO:0046449	BP	creatinine metabolic process	1/369	0.017538	1
GO:0071823	BP	protein-carbohydrate complex subunit organization	1/369	0.017538	1
GO:0007262	BP	STAT protein import into nucleus	1/369	0.017538	1
GO:0045977	BP	positive regulation of mitotic cell cycle, embryonic	1/369	0.017538	1
GO:1903904	BP	negative regulation of establishment of T cell polarity	1/369	0.017538	1
GO:1902310	BP	positive regulation of peptidyl-serine dephosphorylation	1/369	0.017538	1
GO:0071471	BP	cellular response to non-ionic osmotic stress	1/369	0.017538	1
GO:0090594	BP	inflammatory response to wounding	1/369	0.017538	1
GO:0072338	BP	cellular lactam metabolic process	1/369	0.017538	1
GO:0030704	BP	vitelline membrane formation	1/369	0.017538	1
GO:0002843	BP	regulation of tolerance induction to tumor cell	1/369	0.017538	1
GO:0097532	BP	stress response to acid chemical	1/369	0.017538	1
GO:0097533	BP	cellular stress response to acid chemical	1/369	0.017538	1
GO:0051691	BP	cellular oligosaccharide metabolic process	1/369	0.017538	1
GO:2000464	BP	positive regulation of astrocyte chemotaxis	1/369	0.017538	1
GO:0006253	BP	dCTP catabolic process	1/369	0.017538	1
GO:0006127	BP	glycerophosphate shuttle	1/369	0.017538	1
GO:0046901	BP	tetrahydrofolylpolyglutamate biosynthetic process	1/369	0.017538	1
GO:0050925	BP	negative regulation of negative chemotaxis	1/369	0.017538	1
GO:0065006	BP	protein-carbohydrate complex assembly	1/369	0.017538	1
GO:0019102	BP	male somatic sex determination	1/369	0.017538	1
GO:2000226	BP	regulation of pancreatic A cell differentiation	1/369	0.017538	1
GO:2000227	BP	negative regulation of pancreatic A cell differentiation	1/369	0.017538	1
GO:2001107	BP	negative regulation of Rho guanyl-nucleotide exchange factor activity	1/369	0.017538	1
GO:0060681	BP	branch elongation involved in ureteric bud branching	1/369	0.017538	1
GO:0043310	BP	negative regulation of eosinophil degranulation	1/369	0.017538	1
GO:0036316	BP	SREBP-SCAP complex retention in endoplasmic reticulum	1/369	0.017538	1
GO:0021557	BP	oculomotor nerve development	1/369	0.017538	1
GO:0021558	BP	trochlear nerve development	1/369	0.017538	1
GO:0021889	BP	olfactory bulb interneuron differentiation	1/369	0.017538	1
GO:0021888	BP	hypothalamus gonadotrophin-releasing hormone neuron development	1/369	0.017538	1
GO:0034760	BP	negative regulation of iron ion transmembrane transport	1/369	0.017538	1
GO:0006948	BP	induction by virus of host cell-cell fusion	1/369	0.017538	1
GO:0021575	BP	hindbrain morphogenesis	1/369	0.017538	1
GO:0035397	BP	helper T cell enhancement of adaptive immune response	1/369	0.017538	1
GO:0036145	BP	dendritic cell homeostasis	1/369	0.017538	1
GO:0060912	BP	cardiac cell fate specification	1/369	0.017538	1
GO:2000639	BP	negative regulation of SREBP signaling pathway	1/369	0.017538	1
GO:0046065	BP	dCTP metabolic process	1/369	0.017538	1
GO:2000304	BP	positive regulation of ceramide biosynthetic process	1/369	0.017538	1
GO:0002541	BP	activation of plasma proteins involved in acute inflammatory response	1/369	0.017538	1
GO:0002542	BP	Factor XII activation	1/369	0.017538	1
GO:0006671	BP	phytosphingosine metabolic process	1/369	0.017538	1
GO:0048086	BP	negative regulation of developmental pigmentation	1/369	0.017538	1
GO:0071602	BP	phytosphingosine biosynthetic process	1/369	0.017538	1
GO:1904021	BP	negative regulation of G-protein coupled receptor internalization	1/369	0.017538	1
GO:0002506	BP	polysaccharide assembly with MHC class II protein complex	1/369	0.017538	1
GO:0046552	BP	photoreceptor cell fate commitment	1/369	0.017538	1
GO:0061106	BP	negative regulation of stomach neuroendocrine cell differentiation	1/369	0.017538	1
GO:0061105	BP	regulation of stomach neuroendocrine cell differentiation	1/369	0.017538	1
GO:0042666	BP	negative regulation of ectodermal cell fate specification	1/369	0.017538	1
GO:0010335	BP	response to non-ionic osmotic stress	1/369	0.017538	1
GO:0018993	BP	somatic sex determination	1/369	0.017538	1
GO:0002845	BP	positive regulation of tolerance induction to tumor cell	1/369	0.017538	1
GO:1903238	BP	positive regulation of leukocyte tethering or rolling	1/369	0.017538	1
GO:0002041	BP	intussusceptive angiogenesis	1/369	0.017538	1
GO:0051692	BP	cellular oligosaccharide catabolic process	1/369	0.017538	1
GO:0042706	BP	eye photoreceptor cell fate commitment	1/369	0.017538	1
GO:0035705	BP	T-helper 17 cell chemotaxis	1/369	0.017538	1
GO:0035704	BP	helper T cell chemotaxis	1/369	0.017538	1
GO:0060587	BP	regulation of lipoprotein lipid oxidation	1/369	0.017538	1
GO:0060588	BP	negative regulation of lipoprotein lipid oxidation	1/369	0.017538	1
GO:0034276	BP	kynurenic acid biosynthetic process	1/369	0.017538	1
GO:0034275	BP	kynurenic acid metabolic process	1/369	0.017538	1
GO:0090154	BP	positive regulation of sphingolipid biosynthetic process	1/369	0.017538	1
GO:0060220	BP	camera-type eye photoreceptor cell fate commitment	1/369	0.017538	1
GO:1902567	BP	negative regulation of eosinophil activation	1/369	0.017538	1
GO:0035691	BP	macrophage migration inhibitory factor signaling pathway	1/369	0.017538	1
GO:0042503	BP	tyrosine phosphorylation of Stat3 protein	1/369	0.017538	1
GO:0006147	BP	guanine catabolic process	1/369	0.017538	1
GO:0034759	BP	regulation of iron ion transmembrane transport	1/369	0.017538	1
GO:0034757	BP	negative regulation of iron ion transport	1/369	0.017538	1
GO:0060243	BP	negative regulation of cell growth involved in contact inhibition	1/369	0.017538	1
GO:0060520	BP	activation of prostate induction by androgen receptor signaling pathway	1/369	0.017538	1
GO:1901303	BP	negative regulation of cargo loading into COPII-coated vesicle	1/369	0.017538	1
GO:0032633	BP	interleukin-4 production	1/369	0.017538	1
GO:0043067	BP	regulation of programmed cell death	35/369	0.0176026	1
GO:0046637	BP	regulation of alpha-beta T cell differentiation	4/369	0.01773	1
GO:0032663	BP	regulation of interleukin-2 production	4/369	0.01773	1
GO:0032729	BP	positive regulation of interferon-gamma production	4/369	0.01773	1
GO:0048639	BP	positive regulation of developmental growth	7/369	0.0179428	1
GO:0045657	BP	positive regulation of monocyte differentiation	2/369	0.018025	1
GO:0034311	BP	diol metabolic process	2/369	0.018025	1
GO:2000402	BP	negative regulation of lymphocyte migration	2/369	0.018025	1
GO:0045060	BP	negative thymic T cell selection	2/369	0.018025	1
GO:0032094	BP	response to food	2/369	0.018025	1
GO:0046007	BP	negative regulation of activated T cell proliferation	2/369	0.018025	1
GO:0006833	BP	water transport	2/369	0.018025	1
GO:0002834	BP	regulation of response to tumor cell	2/369	0.018025	1
GO:0002837	BP	regulation of immune response to tumor cell	2/369	0.018025	1
GO:0048711	BP	positive regulation of astrocyte differentiation	2/369	0.018025	1
GO:0002699	BP	positive regulation of immune effector process	8/369	0.0181843	1
GO:0009891	BP	positive regulation of biosynthetic process	48/369	0.0185107	1
GO:0002705	BP	positive regulation of leukocyte mediated immunity	6/369	0.0185423	1
GO:0031667	BP	response to nutrient levels	9/369	0.0186846	1
GO:0002763	BP	positive regulation of myeloid leukocyte differentiation	4/369	0.0187873	1
GO:0051241	BP	negative regulation of multicellular organismal process	28/369	0.0190667	1
GO:0009108	BP	coenzyme biosynthetic process	6/369	0.0192402	1
GO:0043648	BP	dicarboxylic acid metabolic process	5/369	0.01935	1
GO:0050873	BP	brown fat cell differentiation	3/369	0.0197872	1
GO:0040018	BP	positive regulation of multicellular organism growth	3/369	0.0197872	1
GO:0046640	BP	regulation of alpha-beta T cell proliferation	3/369	0.0197872	1
GO:0019319	BP	hexose biosynthetic process	3/369	0.0197872	1
GO:0060191	BP	regulation of lipase activity	4/369	0.019883	1
GO:0003006	BP	developmental process involved in reproduction	17/369	0.0198927	1
GO:0044763	BP	single-organism cellular process	186/369	0.0199383	1
GO:0009611	BP	response to wounding	6/369	0.0199559	1
GO:1903555	BP	regulation of tumor necrosis factor superfamily cytokine production	6/369	0.0199559	1
GO:0002702	BP	positive regulation of production of molecular mediator of immune response	5/369	0.0202168	1
GO:1902106	BP	negative regulation of leukocyte differentiation	5/369	0.0202168	1
GO:0030856	BP	regulation of epithelial cell differentiation	6/369	0.0206894	1
GO:0006665	BP	sphingolipid metabolic process	6/369	0.0206894	1
GO:0007155	BP	cell adhesion	24/369	0.0207207	1
GO:0000904	BP	cell morphogenesis involved in differentiation	8/369	0.0209167	1
GO:0002709	BP	regulation of T cell mediated immunity	4/369	0.0210172	1
GO:0070373	BP	negative regulation of ERK1 and ERK2 cascade	4/369	0.0210172	1
GO:0001759	BP	organ induction	2/369	0.0210582	1
GO:0043383	BP	negative T cell selection	2/369	0.0210582	1
GO:0019228	BP	neuronal action potential	2/369	0.0210582	1
GO:0021884	BP	forebrain neuron development	2/369	0.0210582	1
GO:0002830	BP	positive regulation of type 2 immune response	2/369	0.0210582	1
GO:0010454	BP	negative regulation of cell fate commitment	2/369	0.0210582	1
GO:0045893	BP	positive regulation of transcription, DNA-templated	40/369	0.0211686	1
GO:1903508	BP	positive regulation of nucleic acid-templated transcription	40/369	0.0211686	1
GO:0043122	BP	regulation of I-kappaB kinase/NF-kappaB signaling	9/369	0.0211882	1
GO:0006082	BP	organic acid metabolic process	26/369	0.0212479	1
GO:0022610	BP	biological adhesion	24/369	0.0212925	1
GO:0046466	BP	membrane lipid catabolic process	3/369	0.0214264	1
GO:0031663	BP	lipopolysaccharide-mediated signaling pathway	3/369	0.0214264	1
GO:0044706	BP	multi-multicellular organism process	3/369	0.0214264	1
GO:0046456	BP	icosanoid biosynthetic process	3/369	0.0214264	1
GO:0045687	BP	positive regulation of glial cell differentiation	3/369	0.0214264	1
GO:0060674	BP	placenta blood vessel development	3/369	0.0214264	1
GO:1901570	BP	fatty acid derivative biosynthetic process	3/369	0.0214264	1
GO:0019216	BP	regulation of lipid metabolic process	11/369	0.0221325	1
GO:0032677	BP	regulation of interleukin-8 production	4/369	0.0221904	1
GO:0050777	BP	negative regulation of immune response	6/369	0.0222109	1
GO:1902680	BP	positive regulation of RNA biosynthetic process	40/369	0.0223389	1
GO:0032501	BP	multicellular organismal process	58/369	0.0224465	1
GO:0031328	BP	positive regulation of cellular biosynthetic process	47/369	0.0225782	1
GO:0042981	BP	regulation of apoptotic process	34/369	0.0228703	1
GO:0008285	BP	negative regulation of cell proliferation	18/369	0.0229057	1
GO:0019221	BP	cytokine-mediated signaling pathway	11/369	0.0230623	1
GO:0002637	BP	regulation of immunoglobulin production	4/369	0.0234028	1
GO:0032101	BP	regulation of response to external stimulus	24/369	0.0234076	1
GO:0040008	BP	regulation of growth	18/369	0.0237852	1
GO:0042445	BP	hormone metabolic process	6/369	0.023806	1
GO:0009143	BP	nucleoside triphosphate catabolic process	2/369	0.0242867	1
GO:0042659	BP	regulation of cell fate specification	2/369	0.0242867	1
GO:0002643	BP	regulation of tolerance induction	2/369	0.0242867	1
GO:2000484	BP	positive regulation of interleukin-8 secretion	2/369	0.0242867	1
GO:0034142	BP	toll-like receptor 4 signaling pathway	2/369	0.0242867	1
GO:1990869	BP	cellular response to chemokine	2/369	0.0242867	1
GO:1990868	BP	response to chemokine	2/369	0.0242867	1
GO:0050746	BP	regulation of lipoprotein metabolic process	2/369	0.0242867	1
GO:0045637	BP	regulation of myeloid cell differentiation	8/369	0.0245656	1
GO:0046889	BP	positive regulation of lipid biosynthetic process	4/369	0.0246547	1
GO:0032760	BP	positive regulation of tumor necrosis factor production	4/369	0.0246547	1
GO:0019674	BP	NAD metabolic process	3/369	0.0249212	1
GO:0000038	BP	very long-chain fatty acid metabolic process	3/369	0.0249212	1
GO:2000404	BP	regulation of T cell migration	3/369	0.0249212	1
GO:0046006	BP	regulation of activated T cell proliferation	3/369	0.0249212	1
GO:0009072	BP	aromatic amino acid family metabolic process	3/369	0.0249212	1
GO:1902532	BP	negative regulation of intracellular signal transduction	16/369	0.0258545	1
GO:0006836	BP	neurotransmitter transport	4/369	0.0259463	1
GO:1903557	BP	positive regulation of tumor necrosis factor superfamily cytokine production	4/369	0.0259463	1
GO:0002708	BP	positive regulation of lymphocyte mediated immunity	5/369	0.0259513	1
GO:0033674	BP	positive regulation of kinase activity	14/369	0.026149	1
GO:0006952	BP	defense response	20/369	0.026371	1
GO:0007169	BP	transmembrane receptor protein tyrosine kinase signaling pathway	13/369	0.0264087	1
GO:0000902	BP	cell morphogenesis	10/369	0.0266819	1
GO:0042304	BP	regulation of fatty acid biosynthetic process	3/369	0.0267766	1
GO:1904894	BP	positive regulation of STAT cascade	4/369	0.0272778	1
GO:0050878	BP	regulation of body fluid levels	10/369	0.0276926	1
GO:0002577	BP	regulation of antigen processing and presentation	2/369	0.0277029	1
GO:0045540	BP	regulation of cholesterol biosynthetic process	2/369	0.0277029	1
GO:0000212	BP	meiotic spindle organization	2/369	0.0277029	1
GO:0042044	BP	fluid transport	2/369	0.0277029	1
GO:0046519	BP	sphingoid metabolic process	2/369	0.0277029	1
GO:0072520	BP	seminiferous tubule development	2/369	0.0277029	1
GO:0010035	BP	response to inorganic substance	11/369	0.0279304	1
GO:0010941	BP	regulation of cell death	36/369	0.0279434	1
GO:0019751	BP	polyol metabolic process	4/369	0.0286495	1
GO:0046636	BP	negative regulation of alpha-beta T cell activation	3/369	0.0287039	1
GO:0002686	BP	negative regulation of leukocyte migration	3/369	0.0287039	1
GO:0007173	BP	epidermal growth factor receptor signaling pathway	3/369	0.0287039	1
GO:0071320	BP	cellular response to cAMP	3/369	0.0287039	1
GO:0051336	BP	regulation of hydrolase activity	28/369	0.0289143	1
GO:0002700	BP	regulation of production of molecular mediator of immune response	6/369	0.0290467	1
GO:0006694	BP	steroid biosynthetic process	5/369	0.0291713	1
GO:0045860	BP	positive regulation of protein kinase activity	13/369	0.0293432	1
GO:0002697	BP	regulation of immune effector process	13/369	0.029933	1
GO:0009063	BP	cellular amino acid catabolic process	6/369	0.0299881	1
GO:0008217	BP	regulation of blood pressure	5/369	0.0302981	1
GO:0043405	BP	regulation of MAP kinase activity	10/369	0.0305793	1
GO:0032653	BP	regulation of interleukin-10 production	3/369	0.0307027	1
GO:0046622	BP	positive regulation of organ growth	3/369	0.0307027	1
GO:0010863	BP	positive regulation of phospholipase C activity	2/369	0.0312993	1
GO:0032823	BP	regulation of natural killer cell differentiation	2/369	0.0312993	1
GO:0045723	BP	positive regulation of fatty acid biosynthetic process	2/369	0.0312993	1
GO:0042534	BP	regulation of tumor necrosis factor biosynthetic process	2/369	0.0312993	1
GO:0035994	BP	response to muscle stretch	2/369	0.0312993	1
GO:0043518	BP	negative regulation of DNA damage response, signal transduction by p53 class mediator	2/369	0.0312993	1
GO:0070233	BP	negative regulation of T cell apoptotic process	2/369	0.0312993	1
GO:0035264	BP	multicellular organism growth	5/369	0.031452	1
GO:0045944	BP	positive regulation of transcription from RNA polymerase II promoter	29/369	0.0322698	1
GO:0031401	BP	positive regulation of protein modification process	29/369	0.0322698	1
GO:0032147	BP	activation of protein kinase activity	8/369	0.0323718	1
GO:0044282	BP	small molecule catabolic process	11/369	0.0326376	1
GO:0055082	BP	cellular chemical homeostasis	15/369	0.0332269	1
GO:0051234	BP	establishment of localization	82/369	0.0332788	1
GO:0070887	BP	cellular response to chemical stimulus	35/369	0.034073	1
GO:0032502	BP	developmental process	89/369	0.0343068	1
GO:0006631	BP	fatty acid metabolic process	10/369	0.0343274	1
GO:0008543	BP	fibroblast growth factor receptor signaling pathway	4/369	0.0345407	1
GO:0031399	BP	regulation of protein modification process	42/369	0.0347124	1
GO:1904954	BP	canonical Wnt signaling pathway involved in midbrain dopaminergic neuron differentiation	1/369	0.0347693	1
GO:0001692	BP	histamine metabolic process	1/369	0.0347693	1
GO:0097185	BP	cellular response to azide	1/369	0.0347693	1
GO:0048073	BP	regulation of eye pigmentation	1/369	0.0347693	1
GO:0007320	BP	insemination	1/369	0.0347693	1
GO:0071492	BP	cellular response to UV-A	1/369	0.0347693	1
GO:2000504	BP	positive regulation of blood vessel remodeling	1/369	0.0347693	1
GO:0097089	BP	methyl-branched fatty acid metabolic process	1/369	0.0347693	1
GO:1905098	BP	negative regulation of guanyl-nucleotide exchange factor activity	1/369	0.0347693	1
GO:0090265	BP	positive regulation of immune complex clearance by monocytes and macrophages	1/369	0.0347693	1
GO:0090264	BP	regulation of immune complex clearance by monocytes and macrophages	1/369	0.0347693	1
GO:0071615	BP	oxidative deethylation	1/369	0.0347693	1
GO:0042262	BP	DNA protection	1/369	0.0347693	1
GO:0031930	BP	mitochondria-nucleus signaling pathway	1/369	0.0347693	1
GO:2000098	BP	negative regulation of smooth muscle cell-matrix adhesion	1/369	0.0347693	1
GO:0045959	BP	negative regulation of complement activation, classical pathway	1/369	0.0347693	1
GO:0035803	BP	egg coat formation	1/369	0.0347693	1
GO:0033366	BP	protein localization to secretory granule	1/369	0.0347693	1
GO:0021988	BP	olfactory lobe development	1/369	0.0347693	1
GO:0015874	BP	norepinephrine transport	1/369	0.0347693	1
GO:0002660	BP	positive regulation of peripheral tolerance induction	1/369	0.0347693	1
GO:0036269	BP	swimming behavior	1/369	0.0347693	1
GO:0035874	BP	cellular response to copper ion starvation	1/369	0.0347693	1
GO:0015855	BP	pyrimidine nucleobase transport	1/369	0.0347693	1
GO:0015851	BP	nucleobase transport	1/369	0.0347693	1
GO:0045720	BP	negative regulation of integrin biosynthetic process	1/369	0.0347693	1
GO:0060599	BP	lateral sprouting involved in mammary gland duct morphogenesis	1/369	0.0347693	1
GO:0070427	BP	nucleotide-binding oligomerization domain containing 1 signaling pathway	1/369	0.0347693	1
GO:0007529	BP	establishment of synaptic specificity at neuromuscular junction	1/369	0.0347693	1
GO:0032078	BP	negative regulation of endodeoxyribonuclease activity	1/369	0.0347693	1
GO:0032076	BP	negative regulation of deoxyribonuclease activity	1/369	0.0347693	1
GO:0097184	BP	response to azide	1/369	0.0347693	1
GO:0046900	BP	tetrahydrofolylpolyglutamate metabolic process	1/369	0.0347693	1
GO:1904823	BP	purine nucleobase transmembrane transport	1/369	0.0347693	1
GO:0045168	BP	cell-cell signaling involved in cell fate commitment	1/369	0.0347693	1
GO:0006863	BP	purine nucleobase transport	1/369	0.0347693	1
GO:1900134	BP	negative regulation of renin secretion into blood stream	1/369	0.0347693	1
GO:2001295	BP	malonyl-CoA biosynthetic process	1/369	0.0347693	1
GO:0046168	BP	glycerol-3-phosphate catabolic process	1/369	0.0347693	1
GO:0072749	BP	cellular response to cytochalasin B	1/369	0.0347693	1
GO:0030450	BP	regulation of complement activation, classical pathway	1/369	0.0347693	1
GO:0003278	BP	apoptotic process involved in heart morphogenesis	1/369	0.0347693	1
GO:0072592	BP	oxygen metabolic process	1/369	0.0347693	1
GO:0060133	BP	somatotropin secreting cell development	1/369	0.0347693	1
GO:1901374	BP	acetate ester transport	1/369	0.0347693	1
GO:0009820	BP	alkaloid metabolic process	1/369	0.0347693	1
GO:0099552	BP	trans-synaptic signaling by lipid, modulating synaptic transmission	1/369	0.0347693	1
GO:0099553	BP	trans-synaptic signaling by endocannabinoid, modulating synaptic transmission	1/369	0.0347693	1
GO:1904020	BP	regulation of G-protein coupled receptor internalization	1/369	0.0347693	1
GO:0002503	BP	peptide antigen assembly with MHC class II protein complex	1/369	0.0347693	1
GO:0003105	BP	negative regulation of glomerular filtration	1/369	0.0347693	1
GO:0006710	BP	androgen catabolic process	1/369	0.0347693	1
GO:0017126	BP	nucleologenesis	1/369	0.0347693	1
GO:0002654	BP	positive regulation of tolerance induction dependent upon immune response	1/369	0.0347693	1
GO:0002658	BP	regulation of peripheral tolerance induction	1/369	0.0347693	1
GO:0060675	BP	ureteric bud morphogenesis	1/369	0.0347693	1
GO:0030070	BP	insulin processing	1/369	0.0347693	1
GO:2000412	BP	positive regulation of thymocyte migration	1/369	0.0347693	1
GO:0010593	BP	negative regulation of lamellipodium assembly	1/369	0.0347693	1
GO:0002587	BP	negative regulation of antigen processing and presentation of peptide antigen via MHC class II	1/369	0.0347693	1
GO:0032252	BP	secretory granule localization	1/369	0.0347693	1
GO:0042350	BP	GDP-L-fucose biosynthetic process	1/369	0.0347693	1
GO:0042351	BP	'de novo' GDP-L-fucose biosynthetic process	1/369	0.0347693	1
GO:0090675	BP	intermicrovillar adhesion	1/369	0.0347693	1
GO:1903445	BP	protein transport from ciliary membrane to plasma membrane	1/369	0.0347693	1
GO:2000471	BP	regulation of hematopoietic stem cell migration	1/369	0.0347693	1
GO:2000473	BP	positive regulation of hematopoietic stem cell migration	1/369	0.0347693	1
GO:0035063	BP	nuclear speck organization	1/369	0.0347693	1
GO:0050703	BP	interleukin-1 alpha secretion	1/369	0.0347693	1
GO:0018894	BP	dibenzo-p-dioxin metabolic process	1/369	0.0347693	1
GO:0046331	BP	lateral inhibition	1/369	0.0347693	1
GO:0072092	BP	ureteric bud invasion	1/369	0.0347693	1
GO:2000451	BP	positive regulation of CD8-positive, alpha-beta T cell extravasation	1/369	0.0347693	1
GO:0009403	BP	toxin biosynthetic process	1/369	0.0347693	1
GO:0009405	BP	pathogenesis	1/369	0.0347693	1
GO:2000439	BP	positive regulation of monocyte extravasation	1/369	0.0347693	1
GO:0021891	BP	olfactory bulb interneuron development	1/369	0.0347693	1
GO:0051621	BP	regulation of norepinephrine uptake	1/369	0.0347693	1
GO:0042506	BP	tyrosine phosphorylation of Stat5 protein	1/369	0.0347693	1
GO:1901328	BP	response to cytochalasin B	1/369	0.0347693	1
GO:1901301	BP	regulation of cargo loading into COPII-coated vesicle	1/369	0.0347693	1
GO:0007200	BP	phospholipase C-activating G-protein coupled receptor signaling pathway	3/369	0.0349141	1
GO:0050922	BP	negative regulation of chemotaxis	3/369	0.0349141	1
GO:0046364	BP	monosaccharide biosynthetic process	3/369	0.0349141	1
GO:0032370	BP	positive regulation of lipid transport	3/369	0.0349141	1
GO:0071241	BP	cellular response to inorganic substance	6/369	0.0349945	1
GO:0019054	BP	modulation by virus of host process	2/369	0.0350684	1
GO:0061756	BP	leukocyte adhesion to vascular endothelial cell	2/369	0.0350684	1
GO:0042737	BP	drug catabolic process	2/369	0.0350684	1
GO:0006744	BP	ubiquinone biosynthetic process	2/369	0.0350684	1
GO:0006743	BP	ubiquinone metabolic process	2/369	0.0350684	1
GO:1901663	BP	quinone biosynthetic process	2/369	0.0350684	1
GO:0046641	BP	positive regulation of alpha-beta T cell proliferation	2/369	0.0350684	1
GO:0060740	BP	prostate gland epithelium morphogenesis	2/369	0.0350684	1
GO:0001580	BP	detection of chemical stimulus involved in sensory perception of bitter taste	2/369	0.0350684	1
GO:0006576	BP	cellular biogenic amine metabolic process	5/369	0.0350773	1
GO:0044106	BP	cellular amine metabolic process	5/369	0.0350773	1
GO:0030003	BP	cellular cation homeostasis	13/369	0.0357115	1
GO:0043066	BP	negative regulation of apoptotic process	22/369	0.0360774	1
GO:0070613	BP	regulation of protein processing	4/369	0.0361152	1
GO:1990267	BP	response to transition metal nanoparticle	4/369	0.0361152	1
GO:0050715	BP	positive regulation of cytokine secretion	5/369	0.0363407	1
GO:0046638	BP	positive regulation of alpha-beta T cell differentiation	3/369	0.0371259	1
GO:0009988	BP	cell-cell recognition	3/369	0.0371259	1
GO:0045581	BP	negative regulation of T cell differentiation	3/369	0.0371259	1
GO:0001961	BP	positive regulation of cytokine-mediated signaling pathway	3/369	0.0371259	1
GO:0071310	BP	cellular response to organic substance	30/369	0.0371639	1
GO:0006875	BP	cellular metal ion homeostasis	12/369	0.0377462	1
GO:0051260	BP	protein homooligomerization	10/369	0.0378493	1
GO:0010565	BP	regulation of cellular ketone metabolic process	6/369	0.038242	1
GO:0002274	BP	myeloid leukocyte activation	5/369	0.0389507	1
GO:0048535	BP	lymph node development	2/369	0.0390032	1
GO:0010714	BP	positive regulation of collagen metabolic process	2/369	0.0390032	1
GO:0032693	BP	negative regulation of interleukin-10 production	2/369	0.0390032	1
GO:0002829	BP	negative regulation of type 2 immune response	2/369	0.0390032	1
GO:0000188	BP	inactivation of MAPK activity	2/369	0.0390032	1
GO:1900274	BP	regulation of phospholipase C activity	2/369	0.0390032	1
GO:0044253	BP	positive regulation of multicellular organismal metabolic process	2/369	0.0390032	1
GO:2001026	BP	regulation of endothelial cell chemotaxis	2/369	0.0390032	1
GO:0098581	BP	detection of external biotic stimulus	2/369	0.0390032	1
GO:0032967	BP	positive regulation of collagen biosynthetic process	2/369	0.0390032	1
GO:0043069	BP	negative regulation of programmed cell death	22/369	0.0390077	1
GO:0046683	BP	response to organophosphorus	4/369	0.0393868	1
GO:1903317	BP	regulation of protein maturation	4/369	0.0393868	1
GO:0060070	BP	canonical Wnt signaling pathway	4/369	0.0393868	1
GO:0030593	BP	neutrophil chemotaxis	3/369	0.0394078	1
GO:0032941	BP	secretion by tissue	3/369	0.0394078	1
GO:0006954	BP	inflammatory response	9/369	0.0395638	1
GO:0071407	BP	cellular response to organic cyclic compound	10/369	0.0401038	1
GO:0032268	BP	regulation of cellular protein metabolic process	56/369	0.0410276	1
GO:0032655	BP	regulation of interleukin-12 production	3/369	0.0417592	1
GO:0006636	BP	unsaturated fatty acid biosynthetic process	3/369	0.0417592	1
GO:0051196	BP	regulation of coenzyme metabolic process	3/369	0.0417592	1
GO:1902930	BP	regulation of alcohol biosynthetic process	3/369	0.0417592	1
GO:0045833	BP	negative regulation of lipid metabolic process	4/369	0.0428221	1
GO:0006906	BP	vesicle fusion	4/369	0.0428221	1
GO:0045579	BP	positive regulation of B cell differentiation	2/369	0.0430967	1
GO:2000269	BP	regulation of fibroblast apoptotic process	2/369	0.0430967	1
GO:0009435	BP	NAD biosynthetic process	2/369	0.0430967	1
GO:0021537	BP	telencephalon development	2/369	0.0430967	1
GO:0019886	BP	antigen processing and presentation of exogenous peptide antigen via MHC class II	2/369	0.0430967	1
GO:0070286	BP	axonemal dynein complex assembly	2/369	0.0430967	1
GO:0044068	BP	modulation by symbiont of host cellular process	2/369	0.0430967	1
GO:0046514	BP	ceramide catabolic process	2/369	0.0430967	1
GO:0002675	BP	positive regulation of acute inflammatory response	2/369	0.0430967	1
GO:0003009	BP	skeletal muscle contraction	2/369	0.0430967	1
GO:0031128	BP	developmental induction	2/369	0.0430967	1
GO:0006810	BP	transport	78/369	0.0433285	1
GO:0002764	BP	immune response-regulating signaling pathway	9/369	0.0436071	1
GO:0050790	BP	regulation of catalytic activity	45/369	0.0436124	1
GO:0016042	BP	lipid catabolic process	9/369	0.0440912	1
GO:0051193	BP	regulation of cofactor metabolic process	3/369	0.0441797	1
GO:0002673	BP	regulation of acute inflammatory response	3/369	0.0441797	1
GO:0019752	BP	carboxylic acid metabolic process	23/369	0.0453323	1
GO:0055074	BP	calcium ion homeostasis	9/369	0.0461725	1
GO:0006879	BP	cellular iron ion homeostasis	4/369	0.0464209	1
GO:0007589	BP	body fluid secretion	3/369	0.0466686	1
GO:0034103	BP	regulation of tissue remodeling	3/369	0.0466686	1
GO:0060548	BP	negative regulation of cell death	23/369	0.0469869	1
GO:1900048	BP	positive regulation of hemostasis	2/369	0.0473422	1
GO:0007259	BP	JAK-STAT cascade	2/369	0.0473422	1
GO:0071276	BP	cellular response to cadmium ion	2/369	0.0473422	1
GO:0030194	BP	positive regulation of blood coagulation	2/369	0.0473422	1
GO:0002437	BP	inflammatory response to antigenic stimulus	2/369	0.0473422	1
GO:0007605	BP	sensory perception of sound	5/369	0.0474525	1
GO:0006959	BP	humoral immune response	5/369	0.0474525	1
GO:0048608	BP	reproductive structure development	9/369	0.0478857	1
GO:0040014	BP	regulation of multicellular organism growth	4/369	0.0482815	1
GO:0032507	BP	maintenance of protein location in cell	4/369	0.0482815	1
GO:0070206	BP	protein trimerization	3/369	0.0492253	1
GO:0003279	BP	cardiac septum development	3/369	0.0492253	1
GO:0048146	BP	positive regulation of fibroblast proliferation	3/369	0.0492253	1
GO:0045604	BP	regulation of epidermal cell differentiation	3/369	0.0492253	1
GO:0015909	BP	long-chain fatty acid transport	3/369	0.0492253	1
GO:0044459	CC	plasma membrane part	58/369	5.07e-05	1
GO:0019814	CC	immunoglobulin complex	3/369	5.21e-05	1
GO:0044425	CC	membrane part	147/369	5.64e-05	1
GO:0005615	CC	extracellular space	35/369	7.13e-05	1
GO:0042613	CC	MHC class II protein complex	4/369	0.000184878	1
GO:0098552	CC	side of membrane	14/369	0.000355404	1
GO:0042611	CC	MHC protein complex	5/369	0.000641527	1
GO:0072562	CC	blood microparticle	6/369	0.000817904	1
GO:0019815	CC	B cell receptor complex	2/369	0.000909587	1
GO:0043230	CC	extracellular organelle	50/369	0.00130036	1
GO:0070062	CC	extracellular exosome	49/369	0.00174462	1
GO:0030868	CC	smooth endoplasmic reticulum membrane	2/369	0.00179805	1
GO:0097425	CC	smooth endoplasmic reticulum part	2/369	0.00179805	1
GO:1903561	CC	extracellular vesicle	49/369	0.00182926	1
GO:0098862	CC	cluster of actin-based cell projections	5/369	0.00273783	1
GO:0042101	CC	T cell receptor complex	3/369	0.00303083	1
GO:0031012	CC	extracellular matrix	11/369	0.00323712	1
GO:0001772	CC	immunological synapse	4/369	0.00352022	1
GO:0031226	CC	intrinsic component of plasma membrane	25/369	0.00477342	1
GO:0031982	CC	vesicle	60/369	0.00496999	1
GO:0005887	CC	integral component of plasma membrane	23/369	0.00537155	1
GO:0097458	CC	neuron part	29/369	0.00552391	1
GO:0046581	CC	intercellular canaliculus	2/369	0.00607707	1
GO:0005576	CC	extracellular region	25/369	0.00958251	1
GO:0005789	CC	endoplasmic reticulum membrane	19/369	0.00978934	1
GO:0005903	CC	brush border	4/369	0.00986892	1
GO:0043235	CC	receptor complex	12/369	0.0119499	1
GO:0019897	CC	extrinsic component of plasma membrane	5/369	0.01466	1
GO:0031234	CC	extrinsic component of cytoplasmic side of plasma membrane	4/369	0.0147838	1
GO:0030673	CC	axolemma	2/369	0.0151953	1
GO:0005911	CC	cell-cell junction	13/369	0.0163274	1
GO:0045177	CC	apical part of cell	5/369	0.0168972	1
GO:0035693	CC	NOS2-CD74 complex	1/369	0.017538	1
GO:0098802	CC	plasma membrane receptor complex	7/369	0.0230268	1
GO:0032426	CC	stereocilium tip	2/369	0.0242867	1
GO:0005640	CC	nuclear outer membrane	2/369	0.0242867	1
GO:0098588	CC	bounding membrane of organelle	38/369	0.0247637	1
GO:0005578	CC	proteinaceous extracellular matrix	6/369	0.0272227	1
GO:0070382	CC	exocytic vesicle	5/369	0.0302981	1
GO:0098797	CC	plasma membrane protein complex	15/369	0.0324225	1
GO:0033269	CC	internode region of axon	1/369	0.0347693	1
GO:1990622	CC	CHOP-ATF3 complex	1/369	0.0347693	1
GO:0017090	CC	meprin A complex	1/369	0.0347693	1
GO:0005610	CC	laminin-5 complex	1/369	0.0347693	1
GO:0005967	CC	mitochondrial pyruvate dehydrogenase complex	1/369	0.0347693	1
GO:0071752	CC	secretory dimeric IgA immunoglobulin complex	1/369	0.0347693	1
GO:0071753	CC	IgM immunoglobulin complex	1/369	0.0347693	1
GO:0071750	CC	dimeric IgA immunoglobulin complex	1/369	0.0347693	1
GO:0071751	CC	secretory IgA immunoglobulin complex	1/369	0.0347693	1
GO:0071756	CC	pentameric IgM immunoglobulin complex	1/369	0.0347693	1
GO:0071754	CC	IgM immunoglobulin complex, circulating	1/369	0.0347693	1
GO:0042571	CC	immunoglobulin complex, circulating	1/369	0.0347693	1
GO:0016028	CC	rhabdomere	1/369	0.0347693	1
GO:0071749	CC	polymeric IgA immunoglobulin complex	1/369	0.0347693	1
GO:0071748	CC	monomeric IgA immunoglobulin complex	1/369	0.0347693	1
GO:0071745	CC	IgA immunoglobulin complex	1/369	0.0347693	1
GO:0071746	CC	IgA immunoglobulin complex, circulating	1/369	0.0347693	1
GO:0035692	CC	macrophage migration inhibitory factor receptor complex	1/369	0.0347693	1
GO:0032589	CC	neuron projection membrane	2/369	0.0350684	1
GO:0031903	CC	microbody membrane	3/369	0.0371259	1
GO:0005778	CC	peroxisomal membrane	3/369	0.0371259	1
GO:0042579	CC	microbody	6/369	0.0393658	1
GO:0033267	CC	axon part	6/369	0.0491106	1
GO:0004872	MF	receptor activity	41/369	6.4e-05	1
GO:0060089	MF	molecular transducer activity	41/369	6.4e-05	1
GO:0016491	MF	oxidoreductase activity	35/369	9.09e-05	1
GO:0071949	MF	FAD binding	6/369	9.85e-05	1
GO:0042802	MF	identical protein binding	50/369	0.000177056	1
GO:0016229	MF	steroid dehydrogenase activity	5/369	0.000255833	1
GO:0004871	MF	signal transducer activity	40/369	0.000326215	1
GO:0050662	MF	coenzyme binding	13/369	0.000327339	1
GO:0038023	MF	signaling receptor activity	34/369	0.000554932	1
GO:0008396	MF	oxysterol 7-alpha-hydroxylase activity	2/369	0.000909587	1
GO:0046983	MF	protein dimerization activity	39/369	0.000972224	1
GO:0033764	MF	steroid dehydrogenase activity, acting on the CH-OH group of donors, NAD or NADP as acceptor	4/369	0.00102527	1
GO:0020037	MF	heme binding	11/369	0.00135665	1
GO:0048037	MF	cofactor binding	15/369	0.00136564	1
GO:0046906	MF	tetrapyrrole binding	11/369	0.00182019	1
GO:0005227	MF	calcium activated cation channel activity	4/369	0.00201414	1
GO:0015144	MF	carbohydrate transmembrane transporter activity	4/369	0.00254829	1
GO:1901476	MF	carbohydrate transporter activity	4/369	0.00254829	1
GO:0019838	MF	growth factor binding	8/369	0.00319214	1
GO:0050661	MF	NADP binding	5/369	0.0032029	1
GO:0015269	MF	calcium-activated potassium channel activity	3/369	0.00359012	1
GO:0008484	MF	sulfuric ester hydrolase activity	3/369	0.00420835	1
GO:0016641	MF	oxidoreductase activity, acting on the CH-NH2 group of donors, oxygen as acceptor	3/369	0.00420835	1
GO:0016614	MF	oxidoreductase activity, acting on CH-OH group of donors	9/369	0.00429146	1
GO:0004888	MF	transmembrane signaling receptor activity	27/369	0.00492589	1
GO:0005515	MF	protein binding	180/369	0.00553809	1
GO:0015166	MF	polyol transmembrane transporter activity	2/369	0.00607707	1
GO:0015168	MF	glycerol transmembrane transporter activity	2/369	0.00607707	1
GO:0035256	MF	G-protein coupled glutamate receptor binding	2/369	0.00607707	1
GO:0015250	MF	water channel activity	2/369	0.00607707	1
GO:0015254	MF	glycerol channel activity	2/369	0.00607707	1
GO:0005539	MF	glycosaminoglycan binding	9/369	0.00610205	1
GO:0016638	MF	oxidoreductase activity, acting on the CH-NH2 group of donors	3/369	0.00730362	1
GO:0016836	MF	hydro-lyase activity	5/369	0.00770035	1
GO:0022839	MF	ion gated channel activity	4/369	0.00787233	1
GO:0005372	MF	water transmembrane transporter activity	2/369	0.00800921	1
GO:0042289	MF	MHC class II protein binding	2/369	0.00800921	1
GO:0005507	MF	copper ion binding	5/369	0.00816753	1
GO:0099600	MF	transmembrane receptor activity	27/369	0.00892758	1
GO:0005104	MF	fibroblast growth factor receptor binding	3/369	0.00924366	1
GO:0001637	MF	G-protein coupled chemoattractant receptor activity	3/369	0.00924366	1
GO:0004950	MF	chemokine receptor activity	3/369	0.00924366	1
GO:0038024	MF	cargo receptor activity	6/369	0.0100615	1
GO:0050998	MF	nitric-oxide synthase binding	2/369	0.0101788	1
GO:0016725	MF	oxidoreductase activity, acting on CH or CH2 groups	2/369	0.0101788	1
GO:0005044	MF	scavenger receptor activity	5/369	0.0108003	1
GO:0008201	MF	heparin binding	7/369	0.0110377	1
GO:0019955	MF	cytokine binding	6/369	0.0119772	1
GO:0008138	MF	protein tyrosine/serine/threonine phosphatase activity	4/369	0.0121678	1
GO:0043178	MF	alcohol binding	6/369	0.0135729	1
GO:0001228	MF	transcriptional activator activity, RNA polymerase II transcription regulatory region sequence-specific binding	13/369	0.0149978	1
GO:0031957	MF	very long-chain fatty acid-CoA ligase activity	2/369	0.0151953	1
GO:0042834	MF	peptidoglycan binding	2/369	0.0151953	1
GO:0005520	MF	insulin-like growth factor binding	3/369	0.0153012	1
GO:0017134	MF	fibroblast growth factor binding	3/369	0.0153012	1
GO:0016616	MF	oxidoreductase activity, acting on the CH-OH group of donors, NAD or NADP as acceptor	7/369	0.0157231	1
GO:0003823	MF	antigen binding	4/369	0.0167105	1
GO:0016829	MF	lyase activity	9/369	0.0172899	1
GO:0004713	MF	protein tyrosine kinase activity	7/369	0.0173684	1
GO:1990450	MF	linear polyubiquitin binding	1/369	0.017538	1
GO:0005139	MF	interleukin-7 receptor binding	1/369	0.017538	1
GO:0008892	MF	guanine deaminase activity	1/369	0.017538	1
GO:0047840	MF	dCTP diphosphatase activity	1/369	0.017538	1
GO:0042658	MF	MHC class II protein binding, via antigen binding groove	1/369	0.017538	1
GO:0042012	MF	interleukin-16 receptor activity	1/369	0.017538	1
GO:0042011	MF	interleukin-16 binding	1/369	0.017538	1
GO:0005497	MF	androgen binding	1/369	0.017538	1
GO:0070401	MF	NADP+ binding	1/369	0.017538	1
GO:0035716	MF	chemokine (C-C motif) ligand 12 binding	1/369	0.017538	1
GO:0035715	MF	chemokine (C-C motif) ligand 2 binding	1/369	0.017538	1
GO:0004882	MF	androgen receptor activity	1/369	0.017538	1
GO:0099580	MF	ion antiporter activity involved in regulation of postsynaptic membrane potential	1/369	0.017538	1
GO:0070974	MF	POU domain binding	1/369	0.017538	1
GO:0070037	MF	rRNA (pseudouridine) methyltransferase activity	1/369	0.017538	1
GO:0031687	MF	A2A adenosine receptor binding	1/369	0.017538	1
GO:0033961	MF	cis-stilbene-oxide hydrolase activity	1/369	0.017538	1
GO:0008513	MF	secondary active organic cation transmembrane transporter activity	1/369	0.017538	1
GO:1901375	MF	acetate ester transmembrane transporter activity	1/369	0.017538	1
GO:0070774	MF	phytoceramidase activity	1/369	0.017538	1
GO:0071820	MF	N-box binding	1/369	0.017538	1
GO:0070089	MF	chloride-activated potassium channel activity	1/369	0.017538	1
GO:0046539	MF	histamine N-methyltransferase activity	1/369	0.017538	1
GO:0050104	MF	L-gulonate 3-dehydrogenase activity	1/369	0.017538	1
GO:0004098	MF	cerebroside-sulfatase activity	1/369	0.017538	1
GO:0001792	MF	polymeric immunoglobulin receptor activity	1/369	0.017538	1
GO:0005277	MF	acetylcholine transmembrane transporter activity	1/369	0.017538	1
GO:0008446	MF	GDP-mannose 4,6-dehydratase activity	1/369	0.017538	1
GO:0008445	MF	D-aspartate oxidase activity	1/369	0.017538	1
GO:0004326	MF	tetrahydrofolylpolyglutamate synthase activity	1/369	0.017538	1
GO:0019150	MF	D-ribulokinase activity	1/369	0.017538	1
GO:0032556	MF	pyrimidine deoxyribonucleotide binding	1/369	0.017538	1
GO:0015922	MF	aspartate oxidase activity	1/369	0.017538	1
GO:0008387	MF	steroid 7-alpha-hydroxylase activity	1/369	0.017538	1
GO:0070851	MF	growth factor receptor binding	6/369	0.0178619	1
GO:0001965	MF	G-protein alpha-subunit binding	2/369	0.018025	1
GO:0015665	MF	alcohol transmembrane transporter activity	2/369	0.018025	1
GO:0005164	MF	tumor necrosis factor receptor binding	3/369	0.0182201	1
GO:0016810	MF	hydrolase activity, acting on carbon-nitrogen (but not peptide) bonds	7/369	0.0191316	1
GO:0031994	MF	insulin-like growth factor I binding	2/369	0.0210582	1
GO:0015245	MF	fatty acid transporter activity	2/369	0.0210582	1
GO:0008329	MF	signaling pattern recognition receptor activity	2/369	0.0210582	1
GO:0005283	MF	sodium:amino acid symporter activity	2/369	0.0210582	1
GO:0008083	MF	growth factor activity	6/369	0.021441	1
GO:0042562	MF	hormone binding	4/369	0.0221904	1
GO:0016835	MF	carbon-oxygen lyase activity	5/369	0.0239367	1
GO:0017017	MF	MAP kinase tyrosine/serine/threonine phosphatase activity	2/369	0.0242867	1
GO:0004467	MF	long-chain fatty acid-CoA ligase activity	2/369	0.0242867	1
GO:0038187	MF	pattern recognition receptor activity	2/369	0.0242867	1
GO:0023026	MF	MHC class II protein complex binding	2/369	0.0242867	1
GO:0008395	MF	steroid hydroxylase activity	3/369	0.0267766	1
GO:0016811	MF	hydrolase activity, acting on carbon-nitrogen (but not peptide) bonds, in linear amides	5/369	0.026998	1
GO:0003857	MF	3-hydroxyacyl-CoA dehydrogenase activity	2/369	0.0277029	1
GO:0042605	MF	peptide antigen binding	2/369	0.0277029	1
GO:0033549	MF	MAP kinase phosphatase activity	2/369	0.0277029	1
GO:0001102	MF	RNA polymerase II activating transcription factor binding	3/369	0.0287039	1
GO:0023023	MF	MHC protein complex binding	2/369	0.0312993	1
GO:0005416	MF	cation:amino acid symporter activity	2/369	0.0312993	1
GO:0036041	MF	long-chain fatty acid binding	2/369	0.0312993	1
GO:1901681	MF	sulfur compound binding	8/369	0.0347642	1
GO:0004666	MF	prostaglandin-endoperoxide synthase activity	1/369	0.0347693	1
GO:0003884	MF	D-amino-acid oxidase activity	1/369	0.0347693	1
GO:0047017	MF	prostaglandin-F synthase activity	1/369	0.0347693	1
GO:0005412	MF	glucose:sodium symporter activity	1/369	0.0347693	1
GO:0070538	MF	oleic acid binding	1/369	0.0347693	1
GO:0030160	MF	GKAP/Homer scaffold activity	1/369	0.0347693	1
GO:0005333	MF	norepinephrine transmembrane transporter activity	1/369	0.0347693	1
GO:0016936	MF	galactoside binding	1/369	0.0347693	1
GO:0051916	MF	granulocyte colony-stimulating factor binding	1/369	0.0347693	1
GO:0005185	MF	neurohypophyseal hormone activity	1/369	0.0347693	1
GO:0004769	MF	steroid delta-isomerase activity	1/369	0.0347693	1
GO:0004397	MF	histidine ammonia-lyase activity	1/369	0.0347693	1
GO:0005006	MF	epidermal growth factor-activated receptor activity	1/369	0.0347693	1
GO:0004061	MF	arylformamidase activity	1/369	0.0347693	1
GO:0004065	MF	arylsulfatase activity	1/369	0.0347693	1
GO:0035718	MF	macrophage migration inhibitory factor binding	1/369	0.0347693	1
GO:0004502	MF	kynurenine 3-monooxygenase activity	1/369	0.0347693	1
GO:0008113	MF	peptide-methionine (S)-S-oxide reductase activity	1/369	0.0347693	1
GO:0050197	MF	phytanate-CoA ligase activity	1/369	0.0347693	1
GO:0033570	MF	transferrin transmembrane transporter activity	1/369	0.0347693	1
GO:0042602	MF	riboflavin reductase (NADPH) activity	1/369	0.0347693	1
GO:0031727	MF	CCR2 chemokine receptor binding	1/369	0.0347693	1
GO:0030171	MF	voltage-gated proton channel activity	1/369	0.0347693	1
GO:0004925	MF	prolactin receptor activity	1/369	0.0347693	1
GO:0099510	MF	calcium ion binding involved in regulation of cytosolic calcium ion concentration	1/369	0.0347693	1
GO:0044594	MF	17-beta-hydroxysteroid dehydrogenase (NAD+) activity	1/369	0.0347693	1
GO:0016520	MF	growth hormone-releasing hormone receptor activity	1/369	0.0347693	1
GO:0004035	MF	alkaline phosphatase activity	1/369	0.0347693	1
GO:0099534	MF	calcium ion binding involved in regulation of presynaptic cytosolic calcium levels	1/369	0.0347693	1
GO:0003845	MF	11-beta-hydroxysteroid dehydrogenase [NAD(P)] activity	1/369	0.0347693	1
GO:0015111	MF	iodide transmembrane transporter activity	1/369	0.0347693	1
GO:0034875	MF	caffeine oxidase activity	1/369	0.0347693	1
GO:0033754	MF	indoleamine 2,3-dioxygenase activity	1/369	0.0347693	1
GO:0004367	MF	glycerol-3-phosphate dehydrogenase [NAD+] activity	1/369	0.0347693	1
GO:0004368	MF	glycerol-3-phosphate dehydrogenase activity	1/369	0.0347693	1
GO:0052597	MF	diamine oxidase activity	1/369	0.0347693	1
GO:0033695	MF	oxidoreductase activity, acting on CH or CH2 groups, quinone or similar compound as acceptor	1/369	0.0347693	1
GO:0070251	MF	pristanate-CoA ligase activity	1/369	0.0347693	1
GO:0070524	MF	11-beta-hydroxysteroid dehydrogenase (NADP+) activity	1/369	0.0347693	1
GO:0001085	MF	RNA polymerase II transcription factor binding	6/369	0.0360565	1
GO:0008528	MF	G-protein coupled peptide receptor activity	5/369	0.0376318	1
GO:0005179	MF	hormone activity	4/369	0.0393868	1
GO:0033218	MF	amide binding	9/369	0.0410071	1
GO:0001653	MF	peptide receptor activity	5/369	0.0416723	1
GO:0015464	MF	acetylcholine receptor activity	2/369	0.0430967	1
GO:0070330	MF	aromatase activity	2/369	0.0430967	1
GO:0032813	MF	tumor necrosis factor receptor superfamily binding	3/369	0.0441797	1
GO:1901618	MF	organic hydroxy compound transmembrane transporter activity	3/369	0.0441797	1
GO:0004715	MF	non-membrane spanning protein tyrosine kinase activity	3/369	0.0466686	1
GO:0015370	MF	solute:sodium symporter activity	3/369	0.0466686	1
GO:0008649	MF	rRNA methyltransferase activity	2/369	0.0473422	1
GO:0019865	MF	immunoglobulin binding	2/369	0.0473422	1
GO:0005326	MF	neurotransmitter transporter activity	2/369	0.0473422	1
