# Supplementary material for: High-Throughput Sequencing Reveals Transcriptome Signature of Early Liver Development in Goat Kids
Source: Genes (Basel). 2022 May 6;13(5):833. doi: 10.3390/genes13050833 (PMC9141777; doi:10.3390/genes13050833)
Supplement: Supplementary file 1 [file genes-13-00833-s001.zip › Table S6.xlsx]

## Sheet: cluster1
Pathway id	Description	Ratio_in_study	pvalue	padjust	First Category	Second Category
map03320	PPAR signaling pathway	11/295	1.30173e-05	0.00313717	Organismal Systems	Endocrine system
map00520	Amino sugar and nucleotide sugar metabolism	6/295	0.00145234	0.0875032	Metabolism	Carbohydrate metabolism
map00052	Galactose metabolism	5/295	0.000783413	0.0944012	Metabolism	Carbohydrate metabolism
map00051	Fructose and mannose metabolism	5/295	0.00120502	0.0968031	Metabolism	Carbohydrate metabolism
map00061	Fatty acid biosynthesis	3/295	0.00267062	0.128724	Metabolism	Lipid metabolism
map04512	ECM-receptor interaction	7/295	0.00508287	0.204162	Environmental Information Processing	Signaling molecules and interaction
map01040	Biosynthesis of unsaturated fatty acids	4/295	0.00908084	0.31264	Metabolism	Lipid metabolism
map00480	Glutathione metabolism	4/295	0.0435774	0.500102	Metabolism	Metabolism of other amino acids
map00760	Nicotinate and nicotinamide metabolism	3/295	0.0463505	0.507749	Metabolism	Metabolism of cofactors and vitamins
map05222	Small cell lung cancer	6/295	0.0425129	0.51228	Human Diseases	Cancer: specific types
map04913	Ovarian steroidogenesis	4/295	0.0350507	0.527951	Organismal Systems	Endocrine system
map04066	HIF-1 signaling pathway	6/295	0.0515572	0.540229	Environmental Information Processing	Signal transduction
map04152	AMPK signaling pathway	7/295	0.0382124	0.541717	Environmental Information Processing	Signal transduction
map04910	Insulin signaling pathway	8/295	0.0338802	0.544341	Organismal Systems	Endocrine system
map00561	Glycerolipid metabolism	4/295	0.0552122	0.554422	Metabolism	Lipid metabolism
map00270	Cysteine and methionine metabolism	4/295	0.0417869	0.55948	Metabolism	Amino acid metabolism
map00330	Arginine and proline metabolism	4/295	0.0417869	0.55948	Metabolism	Amino acid metabolism
map05146	Amoebiasis	7/295	0.0209439	0.560832	Human Diseases	Infectious disease: parasitic
map04970	Salivary secretion	6/295	0.0186833	0.562833	Organismal Systems	Digestive system
map04726	Serotonergic synapse	6/295	0.0586853	0.565726	Organismal Systems	Nervous system
map04730	Long-term depression	4/295	0.061598	0.570966	Organismal Systems	Nervous system
map04920	Adipocytokine signaling pathway	5/295	0.0337325	0.580681	Organismal Systems	Endocrine system
map05206	MicroRNAs in cancer	8/295	0.0314831	0.583648	Human Diseases	Cancer: overview
map04916	Melanogenesis	5/295	0.0662912	0.591711	Organismal Systems	Endocrine system
map05410	Hypertrophic cardiomyopathy (HCM)	4/295	0.0934892	0.608943	Human Diseases	Cardiovascular disease
map04212	Longevity regulating pathway - worm	4/295	0.0934892	0.608943	Organismal Systems	Aging
map05230	Central carbon metabolism in cancer	4/295	0.0829667	0.624843	Human Diseases	Cancer: overview
map05152	Tuberculosis	9/295	0.0311816	0.626231	Human Diseases	Infectious disease: bacterial
map04340	Hedgehog signaling pathway	3/295	0.0753985	0.626587	Environmental Information Processing	Signal transduction
map00620	Pyruvate metabolism	3/295	0.106834	0.627973	Metabolism	Carbohydrate metabolism
map00450	Selenocompound metabolism	2/295	0.0730848	0.629051	Metabolism	Metabolism of other amino acids
map05205	Proteoglycans in cancer	9/295	0.0813329	0.632298	Human Diseases	Cancer: overview
map04060	Cytokine-cytokine receptor interaction	9/295	0.0894873	0.634307	Environmental Information Processing	Signaling molecules and interaction
map00471	D-Glutamine and D-glutamate metabolism	1/295	0.102671	0.634454	Metabolism	Metabolism of other amino acids
map04621	NOD-like receptor signaling pathway	7/295	0.0789959	0.634601	Organismal Systems	Immune system
map00600	Sphingolipid metabolism	3/295	0.0922961	0.635524	Metabolism	Lipid metabolism
map04930	Type II diabetes mellitus	3/295	0.0922961	0.635524	Human Diseases	Endocrine and metabolic disease
map00100	Steroid biosynthesis	2/295	0.105754	0.637167	Metabolism	Lipid metabolism
map00220	Arginine biosynthesis	2/295	0.111526	0.639947	Metabolism	Amino acid metabolism
map04614	Renin-angiotensin system	2/295	0.111526	0.639947	Organismal Systems	Endocrine system
map05133	Pertussis	4/295	0.125433	0.643179	Human Diseases	Infectious disease: bacterial
map04918	Thyroid hormone synthesis	4/295	0.0881515	0.643773	Organismal Systems	Endocrine system
map00563	Glycosylphosphatidylinositol (GPI)-anchor biosynthesis	2/295	0.123306	0.646016	Metabolism	Glycan biosynthesis and metabolism
map05200	Pathways in cancer	20/295	0.0295212	0.646782	Human Diseases	Cancer: overview
map00524	Neomycin, kanamycin and gentamicin biosynthesis	1/295	0.118731	0.65032	Metabolism	Biosynthesis of other secondary metabolites
map00590	Arachidonic acid metabolism	4/295	0.122357	0.655291	Metabolism	Lipid metabolism
map04657	IL-17 signaling pathway	4/295	0.131683	0.661156	Organismal Systems	Immune system
map05014	Amyotrophic lateral sclerosis (ALS)	3/295	0.142448	0.686602	Human Diseases	Neurodegenerative disease
map05145	Toxoplasmosis	5/295	0.140046	0.6888	Human Diseases	Infectious disease: parasitic
map05414	Dilated cardiomyopathy (DCM)	4/295	0.161303	0.69418	Human Diseases	Cardiovascular disease
map04745	Phototransduction - fly	2/295	0.147682	0.69787	Organismal Systems	Sensory system
map04931	Insulin resistance	7/295	0.0291165	0.701707	Human Diseases	Endocrine and metabolic disease
map00062	Fatty acid elongation	2/295	0.160211	0.702014	Metabolism	Lipid metabolism
map04810	Regulation of actin cytoskeleton	8/295	0.166602	0.704404	Cellular Processes	Cell motility
map04510	Focal adhesion	8/295	0.15619	0.710224	Cellular Processes	Cellular community - eukaryotes
map04923	Regulation of lipolysis in adipocytes	3/295	0.159392	0.711362	Organismal Systems	Endocrine system
map00650	Butanoate metabolism	2/295	0.153921	0.713366	Metabolism	Carbohydrate metabolism
map04728	Dopaminergic synapse	5/295	0.186328	0.748419	Organismal Systems	Nervous system
map05412	Arrhythmogenic right ventricular cardiomyopathy (ARVC)	3/295	0.190387	0.752184	Human Diseases	Cardiovascular disease
map04146	Peroxisome	4/295	0.185858	0.759182	Cellular Processes	Transport and catabolism
map00500	Starch and sucrose metabolism	2/295	0.185796	0.772014	Metabolism	Carbohydrate metabolism
map00740	Riboflavin metabolism	1/295	0.209248	0.813368	Metabolism	Metabolism of cofactors and vitamins
map04640	Hematopoietic cell lineage	4/295	0.219042	0.837924	Organismal Systems	Immune system
map04750	Inflammatory mediator regulation of TRP channels	4/295	0.222826	0.839078	Organismal Systems	Sensory system
map00010	Glycolysis / Gluconeogenesis	3/295	0.241703	0.869409	Metabolism	Carbohydrate metabolism
map00640	Propanoate metabolism	2/295	0.238334	0.870279	Metabolism	Carbohydrate metabolism
map04933	AGE-RAGE signaling pathway in diabetic complications	4/295	0.249757	0.872339	Human Diseases	Endocrine and metabolic disease
map05165	Human papillomavirus infection	11/295	0.248671	0.881318	Human Diseases	Infectious disease: viral
map04922	Glucagon signaling pathway	4/295	0.238124	0.882892	Organismal Systems	Endocrine system
map00630	Glyoxylate and dicarboxylate metabolism	2/295	0.264919	0.912077	Metabolism	Carbohydrate metabolism
map04151	PI3K-Akt signaling pathway	11/295	0.282292	0.931951	Environmental Information Processing	Signal transduction
map05143	African trypanosomiasis	2/295	0.278221	0.944385	Human Diseases	Infectious disease: parasitic
map05219	Bladder cancer	2/295	0.278221	0.944385	Human Diseases	Cancer: specific types
map05224	Breast cancer	4/295	0.462487	0.960858	Human Diseases	Cancer: specific types
map02010	ABC transporters	2/295	0.468935	0.965926	Environmental Information Processing	Membrane transport
map05031	Amphetamine addiction	2/295	0.468935	0.965926	Human Diseases	Substance dependence
map04020	Calcium signaling pathway	5/295	0.453763	0.967761	Environmental Information Processing	Signal transduction
map04390	Hippo signaling pathway	4/295	0.48198	0.967976	Environmental Information Processing	Signal transduction
map04921	Oxytocin signaling pathway	4/295	0.434793	0.970232	Organismal Systems	Endocrine system
map04392	Hippo signaling pathway - multiple species	1/295	0.459041	0.970429	Environmental Information Processing	Signal transduction
map00534	Glycosaminoglycan biosynthesis - heparan sulfate / heparin	1/295	0.459041	0.970429	Metabolism	Glycan biosynthesis and metabolism
map04964	Proximal tubule bicarbonate reclamation	1/295	0.439112	0.970881	Organismal Systems	Excretory system
map05164	Influenza A	2/295	0.935805	0.972108	Human Diseases	Infectious disease: viral
map00562	Inositol phosphate metabolism	2/295	0.480645	0.973408	Metabolism	Carbohydrate metabolism
map04530	Tight junction	2/295	0.933861	0.974288	Cellular Processes	Cellular community - eukaryotes
map04924	Renin secretion	2/295	0.43289	0.975014	Organismal Systems	Endocrine system
map04720	Long-term potentiation	2/295	0.445053	0.975071	Organismal Systems	Nervous system
map00514	Other types of O-glycan biosynthesis	1/295	0.449167	0.975218	Metabolism	Glycan biosynthesis and metabolism
map00900	Terpenoid backbone biosynthesis	1/295	0.449167	0.975218	Metabolism	Metabolism of terpenoids and polyketides
map05166	Human T-cell leukemia virus 1 infection	3/295	0.947084	0.975415	Human Diseases	Infectious disease: viral
map04928	Parathyroid hormone synthesis, secretion and action	1/295	0.931703	0.976263	Organismal Systems	Endocrine system
map04218	Cellular senescence	2/295	0.924403	0.97711	Cellular Processes	Cell growth and death
map04722	Neurotrophin signaling pathway	1/295	0.953425	0.977768	Organismal Systems	Nervous system
map04976	Bile secretion	3/295	0.4262	0.97823	Organismal Systems	Digestive system
map05168	Herpes simplex virus 1 infection	3/295	0.897208	0.978404	Human Diseases	Infectious disease: viral
map05169	Epstein-Barr virus infection	3/295	0.946371	0.978865	Human Diseases	Infectious disease: viral
map05416	Viral myocarditis	1/295	0.922416	0.979305	Human Diseases	Cardiovascular disease
map04072	Phospholipase D signaling pathway	3/295	0.707172	0.979474	Environmental Information Processing	Signal transduction
map00230	Purine metabolism	2/295	0.93084	0.979617	Metabolism	Nucleotide metabolism
map04261	Adrenergic signaling in cardiomyocytes	4/295	0.422802	0.979762	Organismal Systems	Circulatory system
map05226	Gastric cancer	3/295	0.704015	0.980738	Human Diseases	Cancer: specific types
map04064	NF-kappa B signaling pathway	3/295	0.504625	0.980763	Environmental Information Processing	Signal transduction
map04215	Apoptosis - multiple species	1/295	0.602316	0.980799	Cellular Processes	Cell growth and death
map00564	Glycerophospholipid metabolism	1/295	0.903476	0.980801	Metabolism	Lipid metabolism
map01521	EGFR tyrosine kinase inhibitor resistance	1/295	0.903476	0.980801	Human Diseases	Drug resistance: antineoplastic
map05418	Fluid shear stress and atherosclerosis	3/295	0.716489	0.981101	Human Diseases	Cardiovascular disease
map04620	Toll-like receptor signaling pathway	1/295	0.89619	0.981735	Organismal Systems	Immune system
map05130	Pathogenic Escherichia coli infection	2/295	0.509215	0.981767	Human Diseases	Infectious disease: bacterial
map04514	Cell adhesion molecules (CAMs)	2/295	0.920977	0.982104	Environmental Information Processing	Signaling molecules and interaction
map04724	Glutamatergic synapse	3/295	0.411888	0.982822	Organismal Systems	Nervous system
map05100	Bacterial invasion of epithelial cells	3/295	0.411888	0.982822	Human Diseases	Infectious disease: bacterial
map04950	Maturity onset diabetes of the young	1/295	0.407839	0.982892	Human Diseases	Endocrine and metabolic disease
map05210	Colorectal cancer	1/295	0.91806	0.983345	Human Diseases	Cancer: specific types
map01522	Endocrine resistance	2/295	0.714051	0.98335	Human Diseases	Drug resistance: antineoplastic
map04062	Chemokine signaling pathway	5/295	0.432776	0.983953	Organismal Systems	Immune system
map04914	Progesterone-mediated oocyte maturation	1/295	0.894284	0.984121	Organismal Systems	Endocrine system
map05010	Alzheimer disease	5/295	0.498448	0.98464	Human Diseases	Neurodegenerative disease
map04213	Longevity regulating pathway - multiple species	2/295	0.514806	0.984668	Organismal Systems	Aging
map04360	Axon guidance	4/295	0.666401	0.985292	Organismal Systems	Development and regeneration
map00240	Pyrimidine metabolism	3/295	0.421442	0.986093	Metabolism	Nucleotide metabolism
map04971	Gastric acid secretion	2/295	0.503584	0.986696	Organismal Systems	Digestive system
map05322	Systemic lupus erythematosus	2/295	0.892611	0.986785	Human Diseases	Immune disease
map04217	Necroptosis	2/295	0.917406	0.987031	Cellular Processes	Cell growth and death
map05225	Hepatocellular carcinoma	4/295	0.60226	0.987379	Human Diseases	Cancer: specific types
map04727	GABAergic synapse	2/295	0.520353	0.987442	Organismal Systems	Nervous system
map04972	Pancreatic secretion	2/295	0.598375	0.987728	Organismal Systems	Digestive system
map04934	Cushing syndrome	3/295	0.664106	0.98796	Human Diseases	Endocrine and metabolic disease
map05167	Kaposi sarcoma-associated herpesvirus infection	5/295	0.525257	0.98896	Human Diseases	Infectious disease: viral
map04650	Natural killer cell mediated cytotoxicity	1/295	0.969393	0.989931	Organismal Systems	Immune system
map04310	Wnt signaling pathway	4/295	0.406723	0.990103	Environmental Information Processing	Signal transduction
map05216	Thyroid cancer	1/295	0.674164	0.990692	Human Diseases	Cancer: specific types
map00565	Ether lipid metabolism	1/295	0.662139	0.991153	Metabolism	Lipid metabolism
map04520	Adherens junction	2/295	0.61279	0.991157	Cellular Processes	Cellular community - eukaryotes
map04120	Ubiquitin mediated proteolysis	1/295	0.98326	0.991488	Genetic Information Processing	Folding, sorting and degradation
map04260	Cardiac muscle contraction	2/295	0.49791	0.991706	Organismal Systems	Circulatory system
map05162	Measles	1/295	0.980621	0.992982	Human Diseases	Infectious disease: viral
map04068	FoxO signaling pathway	3/295	0.589286	0.993132	Environmental Information Processing	Signal transduction
map04024	cAMP signaling pathway	1/295	0.993428	0.993428	Environmental Information Processing	Signal transduction
map05203	Viral carcinogenesis	5/295	0.659571	0.993479	Human Diseases	Cancer: overview
map04341	Hedgehog signaling pathway - fly	1/295	0.531943	0.993785	Environmental Information Processing	Signal transduction
map04740	Olfactory transduction	2/295	0.891048	0.994179	Organismal Systems	Sensory system
map04210	Apoptosis	2/295	0.891048	0.994179	Cellular Processes	Cell growth and death
map05163	Human cytomegalovirus infection	7/295	0.404293	0.994231	Human Diseases	Infectious disease: viral
map03013	RNA transport	1/295	0.990514	0.994641	Genetic Information Processing	Translation
map00190	Oxidative phosphorylation	1/295	0.978765	0.995284	Metabolism	Energy metabolism
map04723	Retrograde endocannabinoid signaling	2/295	0.855049	0.995492	Organismal Systems	Nervous system
map05030	Cocaine addiction	1/295	0.702392	0.995745	Human Diseases	Substance dependence
map04978	Mineral absorption	1/295	0.702392	0.995745	Organismal Systems	Digestive system
map04962	Vasopressin-regulated water reabsorption	1/295	0.702392	0.995745	Organismal Systems	Excretory system
map04350	TGF-beta signaling pathway	1/295	0.888356	0.995785	Environmental Information Processing	Signal transduction
map00020	Citrate cycle (TCA cycle)	1/295	0.59505	0.995882	Metabolism	Carbohydrate metabolism
map04960	Aldosterone-regulated sodium reabsorption	1/295	0.59505	0.995882	Organismal Systems	Excretory system
map04370	VEGF signaling pathway	1/295	0.781352	0.996327	Environmental Information Processing	Signal transduction
map00310	Lysine degradation	1/295	0.847931	0.996836	Metabolism	Amino acid metabolism
map04115	p53 signaling pathway	1/295	0.847931	0.996836	Cellular Processes	Cell growth and death
map04725	Cholinergic synapse	2/295	0.694966	0.996945	Organismal Systems	Nervous system
map05215	Prostate cancer	2/295	0.694966	0.996945	Human Diseases	Cancer: specific types
map04070	Phosphatidylinositol signaling system	2/295	0.657982	0.997319	Environmental Information Processing	Signal transduction
map04211	Longevity regulating pathway	3/295	0.397468	0.997811	Organismal Systems	Aging
map04664	Fc epsilon RI signaling pathway	1/295	0.845143	0.998429	Organismal Systems	Immune system
map04974	Protein digestion and absorption	2/295	0.588543	0.998865	Organismal Systems	Digestive system
map03010	Ribosome	5/295	0.862471	0.999306	Genetic Information Processing	Translation
map04625	C-type lectin receptor signaling pathway	3/295	0.402286	0.999494	Organismal Systems	Immune system
map04721	Synaptic vesicle cycle	1/295	0.742575	0.99978	Organismal Systems	Nervous system
map04140	Autophagy - animal	3/295	0.684529	0.999827	Cellular Processes	Transport and catabolism
map03018	RNA degradation	1/295	0.842304	0.999977	Genetic Information Processing	Folding, sorting and degradation
map04015	Rap1 signaling pathway	7/295	0.308408	1	Environmental Information Processing	Signal transduction
map04150	mTOR signaling pathway	5/295	0.337167	1	Environmental Information Processing	Signal transduction
map00532	Glycosaminoglycan biosynthesis - chondroitin sulfate / dermatan sulfate	1/295	0.339984	1	Metabolism	Glycan biosynthesis and metabolism
map04014	Ras signaling pathway	7/295	0.340046	1	Environmental Information Processing	Signal transduction
map00510	N-Glycan biosynthesis	2/295	0.344201	1	Metabolism	Glycan biosynthesis and metabolism
map05142	Chagas disease (American trypanosomiasis)	4/295	0.354021	1	Human Diseases	Infectious disease: parasitic
map00071	Fatty acid degradation	2/295	0.357197	1	Metabolism	Lipid metabolism
map04979	Cholesterol metabolism	2/295	0.357197	1	Organismal Systems	Digestive system
map00770	Pantothenate and CoA biosynthesis	1/295	0.363422	1	Metabolism	Metabolism of cofactors and vitamins
map04540	Gap junction	3/295	0.363491	1	Cellular Processes	Cellular community - eukaryotes
map04713	Circadian entrainment	3/295	0.363491	1	Organismal Systems	Environmental adaptation
map04912	GnRH signaling pathway	3/295	0.363491	1	Organismal Systems	Endocrine system
map00380	Tryptophan metabolism	2/295	0.36366	1	Metabolism	Amino acid metabolism
map04926	Relaxin signaling pathway	4/295	0.370278	1	Organismal Systems	Endocrine system
map00910	Nitrogen metabolism	1/295	0.374829	1	Metabolism	Energy metabolism
map04010	MAPK signaling pathway	8/295	0.378762	1	Environmental Information Processing	Signal transduction
map04744	Phototransduction	1/295	0.386031	1	Organismal Systems	Sensory system
map04550	Signaling pathways regulating pluripotency of stem cells	4/295	0.38651	1	Cellular Processes	Cellular community - eukaryotes
map05034	Alcoholism	5/295	0.386825	1	Human Diseases	Substance dependence
map00260	Glycine, serine and threonine metabolism	2/295	0.389254	1	Metabolism	Amino acid metabolism
map05217	Basal cell carcinoma	2/295	0.389254	1	Human Diseases	Cancer: specific types
map04915	Estrogen signaling pathway	4/295	0.394608	1	Organismal Systems	Endocrine system
map05218	Melanoma	2/295	0.542118	1	Human Diseases	Cancer: specific types
map04917	Prolactin signaling pathway	2/295	0.547452	1	Organismal Systems	Endocrine system
map05214	Glioma	2/295	0.547452	1	Human Diseases	Cancer: specific types
map04911	Insulin secretion	2/295	0.552742	1	Organismal Systems	Endocrine system
map00790	Folate biosynthesis	1/295	0.556681	1	Metabolism	Metabolism of cofactors and vitamins
map04022	cGMP-PKG signaling pathway	4/295	0.560424	1	Environmental Information Processing	Signal transduction
map05211	Renal cell carcinoma	2/295	0.568349	1	Human Diseases	Cancer: specific types
map00410	beta-Alanine metabolism	1/295	0.572445	1	Metabolism	Metabolism of other amino acids
map05202	Transcriptional misregulation in cancer	5/295	0.573749	1	Human Diseases	Cancer: overview
map04380	Osteoclast differentiation	3/295	0.577187	1	Organismal Systems	Development and regeneration
map04071	Sphingolipid signaling pathway	3/295	0.585278	1	Environmental Information Processing	Signal transduction
map00250	Alanine, aspartate and glutamate metabolism	1/295	0.58765	1	Metabolism	Amino acid metabolism
map04932	Non-alcoholic fatty liver disease (NAFLD)	4/295	0.632019	1	Human Diseases	Endocrine and metabolic disease
map00053	Ascorbate and aldarate metabolism	1/295	0.636747	1	Metabolism	Carbohydrate metabolism
map05012	Parkinson disease	4/295	0.641616	1	Human Diseases	Neurodegenerative disease
map04975	Fat digestion and absorption	1/295	0.643268	1	Organismal Systems	Digestive system
map05220	Chronic myeloid leukemia	2/295	0.649293	1	Human Diseases	Cancer: specific types
map05132	Salmonella infection	2/295	0.649293	1	Human Diseases	Infectious disease: bacterial
map04925	Aldosterone synthesis and secretion	2/295	0.653659	1	Organismal Systems	Endocrine system
map04973	Carbohydrate digestion and absorption	1/295	0.655962	1	Organismal Systems	Digestive system
map04961	Endocrine and other factor-regulated calcium reabsorption	1/295	0.655962	1	Organismal Systems	Excretory system
map00040	Pentose and glucuronate interconversions	1/295	0.691406	1	Metabolism	Carbohydrate metabolism
map04630	Jak-STAT signaling pathway	3/295	0.694389	1	Environmental Information Processing	Signal transduction
map05161	Hepatitis B	3/295	0.737337	1	Human Diseases	Infectious disease: viral
map04666	Fc gamma R-mediated phagocytosis	2/295	0.739082	1	Organismal Systems	Immune system
map04714	Thermogenesis	5/295	0.747228	1	Organismal Systems	Environmental adaptation
map04659	Th17 cell differentiation	2/295	0.7558	1	Organismal Systems	Immune system
map04668	TNF signaling pathway	2/295	0.768502	1	Environmental Information Processing	Signal transduction
map00280	Valine, leucine and isoleucine degradation	1/295	0.76912	1	Metabolism	Amino acid metabolism
map04114	Oocyte meiosis	2/295	0.774636	1	Cellular Processes	Cell growth and death
map05016	Huntington disease	4/295	0.776948	1	Human Diseases	Neurodegenerative disease
map04927	Cortisol synthesis and secretion	1/295	0.777348	1	Organismal Systems	Endocrine system
map04670	Leukocyte transendothelial migration	2/295	0.780627	1	Organismal Systems	Immune system
map04144	Endocytosis	5/295	0.78131	1	Cellular Processes	Transport and catabolism
map04270	Vascular smooth muscle contraction	2/295	0.789354	1	Organismal Systems	Circulatory system
map04919	Thyroid hormone signaling pathway	2/295	0.795	1	Organismal Systems	Endocrine system
map05120	Epithelial cell signaling in Helicobacter pylori infection	1/295	0.810902	1	Human Diseases	Infectious disease: bacterial
map04622	RIG-I-like receptor signaling pathway	1/295	0.814304	1	Organismal Systems	Immune system
map05160	Hepatitis C	2/295	0.821273	1	Human Diseases	Infectious disease: viral
map04080	Neuroactive ligand-receptor interaction	3/295	0.821796	1	Environmental Information Processing	Signaling molecules and interaction
map04940	Type I diabetes mellitus	1/295	0.824149	1	Human Diseases	Endocrine and metabolic disease
map04145	Phagosome	3/295	0.828006	1	Cellular Processes	Transport and catabolism
map05140	Leishmaniasis	1/295	0.830421	1	Human Diseases	Infectious disease: parasitic
map04611	Platelet activation	2/295	0.835553	1	Organismal Systems	Immune system
map05134	Legionellosis	1/295	0.83647	1	Human Diseases	Infectious disease: bacterial
map05131	Shigellosis	1/295	0.83647	1	Human Diseases	Infectious disease: bacterial
map05223	Non-small cell lung cancer	1/295	0.839414	1	Human Diseases	Cancer: specific types
map05032	Morphine addiction	1/295	0.868507	1	Human Diseases	Substance dependence
map04141	Protein processing in endoplasmic reticulum	3/295	0.872903	1	Genetic Information Processing	Folding, sorting and degradation
map04013	MAPK signaling pathway - fly	1/295	0.879932	1	Environmental Information Processing	Signal transduction
map00140	Steroid hormone biosynthesis	1/295	0.88422	1	Metabolism	Lipid metabolism
map04012	ErbB signaling pathway	1/295	0.886307	1	Environmental Information Processing	Signal transduction
map01524	Platinum drug resistance	1/295	0.886307	1	Human Diseases	Drug resistance: antineoplastic

## Sheet: cluster2
Pathway id	Description	Ratio_in_study	pvalue	padjust	First Category	Second Category
map00290	Valine, leucine and isoleucine biosynthesis	3/183	1.32299e-05	0.00291058	Metabolism	Amino acid metabolism
map00270	Cysteine and methionine metabolism	6/183	0.000158226	0.0174049	Metabolism	Amino acid metabolism
map03320	PPAR signaling pathway	7/183	0.000444971	0.0244734	Organismal Systems	Endocrine system
map00220	Arginine biosynthesis	4/183	0.00041404	0.030363	Metabolism	Amino acid metabolism
map00260	Glycine, serine and threonine metabolism	5/183	0.00146871	0.0646234	Metabolism	Amino acid metabolism
map00983	Drug metabolism - other enzymes	6/183	0.00426691	0.156453	Metabolism	Xenobiotics biodegradation and metabolism
map04979	Cholesterol metabolism	4/183	0.00761732	0.239401	Organismal Systems	Digestive system
map00062	Fatty acid elongation	3/183	0.00983011	0.240292	Metabolism	Lipid metabolism
map00330	Arginine and proline metabolism	4/183	0.00881407	0.242387	Metabolism	Amino acid metabolism
map00561	Glycerolipid metabolism	4/183	0.0120671	0.265475	Metabolism	Lipid metabolism
map00603	Glycosphingolipid biosynthesis - globo and isoglobo series	2/183	0.0185058	0.271418	Metabolism	Glycan biosynthesis and metabolism
map00410	beta-Alanine metabolism	3/183	0.0152492	0.279569	Metabolism	Metabolism of other amino acids
map01040	Biosynthesis of unsaturated fatty acids	3/183	0.0143911	0.287821	Metabolism	Lipid metabolism
map00250	Alanine, aspartate and glutamate metabolism	3/183	0.0170507	0.28855	Metabolism	Amino acid metabolism
map05020	Prion diseases	3/183	0.0170507	0.28855	Human Diseases	Neurodegenerative disease
map00770	Pantothenate and CoA biosynthesis	2/183	0.0310903	0.427491	Metabolism	Metabolism of cofactors and vitamins
map00910	Nitrogen metabolism	2/183	0.0334397	0.432749	Metabolism	Energy metabolism
map00480	Glutathione metabolism	3/183	0.0491587	0.491587	Metabolism	Metabolism of other amino acids
map04977	Vitamin digestion and absorption	2/183	0.0408836	0.499688	Organismal Systems	Digestive system
map00120	Primary bile acid biosynthesis	2/183	0.043491	0.50358	Metabolism	Lipid metabolism
map04080	Neuroactive ligand-receptor interaction	6/183	0.0576484	0.507306	Environmental Information Processing	Signaling molecules and interaction
map04964	Proximal tubule bicarbonate reclamation	2/183	0.0488849	0.512127	Organismal Systems	Excretory system
map04923	Regulation of lipolysis in adipocytes	3/183	0.0541734	0.51818	Organismal Systems	Endocrine system
map04966	Collecting duct acid secretion	2/183	0.0573993	0.526161	Organismal Systems	Excretory system
map04650	Natural killer cell mediated cytotoxicity	5/183	0.0630536	0.53353	Organismal Systems	Immune system
map04915	Estrogen signaling pathway	5/183	0.0485151	0.533666	Organismal Systems	Endocrine system
map00400	Phenylalanine, tyrosine and tryptophan biosynthesis	1/183	0.0854306	0.648094	Metabolism	Amino acid metabolism
map05418	Fluid shear stress and atherosclerosis	5/183	0.0797936	0.65017	Human Diseases	Cardiovascular disease
map05130	Pathogenic Escherichia coli infection	3/183	0.0890018	0.65268	Human Diseases	Infectious disease: bacterial
map04210	Apoptosis	5/183	0.0836628	0.657351	Cellular Processes	Cell growth and death
map04141	Protein processing in endoplasmic reticulum	5/183	0.191256	0.765023	Genetic Information Processing	Folding, sorting and degradation
map04621	NOD-like receptor signaling pathway	4/183	0.198389	0.779385	Organismal Systems	Immune system
map05204	Chemical carcinogenesis	3/183	0.203622	0.785909	Human Diseases	Cancer: overview
map00604	Glycosphingolipid biosynthesis - ganglio series	1/183	0.191167	0.793525	Metabolism	Glycan biosynthesis and metabolism
map00533	Glycosaminoglycan biosynthesis - keratan sulfate	1/183	0.191167	0.793525	Metabolism	Glycan biosynthesis and metabolism
map04933	AGE-RAGE signaling pathway in diabetic complications	3/183	0.209347	0.794076	Human Diseases	Endocrine and metabolic disease
map00061	Fatty acid biosynthesis	1/183	0.163599	0.799818	Metabolism	Lipid metabolism
map05323	Rheumatoid arthritis	3/183	0.215108	0.802099	Human Diseases	Immune disease
map05231	Choline metabolism in cancer	3/183	0.186681	0.805292	Human Diseases	Cancer: overview
map04610	Complement and coagulation cascades	3/183	0.186681	0.805292	Organismal Systems	Immune system
map00982	Drug metabolism - cytochrome P450	3/183	0.113879	0.808171	Metabolism	Xenobiotics biodegradation and metabolism
map05330	Allograft rejection	2/183	0.317166	0.811355	Human Diseases	Immune disease
map00310	Lysine degradation	2/183	0.321244	0.812342	Metabolism	Amino acid metabolism
map04550	Signaling pathways regulating pluripotency of stem cells	3/183	0.310525	0.813281	Cellular Processes	Cellular community - eukaryotes
map05146	Amoebiasis	3/183	0.244378	0.814595	Human Diseases	Infectious disease: parasitic
map05145	Toxoplasmosis	3/183	0.241421	0.817117	Human Diseases	Infectious disease: parasitic
map05169	Epstein-Barr virus infection	5/183	0.33063	0.817288	Human Diseases	Infectious disease: viral
map00360	Phenylalanine metabolism	1/183	0.316025	0.817948	Metabolism	Amino acid metabolism
map00280	Valine, leucine and isoleucine degradation	2/183	0.226825	0.818056	Metabolism	Amino acid metabolism
map03008	Ribosome biogenesis in eukaryotes	2/183	0.308993	0.819019	Genetic Information Processing	Translation
map00860	Porphyrin and chlorophyll metabolism	2/183	0.230919	0.81939	Metabolism	Metabolism of cofactors and vitamins
map04924	Renin secretion	2/183	0.230919	0.81939	Organismal Systems	Endocrine system
map04114	Oocyte meiosis	3/183	0.253286	0.819454	Cellular Processes	Cell growth and death
map00380	Tryptophan metabolism	2/183	0.18629	0.819675	Metabolism	Amino acid metabolism
map04390	Hippo signaling pathway	4/183	0.182696	0.82027	Environmental Information Processing	Signal transduction
map05412	Arrhythmogenic right ventricular cardiomyopathy (ARVC)	2/183	0.239121	0.82198	Human Diseases	Cardiovascular disease
map05320	Autoimmune thyroid disease	2/183	0.329383	0.823457	Human Diseases	Immune disease
map05332	Graft-versus-host disease	2/183	0.251451	0.82566	Human Diseases	Immune disease
map05225	Hepatocellular carcinoma	4/183	0.259763	0.828231	Human Diseases	Cancer: specific types
map04928	Parathyroid hormone synthesis, secretion and action	3/183	0.22673	0.831343	Organismal Systems	Endocrine system
map04714	Thermogenesis	5/183	0.341596	0.835012	Organismal Systems	Environmental adaptation
map04974	Protein digestion and absorption	2/183	0.345578	0.835462	Organismal Systems	Digestive system
map04972	Pancreatic secretion	2/183	0.353628	0.83654	Organismal Systems	Digestive system
map00900	Terpenoid backbone biosynthesis	1/183	0.308334	0.837449	Metabolism	Metabolism of terpenoids and polyketides
map00340	Histidine metabolism	1/183	0.308334	0.837449	Metabolism	Amino acid metabolism
map05134	Legionellosis	2/183	0.3049	0.838474	Human Diseases	Infectious disease: bacterial
map04013	MAPK signaling pathway - fly	3/183	0.14105	0.838675	Environmental Information Processing	Signal transduction
map05164	Influenza A	5/183	0.137409	0.839725	Human Diseases	Infectious disease: viral
map00650	Butanoate metabolism	1/183	0.353226	0.844672	Metabolism	Carbohydrate metabolism
map04620	Toll-like receptor signaling pathway	3/183	0.162038	0.848768	Organismal Systems	Immune system
map04070	Phosphatidylinositol signaling system	3/183	0.162038	0.848768	Environmental Information Processing	Signal transduction
map04146	Peroxisome	3/183	0.162038	0.848768	Cellular Processes	Transport and catabolism
map04742	Taste transduction	2/183	0.154726	0.850992	Organismal Systems	Sensory system
map03420	Nucleotide excision repair	2/183	0.158614	0.851098	Genetic Information Processing	Replication and repair
map00071	Fatty acid degradation	2/183	0.182292	0.853284	Metabolism	Lipid metabolism
map04623	Cytosolic DNA-sensing pathway	2/183	0.182292	0.853284	Organismal Systems	Immune system
map04520	Adherens junction	3/183	0.135956	0.85458	Cellular Processes	Cellular community - eukaryotes
map05120	Epithelial cell signaling in Helicobacter pylori infection	2/183	0.272031	0.854955	Human Diseases	Infectious disease: bacterial
map04110	Cell cycle	4/183	0.132513	0.85744	Cellular Processes	Cell growth and death
map04940	Type I diabetes mellitus	2/183	0.288486	0.857662	Human Diseases	Endocrine and metabolic disease
map04213	Longevity regulating pathway - multiple species	2/183	0.288486	0.857662	Organismal Systems	Aging
map00230	Purine metabolism	4/183	0.276914	0.858045	Metabolism	Nucleotide metabolism
map03430	Mismatch repair	1/183	0.300556	0.858731	Genetic Information Processing	Replication and repair
map00512	Mucin type O-glycan biosynthesis	1/183	0.300556	0.858731	Metabolism	Glycan biosynthesis and metabolism
map04614	Renin-angiotensin system	1/183	0.300556	0.858731	Organismal Systems	Endocrine system
map04540	Gap junction	3/183	0.148809	0.861527	Cellular Processes	Cellular community - eukaryotes
map01524	Platinum drug resistance	3/183	0.148809	0.861527	Human Diseases	Drug resistance: antineoplastic
map05142	Chagas disease (American trypanosomiasis)	3/183	0.286297	0.862811	Human Diseases	Infectious disease: parasitic
map04142	Lysosome	3/183	0.298396	0.863779	Cellular Processes	Transport and catabolism
map00980	Metabolism of xenobiotics by cytochrome P450	3/183	0.125967	0.866025	Metabolism	Xenobiotics biodegradation and metabolism
map00240	Pyrimidine metabolism	3/183	0.18112	0.866227	Metabolism	Nucleotide metabolism
map04530	Tight junction	4/183	0.284323	0.868764	Cellular Processes	Cellular community - eukaryotes
map04910	Insulin signaling pathway	3/183	0.407156	0.87818	Organismal Systems	Endocrine system
map04975	Fat digestion and absorption	2/183	0.131832	0.878881	Organismal Systems	Digestive system
map00830	Retinol metabolism	2/183	0.405018	0.882216	Metabolism	Metabolism of cofactors and vitamins
map03040	Spliceosome	4/183	0.377157	0.882708	Genetic Information Processing	Transcription
map04350	TGF-beta signaling pathway	2/183	0.389397	0.883169	Environmental Information Processing	Signal transduction
map00140	Steroid hormone biosynthesis	2/183	0.381519	0.883519	Metabolism	Lipid metabolism
map03030	DNA replication	1/183	0.401951	0.884291	Genetic Information Processing	Replication and repair
map00051	Fructose and mannose metabolism	1/183	0.39522	0.887229	Metabolism	Carbohydrate metabolism
map00030	Pentose phosphate pathway	1/183	0.39522	0.887229	Metabolism	Carbohydrate metabolism
map04976	Bile secretion	2/183	0.43567	0.887476	Organismal Systems	Digestive system
map00640	Propanoate metabolism	1/183	0.440797	0.889682	Metabolism	Carbohydrate metabolism
map00500	Starch and sucrose metabolism	1/183	0.388415	0.890117	Metabolism	Carbohydrate metabolism
map04215	Apoptosis - multiple species	1/183	0.434501	0.893368	Cellular Processes	Cell growth and death
map00020	Citrate cycle (TCA cycle)	1/183	0.428135	0.897046	Metabolism	Carbohydrate metabolism
map04150	mTOR signaling pathway	2/183	0.689754	0.897904	Environmental Information Processing	Signal transduction
map00564	Glycerophospholipid metabolism	2/183	0.420446	0.89804	Metabolism	Lipid metabolism
map05416	Viral myocarditis	2/183	0.465458	0.898253	Human Diseases	Cardiovascular disease
map04060	Cytokine-cytokine receptor interaction	4/183	0.424734	0.898475	Environmental Information Processing	Signaling molecules and interaction
map05162	Measles	3/183	0.43375	0.900236	Human Diseases	Infectious disease: viral
map04115	p53 signaling pathway	1/183	0.687871	0.900783	Cellular Processes	Cell growth and death
map04340	Hedgehog signaling pathway	1/183	0.459269	0.902135	Environmental Information Processing	Signal transduction
map04925	Aldosterone synthesis and secretion	1/183	0.750701	0.902482	Organismal Systems	Endocrine system
map04914	Progesterone-mediated oocyte maturation	1/183	0.750701	0.902482	Organismal Systems	Endocrine system
map04120	Ubiquitin mediated proteolysis	2/183	0.715932	0.905201	Genetic Information Processing	Folding, sorting and degradation
map05161	Hepatitis B	2/183	0.687279	0.905397	Human Diseases	Infectious disease: viral
map00053	Ascorbate and aldarate metabolism	1/183	0.46529	0.905874	Metabolism	Carbohydrate metabolism
map00350	Tyrosine metabolism	1/183	0.45318	0.90636	Metabolism	Amino acid metabolism
map04144	Endocytosis	3/183	0.770949	0.906999	Cellular Processes	Transport and catabolism
map04916	Melanogenesis	1/183	0.742148	0.907069	Organismal Systems	Endocrine system
map05100	Bacterial invasion of epithelial cells	1/183	0.766969	0.907167	Human Diseases	Infectious disease: bacterial
map04514	Cell adhesion molecules (CAMs)	3/183	0.47421	0.907185	Environmental Information Processing	Signaling molecules and interaction
map04062	Chemokine signaling pathway	2/183	0.750693	0.907432	Organismal Systems	Immune system
map00190	Oxidative phosphorylation	2/183	0.684788	0.90755	Metabolism	Energy metabolism
map03018	RNA degradation	1/183	0.680781	0.907707	Genetic Information Processing	Folding, sorting and degradation
map05222	Small cell lung cancer	1/183	0.796405	0.907819	Human Diseases	Cancer: specific types
map04922	Glucagon signaling pathway	2/183	0.458097	0.907939	Organismal Systems	Endocrine system
map04912	GnRH signaling pathway	1/183	0.739232	0.908554	Organismal Systems	Endocrine system
map05032	Morphine addiction	1/183	0.714699	0.908865	Human Diseases	Substance dependence
map01521	EGFR tyrosine kinase inhibitor resistance	1/183	0.764333	0.908936	Human Diseases	Drug resistance: antineoplastic
map04658	Th1 and Th2 cell differentiation	1/183	0.747881	0.909027	Organismal Systems	Immune system
map04022	cGMP-PKG signaling pathway	2/183	0.706633	0.909118	Environmental Information Processing	Signal transduction
map03015	mRNA surveillance pathway	1/183	0.789413	0.909271	Genetic Information Processing	Translation
map01522	Endocrine resistance	1/183	0.789413	0.909271	Human Diseases	Drug resistance: antineoplastic
map04725	Cholinergic synapse	1/183	0.777223	0.909517	Organismal Systems	Nervous system
map05215	Prostate cancer	1/183	0.777223	0.909517	Human Diseases	Cancer: specific types
map05150	Staphylococcus aureus infection	1/183	0.711475	0.910026	Human Diseases	Infectious disease: bacterial
map05166	Human T-cell leukemia virus 1 infection	3/183	0.736855	0.910719	Human Diseases	Infectious disease: viral
map00600	Sphingolipid metabolism	1/183	0.488715	0.911164	Metabolism	Lipid metabolism
map05210	Colorectal cancer	1/183	0.787029	0.911297	Human Diseases	Cancer: specific types
map05414	Dilated cardiomyopathy (DCM)	1/183	0.733303	0.91145	Human Diseases	Cardiovascular disease
map05322	Systemic lupus erythematosus	2/183	0.679757	0.91187	Human Diseases	Immune disease
map04657	IL-17 signaling pathway	1/183	0.704918	0.912247	Organismal Systems	Immune system
map05203	Viral carcinogenesis	3/183	0.676344	0.912857	Human Diseases	Cancer: overview
map04020	Calcium signaling pathway	3/183	0.518779	0.913052	Environmental Information Processing	Signal transduction
map05200	Pathways in cancer	7/183	0.673961	0.915256	Human Diseases	Cancer: overview
map04659	Th17 cell differentiation	1/183	0.816028	0.915949	Organismal Systems	Immune system
map04612	Antigen processing and presentation	2/183	0.487185	0.916075	Organismal Systems	Immune system
map04666	Fc gamma R-mediated phagocytosis	2/183	0.483602	0.917176	Organismal Systems	Immune system
map04970	Salivary secretion	1/183	0.730288	0.918077	Organismal Systems	Digestive system
map04512	ECM-receptor interaction	1/183	0.730288	0.918077	Environmental Information Processing	Signaling molecules and interaction
map04064	NF-kappa B signaling pathway	1/183	0.813944	0.918295	Environmental Information Processing	Signal transduction
map04145	Phagosome	3/183	0.526911	0.920004	Cellular Processes	Transport and catabolism
map04066	HIF-1 signaling pathway	1/183	0.811836	0.920639	Environmental Information Processing	Signal transduction
map05206	MicroRNAs in cancer	2/183	0.666896	0.922749	Human Diseases	Cancer: overview
map04330	Notch signaling pathway	1/183	0.516567	0.923941	Environmental Information Processing	Signal transduction
map00040	Pentose and glucuronate interconversions	1/183	0.516567	0.923941	Metabolism	Carbohydrate metabolism
map05216	Thyroid cancer	1/183	0.500043	0.924448	Human Diseases	Cancer: specific types
map04920	Adipocytokine signaling pathway	1/183	0.67353	0.926104	Organismal Systems	Endocrine system
map05131	Shigellosis	1/183	0.67353	0.926104	Human Diseases	Infectious disease: bacterial
map05140	Leishmaniasis	1/183	0.666116	0.927504	Human Diseases	Infectious disease: parasitic
map04670	Leukocyte transendothelial migration	1/183	0.831884	0.929008	Organismal Systems	Immune system
map04668	TNF signaling pathway	2/183	0.515289	0.929209	Environmental Information Processing	Signal transduction
map00620	Pyruvate metabolism	1/183	0.51112	0.929309	Metabolism	Carbohydrate metabolism
map04926	Relaxin signaling pathway	1/183	0.854803	0.930973	Organismal Systems	Endocrine system
map05110	Vibrio cholerae infection	1/183	0.562951	0.931197	Human Diseases	Infectious disease: bacterial
map04068	FoxO signaling pathway	1/183	0.85149	0.931979	Environmental Information Processing	Signal transduction
map04660	T cell receptor signaling pathway	2/183	0.508358	0.93199	Organismal Systems	Immune system
map04721	Synaptic vesicle cycle	1/183	0.567823	0.932247	Organismal Systems	Nervous system
map05217	Basal cell carcinoma	1/183	0.567823	0.932247	Human Diseases	Cancer: specific types
map05205	Proteoglycans in cancer	2/183	0.839534	0.932816	Human Diseases	Cancer: overview
map04510	Focal adhesion	2/183	0.839534	0.932816	Cellular Processes	Cellular community - eukaryotes
map04270	Vascular smooth muscle contraction	2/183	0.539036	0.933763	Organismal Systems	Circulatory system
map04727	GABAergic synapse	1/183	0.662347	0.934079	Organismal Systems	Nervous system
map05221	Acute myeloid leukemia	1/183	0.662347	0.934079	Human Diseases	Cancer: specific types
map04722	Neurotrophin signaling pathway	1/183	0.849806	0.934787	Organismal Systems	Nervous system
map04931	Insulin resistance	2/183	0.548966	0.936222	Human Diseases	Endocrine and metabolic disease
map04071	Sphingolipid signaling pathway	2/183	0.561973	0.936622	Environmental Information Processing	Signal transduction
map04310	Wnt signaling pathway	1/183	0.868821	0.936964	Environmental Information Processing	Signal transduction
map05014	Amyotrophic lateral sclerosis (ALS)	1/183	0.558024	0.93714	Human Diseases	Neurodegenerative disease
map04919	Thyroid hormone signaling pathway	2/183	0.545673	0.937875	Organismal Systems	Endocrine system
map04072	Phospholipase D signaling pathway	2/183	0.661637	0.939098	Environmental Information Processing	Signal transduction
map04152	AMPK signaling pathway	2/183	0.58098	0.939821	Environmental Information Processing	Signal transduction
map04611	Platelet activation	1/183	0.867332	0.939966	Organismal Systems	Immune system
map04380	Osteoclast differentiation	2/183	0.555503	0.940083	Organismal Systems	Development and regeneration
map05226	Gastric cancer	2/183	0.658983	0.941404	Human Diseases	Cancer: specific types
map04723	Retrograde endocannabinoid signaling	1/183	0.880147	0.944548	Organismal Systems	Nervous system
map05224	Breast cancer	1/183	0.887999	0.948348	Human Diseases	Cancer: specific types
map04214	Apoptosis - fly	1/183	0.591387	0.949672	Cellular Processes	Cell growth and death
map05410	Hypertrophic cardiomyopathy (HCM)	1/183	0.658535	0.953143	Human Diseases	Cardiovascular disease
map04212	Longevity regulating pathway - worm	1/183	0.658535	0.953143	Organismal Systems	Aging
map00010	Glycolysis / Gluconeogenesis	1/183	0.65468	0.953839	Metabolism	Carbohydrate metabolism
map04672	Intestinal immune network for IgA production	1/183	0.617982	0.957436	Organismal Systems	Immune system
map05144	Malaria	1/183	0.613672	0.957502	Human Diseases	Infectious disease: parasitic
map04151	PI3K-Akt signaling pathway	5/183	0.653345	0.958239	Environmental Information Processing	Signal transduction
map04261	Adrenergic signaling in cardiomyocytes	2/183	0.611305	0.960621	Organismal Systems	Circulatory system
map04630	Jak-STAT signaling pathway	2/183	0.65092	0.961091	Environmental Information Processing	Signal transduction
map04934	Cushing syndrome	2/183	0.625832	0.962818	Human Diseases	Endocrine and metabolic disease
map05165	Human papillomavirus infection	3/183	0.907185	0.964158	Human Diseases	Infectious disease: viral
map04927	Cortisol synthesis and secretion	1/183	0.604907	0.964344	Organismal Systems	Endocrine system
map05202	Transcriptional misregulation in cancer	3/183	0.611065	0.967153	Human Diseases	Cancer: overview
map04971	Gastric acid secretion	1/183	0.650782	0.967379	Organismal Systems	Digestive system
map04622	RIG-I-like receptor signaling pathway	1/183	0.646841	0.968061	Organismal Systems	Immune system
map04140	Autophagy - animal	2/183	0.642708	0.968465	Cellular Processes	Transport and catabolism
map04391	Hippo signaling pathway - fly	1/183	0.638824	0.96925	Environmental Information Processing	Signal transduction
map00562	Inositol phosphate metabolism	1/183	0.634748	0.969754	Metabolism	Carbohydrate metabolism
map03010	Ribosome	2/183	0.944935	0.971428	Genetic Information Processing	Translation
map05012	Parkinson disease	1/183	0.93638	0.971716	Human Diseases	Neurodegenerative disease
map04015	Rap1 signaling pathway	1/183	0.968166	0.972587	Environmental Information Processing	Signal transduction
map04010	MAPK signaling pathway	2/183	0.928519	0.972734	Environmental Information Processing	Signal transduction
map04810	Regulation of actin cytoskeleton	1/183	0.965135	0.97399	Cellular Processes	Cell motility
map05152	Tuberculosis	1/183	0.934923	0.974801	Human Diseases	Infectious disease: bacterial
map03013	RNA transport	1/183	0.943837	0.974855	Genetic Information Processing	Translation
map04217	Necroptosis	1/183	0.922876	0.976119	Cellular Processes	Cell growth and death
map04218	Cellular senescence	1/183	0.92794	0.976779	Cellular Processes	Cell growth and death
map05016	Huntington disease	1/183	0.963926	0.977252	Human Diseases	Neurodegenerative disease
map04024	cAMP signaling pathway	1/183	0.955237	0.977452	Environmental Information Processing	Signal transduction
map05163	Human cytomegalovirus infection	1/183	0.978136	0.978136	Human Diseases	Infectious disease: viral
map05168	Herpes simplex virus 1 infection	1/183	0.962675	0.980502	Human Diseases	Infectious disease: viral

## Sheet: cluster3
Pathway id	Description	Ratio_in_study	pvalue	padjust	First Category	Second Category
map04110	Cell cycle	12/180	5.27184e-07	9.48931e-05	Cellular Processes	Cell growth and death
map04914	Progesterone-mediated oocyte maturation	9/180	8.70967e-06	0.00078387	Organismal Systems	Endocrine system
map04218	Cellular senescence	10/180	0.000254642	0.0152785	Cellular Processes	Cell growth and death
map05203	Viral carcinogenesis	11/180	0.000647534	0.029139	Human Diseases	Cancer: overview
map04115	p53 signaling pathway	6/180	0.000975792	0.0351285	Cellular Processes	Cell growth and death
map04114	Oocyte meiosis	7/180	0.00169647	0.050894	Cellular Processes	Cell growth and death
map05322	Systemic lupus erythematosus	8/180	0.00218398	0.0561595	Human Diseases	Immune disease
map05034	Alcoholism	8/180	0.00361521	0.0813423	Human Diseases	Substance dependence
map00480	Glutathione metabolism	4/180	0.00872987	0.174597	Metabolism	Metabolism of other amino acids
map04975	Fat digestion and absorption	3/180	0.0243384	0.438092	Organismal Systems	Digestive system
map04512	ECM-receptor interaction	4/180	0.0393514	0.505947	Environmental Information Processing	Signaling molecules and interaction
map03022	Basal transcription factors	3/180	0.0354706	0.532058	Genetic Information Processing	Transcription
map03460	Fanconi anemia pathway	3/180	0.0354706	0.532058	Genetic Information Processing	Replication and repair
map00670	One carbon pool by folate	2/180	0.0347908	0.569304	Metabolism	Metabolism of cofactors and vitamins
map04918	Thyroid hormone synthesis	3/180	0.0836286	0.602126	Organismal Systems	Endocrine system
map05206	MicroRNAs in cancer	5/180	0.0743436	0.608266	Human Diseases	Cancer: overview
map02010	ABC transporters	3/180	0.0717007	0.614577	Environmental Information Processing	Membrane transport
map04710	Circadian rhythm	2/180	0.0898034	0.621716	Organismal Systems	Environmental adaptation
map01040	Biosynthesis of unsaturated fatty acids	2/180	0.0898034	0.621716	Metabolism	Lipid metabolism
map05165	Human papillomavirus infection	9/180	0.0831322	0.623491	Human Diseases	Infectious disease: viral
map00062	Fatty acid elongation	2/180	0.070565	0.635085	Metabolism	Lipid metabolism
map05166	Human T-cell leukemia virus 1 infection	7/180	0.0824976	0.645633	Human Diseases	Infectious disease: viral
map04934	Cushing syndrome	5/180	0.0574848	0.646704	Human Diseases	Endocrine and metabolic disease
map04917	Prolactin signaling pathway	3/180	0.100749	0.647669	Organismal Systems	Endocrine system
map05144	Malaria	3/180	0.0660481	0.660481	Human Diseases	Infectious disease: parasitic
map05222	Small cell lung cancer	4/180	0.0702119	0.665166	Human Diseases	Cancer: specific types
map00240	Pyrimidine metabolism	4/180	0.0567029	0.680435	Metabolism	Nucleotide metabolism
map01522	Endocrine resistance	4/180	0.0659991	0.698814	Human Diseases	Drug resistance: antineoplastic
map05212	Pancreatic cancer	3/180	0.136169	0.74274	Human Diseases	Cancer: specific types
map04340	Hedgehog signaling pathway	2/180	0.121077	0.751511	Environmental Information Processing	Signal transduction
map05143	African trypanosomiasis	2/180	0.132024	0.766593	Human Diseases	Infectious disease: parasitic
map05219	Bladder cancer	2/180	0.132024	0.766593	Human Diseases	Cancer: specific types
map04624	Toll and Imd signaling pathway	2/180	0.12835	0.7701	Organismal Systems	Immune system
map03320	PPAR signaling pathway	3/180	0.151388	0.801465	Organismal Systems	Endocrine system
map00330	Arginine and proline metabolism	2/180	0.189514	0.897698	Metabolism	Amino acid metabolism
map04979	Cholesterol metabolism	2/180	0.177727	0.914022	Organismal Systems	Digestive system
map00983	Drug metabolism - other enzymes	3/180	0.188793	0.918451	Metabolism	Xenobiotics biodegradation and metabolism
map04923	Regulation of lipolysis in adipocytes	2/180	0.205387	0.924242	Organismal Systems	Endocrine system
map05160	Hepatitis C	1/180	0.853399	0.925372	Human Diseases	Infectious disease: viral
map04310	Wnt signaling pathway	1/180	0.864355	0.926094	Environmental Information Processing	Signal transduction
map04915	Estrogen signaling pathway	1/180	0.859763	0.92669	Organismal Systems	Endocrine system
map04261	Adrenergic signaling in cardiomyocytes	1/180	0.870245	0.926889	Organismal Systems	Circulatory system
map04723	Retrograde endocannabinoid signaling	1/180	0.875882	0.927404	Organismal Systems	Nervous system
map04015	Rap1 signaling pathway	2/180	0.850339	0.927642	Environmental Information Processing	Signal transduction
map04926	Relaxin signaling pathway	1/180	0.85011	0.933047	Organismal Systems	Endocrine system
map04390	Hippo signaling pathway	1/180	0.890157	0.937008	Environmental Information Processing	Signal transduction
map04625	C-type lectin receptor signaling pathway	1/180	0.755966	0.93844	Organismal Systems	Immune system
map04211	Longevity regulating pathway	1/180	0.753251	0.941564	Organismal Systems	Aging
map05161	Hepatitis B	4/180	0.204108	0.942036	Human Diseases	Infectious disease: viral
map00730	Thiamine metabolism	1/180	0.214657	0.942399	Metabolism	Metabolism of cofactors and vitamins
map04740	Olfactory transduction	1/180	0.900613	0.942502	Organismal Systems	Sensory system
map04210	Apoptosis	1/180	0.900613	0.942502	Cellular Processes	Cell growth and death
map05418	Fluid shear stress and atherosclerosis	4/180	0.188526	0.942628	Human Diseases	Cardiovascular disease
map04728	Dopaminergic synapse	1/180	0.845038	0.944763	Organismal Systems	Nervous system
map04722	Neurotrophin signaling pathway	1/180	0.845038	0.944763	Organismal Systems	Nervous system
map04071	Sphingolipid signaling pathway	1/180	0.845038	0.944763	Environmental Information Processing	Signal transduction
map03013	RNA transport	1/180	0.941107	0.946365	Genetic Information Processing	Translation
map04350	TGF-beta signaling pathway	1/180	0.736322	0.9467	Environmental Information Processing	Signal transduction
map04658	Th1 and Th2 cell differentiation	1/180	0.74209	0.947348	Organismal Systems	Immune system
map04146	Peroxisome	1/180	0.747732	0.947829	Cellular Processes	Transport and catabolism
map00830	Retinol metabolism	1/180	0.747732	0.947829	Metabolism	Metabolism of cofactors and vitamins
map04750	Inflammatory mediator regulation of TRP channels	1/180	0.774154	0.947943	Organismal Systems	Sensory system
map04120	Ubiquitin mediated proteolysis	1/180	0.916817	0.948431	Genetic Information Processing	Folding, sorting and degradation
map05142	Chagas disease (American trypanosomiasis)	1/180	0.84331	0.948724	Human Diseases	Infectious disease: parasitic
map05164	Influenza A	1/180	0.933425	0.949246	Human Diseases	Infectious disease: viral
map04360	Axon guidance	1/180	0.939104	0.949656	Organismal Systems	Development and regeneration
map04714	Thermogenesis	3/180	0.733826	0.950279	Organismal Systems	Environmental adaptation
map04640	Hematopoietic cell lineage	1/180	0.77164	0.951337	Organismal Systems	Immune system
map04380	Osteoclast differentiation	1/180	0.841563	0.952713	Organismal Systems	Development and regeneration
map04612	Antigen processing and presentation	1/180	0.802251	0.956325	Organismal Systems	Immune system
map04668	TNF signaling pathway	1/180	0.819022	0.957298	Environmental Information Processing	Signal transduction
map03010	Ribosome	3/180	0.829984	0.957674	Genetic Information Processing	Translation
map04060	Cytokine-cytokine receptor interaction	2/180	0.841075	0.958187	Environmental Information Processing	Signaling molecules and interaction
map04530	Tight junction	1/180	0.931925	0.958551	Cellular Processes	Cellular community - eukaryotes
map05152	Tuberculosis	1/180	0.931925	0.958551	Human Diseases	Infectious disease: bacterial
map05145	Toxoplasmosis	1/180	0.814967	0.958784	Human Diseases	Infectious disease: parasitic
map04666	Fc gamma R-mediated phagocytosis	1/180	0.800048	0.960058	Organismal Systems	Immune system
map04659	Th17 cell differentiation	1/180	0.810821	0.960183	Organismal Systems	Immune system
map04670	Leukocyte transendothelial migration	1/180	0.826869	0.960235	Organismal Systems	Immune system
map05323	Rheumatoid arthritis	1/180	0.795571	0.961092	Human Diseases	Immune disease
map05016	Huntington disease	1/180	0.961895	0.961895	Human Diseases	Neurodegenerative disease
map04810	Regulation of actin cytoskeleton	2/180	0.839711	0.962726	Cellular Processes	Cell motility
map04010	MAPK signaling pathway	3/180	0.792234	0.963527	Environmental Information Processing	Signal transduction
map04713	Circadian entrainment	1/180	0.73339	0.963578	Organismal Systems	Environmental adaptation
map04912	GnRH signaling pathway	1/180	0.73339	0.963578	Organismal Systems	Endocrine system
map00140	Steroid hormone biosynthesis	1/180	0.730426	0.96674	Metabolism	Lipid metabolism
map05414	Dilated cardiomyopathy (DCM)	1/180	0.727429	0.969906	Human Diseases	Cardiovascular disease
map05032	Morphine addiction	1/180	0.708739	0.97384	Human Diseases	Substance dependence
map05225	Hepatocellular carcinoma	2/180	0.725394	0.974409	Human Diseases	Cancer: specific types
map04657	IL-17 signaling pathway	1/180	0.698921	0.975239	Organismal Systems	Immune system
map05150	Staphylococcus aureus infection	1/180	0.705502	0.976849	Human Diseases	Infectious disease: bacterial
map05133	Pertussis	1/180	0.692194	0.981063	Human Diseases	Infectious disease: bacterial
map04022	cGMP-PKG signaling pathway	2/180	0.698	0.981562	Environmental Information Processing	Signal transduction
map00310	Lysine degradation	1/180	0.681822	0.981824	Metabolism	Amino acid metabolism
map05162	Measles	2/180	0.688382	0.983402	Human Diseases	Infectious disease: viral
map04013	MAPK signaling pathway - fly	1/180	0.724399	0.987817	Environmental Information Processing	Signal transduction
map04970	Salivary secretion	1/180	0.724399	0.987817	Organismal Systems	Digestive system
map04150	mTOR signaling pathway	2/180	0.681005	0.988556	Environmental Information Processing	Signal transduction
map04910	Insulin signaling pathway	2/180	0.665828	0.998742	Organismal Systems	Endocrine system
map00230	Purine metabolism	4/180	0.267247	1	Metabolism	Nucleotide metabolism
map00120	Primary bile acid biosynthesis	1/180	0.280777	1	Metabolism	Lipid metabolism
map04068	FoxO signaling pathway	3/180	0.283921	1	Environmental Information Processing	Signal transduction
map05131	Shigellosis	2/180	0.298178	1	Human Diseases	Infectious disease: bacterial
map05223	Non-small cell lung cancer	2/180	0.302212	1	Human Diseases	Cancer: specific types
map05218	Melanoma	2/180	0.302212	1	Human Diseases	Cancer: specific types
map04151	PI3K-Akt signaling pathway	7/180	0.303839	1	Environmental Information Processing	Signal transduction
map05214	Glioma	2/180	0.306241	1	Human Diseases	Cancer: specific types
map04611	Platelet activation	3/180	0.31371	1	Organismal Systems	Immune system
map05169	Epstein-Barr virus infection	5/180	0.318375	1	Human Diseases	Infectious disease: viral
map00590	Arachidonic acid metabolism	2/180	0.322311	1	Metabolism	Lipid metabolism
map00650	Butanoate metabolism	1/180	0.348564	1	Metabolism	Carbohydrate metabolism
map04140	Autophagy - animal	3/180	0.361463	1	Cellular Processes	Transport and catabolism
map03040	Spliceosome	4/180	0.365594	1	Genetic Information Processing	Transcription
map04341	Hedgehog signaling pathway - fly	1/180	0.369717	1	Environmental Information Processing	Signal transduction
map04630	Jak-STAT signaling pathway	3/180	0.37038	1	Environmental Information Processing	Signal transduction
map04540	Gap junction	2/180	0.377691	1	Cellular Processes	Cellular community - eukaryotes
map05132	Salmonella infection	2/180	0.389329	1	Human Diseases	Infectious disease: bacterial
map05220	Chronic myeloid leukemia	2/180	0.389329	1	Human Diseases	Cancer: specific types
map00790	Folate biosynthesis	1/180	0.390186	1	Metabolism	Metabolism of cofactors and vitamins
map00760	Nicotinate and nicotinamide metabolism	1/180	0.390186	1	Metabolism	Metabolism of cofactors and vitamins
map00030	Pentose phosphate pathway	1/180	0.390186	1	Metabolism	Carbohydrate metabolism
map04620	Toll-like receptor signaling pathway	2/180	0.397035	1	Organismal Systems	Immune system
map04510	Focal adhesion	4/180	0.397759	1	Cellular Processes	Cellular community - eukaryotes
map04130	SNARE interactions in vesicular transport	1/180	0.403464	1	Genetic Information Processing	Folding, sorting and degradation
map00564	Glycerophospholipid metabolism	2/180	0.41231	1	Metabolism	Lipid metabolism
map04976	Bile secretion	2/180	0.427394	1	Organismal Systems	Digestive system
map05231	Choline metabolism in cancer	2/180	0.431134	1	Human Diseases	Cancer: overview
map05215	Prostate cancer	2/180	0.431134	1	Human Diseases	Cancer: specific types
map04610	Complement and coagulation cascades	2/180	0.431134	1	Organismal Systems	Immune system
map03440	Homologous recombination	1/180	0.447712	1	Genetic Information Processing	Replication and repair
map03015	mRNA surveillance pathway	2/180	0.449635	1	Genetic Information Processing	Translation
map04217	Necroptosis	3/180	0.454894	1	Cellular Processes	Cell growth and death
map04933	AGE-RAGE signaling pathway in diabetic complications	2/180	0.460573	1	Human Diseases	Endocrine and metabolic disease
map00970	Aminoacyl-tRNA biosynthesis	1/180	0.471514	1	Genetic Information Processing	Translation
map00565	Ether lipid metabolism	1/180	0.48303	1	Metabolism	Lipid metabolism
map00600	Sphingolipid metabolism	1/180	0.48303	1	Metabolism	Lipid metabolism
map04930	Type II diabetes mellitus	1/180	0.48303	1	Human Diseases	Endocrine and metabolic disease
map04660	T cell receptor signaling pathway	2/180	0.499573	1	Organismal Systems	Immune system
map04742	Taste transduction	1/180	0.499838	1	Organismal Systems	Sensory system
map01523	Antifolate resistance	1/180	0.505319	1	Human Diseases	Drug resistance: antineoplastic
map04080	Neuroactive ligand-receptor interaction	3/180	0.507692	1	Environmental Information Processing	Signaling molecules and interaction
map05163	Human cytomegalovirus infection	4/180	0.508289	1	Human Diseases	Infectious disease: viral
map04145	Phagosome	3/180	0.51579	1	Cellular Processes	Transport and catabolism
map00510	N-Glycan biosynthesis	1/180	0.526652	1	Metabolism	Glycan biosynthesis and metabolism
map04270	Vascular smooth muscle contraction	2/180	0.530118	1	Organismal Systems	Circulatory system
map04913	Ovarian steroidogenesis	1/180	0.53184	1	Organismal Systems	Endocrine system
map03050	Proteasome	1/180	0.536972	1	Genetic Information Processing	Folding, sorting and degradation
map05014	Amyotrophic lateral sclerosis (ALS)	1/180	0.552035	1	Human Diseases	Neurodegenerative disease
map05110	Vibrio cholerae infection	1/180	0.556947	1	Human Diseases	Infectious disease: bacterial
map00260	Glycine, serine and threonine metabolism	1/180	0.561805	1	Metabolism	Amino acid metabolism
map05217	Basal cell carcinoma	1/180	0.561805	1	Human Diseases	Cancer: specific types
map04142	Lysosome	2/180	0.562552	1	Cellular Processes	Transport and catabolism
map05167	Kaposi sarcoma-associated herpesvirus infection	3/180	0.56283	1	Human Diseases	Infectious disease: viral
map04152	AMPK signaling pathway	2/180	0.571967	1	Environmental Information Processing	Signal transduction
map04550	Signaling pathways regulating pluripotency of stem cells	2/180	0.575073	1	Cellular Processes	Cellular community - eukaryotes
map04024	cAMP signaling pathway	3/180	0.582836	1	Environmental Information Processing	Signal transduction
map00561	Glycerolipid metabolism	1/180	0.585314	1	Metabolism	Lipid metabolism
map04214	Apoptosis - fly	1/180	0.585314	1	Cellular Processes	Cell growth and death
map04730	Long-term depression	1/180	0.598812	1	Organismal Systems	Nervous system
map04927	Cortisol synthesis and secretion	1/180	0.598812	1	Organismal Systems	Endocrine system
map05202	Transcriptional misregulation in cancer	3/180	0.599863	1	Human Diseases	Cancer: overview
map05412	Arrhythmogenic right ventricular cardiomyopathy (ARVC)	1/180	0.603214	1	Human Diseases	Cardiovascular disease
map04370	VEGF signaling pathway	1/180	0.603214	1	Environmental Information Processing	Signal transduction
map05168	Herpes simplex virus 1 infection	3/180	0.621081	1	Human Diseases	Infectious disease: viral
map05205	Proteoglycans in cancer	3/180	0.623391	1	Human Diseases	Cancer: overview
map05224	Breast cancer	2/180	0.630969	1	Human Diseases	Cancer: specific types
map04391	Hippo signaling pathway - fly	1/180	0.63271	1	Environmental Information Processing	Signal transduction
map05120	Epithelial cell signaling in Helicobacter pylori infection	1/180	0.636741	1	Human Diseases	Infectious disease: bacterial
map04622	RIG-I-like receptor signaling pathway	1/180	0.640729	1	Organismal Systems	Immune system
map05226	Gastric cancer	2/180	0.650078	1	Human Diseases	Cancer: specific types
map05410	Hypertrophic cardiomyopathy (HCM)	1/180	0.652433	1	Human Diseases	Cardiovascular disease
map04212	Longevity regulating pathway - worm	1/180	0.652433	1	Organismal Systems	Aging
map04072	Phospholipase D signaling pathway	2/180	0.652743	1	Environmental Information Processing	Signal transduction
map04727	GABAergic synapse	1/180	0.656249	1	Organismal Systems	Nervous system
map05200	Pathways in cancer	7/180	0.65712	1	Human Diseases	Cancer: overview
map05140	Leishmaniasis	1/180	0.660024	1	Human Diseases	Infectious disease: parasitic
map04621	NOD-like receptor signaling pathway	2/180	0.663243	1	Organismal Systems	Immune system
map03018	RNA degradation	1/180	0.674715	1	Genetic Information Processing	Folding, sorting and degradation
map04911	Insulin secretion	1/180	0.678288	1	Organismal Systems	Endocrine system
map04664	Fc epsilon RI signaling pathway	1/180	0.678288	1	Organismal Systems	Immune system

## Sheet: cluster4
Pathway id	Description	Ratio_in_study	pvalue	padjust	First Category	Second Category
map04640	Hematopoietic cell lineage	13/281	4.8751e-07	0.000122365	Organismal Systems	Immune system
map05340	Primary immunodeficiency	8/281	1.85889e-06	0.00023329	Human Diseases	Immune disease
map04658	Th1 and Th2 cell differentiation	11/281	8.24462e-06	0.0006898	Organismal Systems	Immune system
map05145	Toxoplasmosis	11/281	6.36053e-05	0.00399123	Human Diseases	Infectious disease: parasitic
map04672	Intestinal immune network for IgA production	8/281	0.000108216	0.00452702	Organismal Systems	Immune system
map04010	MAPK signaling pathway	18/281	0.000106251	0.00533381	Environmental Information Processing	Signal transduction
map04060	Cytokine-cytokine receptor interaction	15/281	0.000197996	0.00709957	Environmental Information Processing	Signaling molecules and interaction
map04659	Th17 cell differentiation	10/281	0.000267271	0.00838562	Organismal Systems	Immune system
map05164	Influenza A	12/281	0.0010473	0.029208	Human Diseases	Infectious disease: viral
map05200	Pathways in cancer	23/281	0.00234387	0.0309637	Human Diseases	Cancer: overview
map05140	Leishmaniasis	7/281	0.00143077	0.0326476	Human Diseases	Infectious disease: parasitic
map04151	PI3K-Akt signaling pathway	18/281	0.00234307	0.0326728	Environmental Information Processing	Signal transduction
map00380	Tryptophan metabolism	6/281	0.00131538	0.033016	Metabolism	Amino acid metabolism
map00120	Primary bile acid biosynthesis	4/281	0.00159562	0.033375	Metabolism	Lipid metabolism
map00340	Histidine metabolism	4/281	0.00228908	0.0337976	Metabolism	Amino acid metabolism
map04514	Cell adhesion molecules (CAMs)	11/281	0.00209363	0.0350334	Environmental Information Processing	Signaling molecules and interaction
map05169	Epstein-Barr virus infection	14/281	0.00228469	0.035841	Human Diseases	Infectious disease: viral
map04976	Bile secretion	8/281	0.00201263	0.0360836	Organismal Systems	Digestive system
map05224	Breast cancer	10/281	0.00192621	0.0371907	Human Diseases	Cancer: specific types
map05323	Rheumatoid arthritis	8/281	0.00329457	0.0413468	Human Diseases	Immune disease
map00600	Sphingolipid metabolism	5/281	0.00352689	0.0421548	Metabolism	Lipid metabolism
map04612	Antigen processing and presentation	8/281	0.00373551	0.0426188	Organismal Systems	Immune system
map04064	NF-kappa B signaling pathway	8/281	0.00422081	0.0460618	Environmental Information Processing	Signal transduction
map04660	T cell receptor signaling pathway	8/281	0.00475329	0.0497115	Organismal Systems	Immune system
map03320	PPAR signaling pathway	7/281	0.00513479	0.0515533	Organismal Systems	Endocrine system
map04146	Peroxisome	7/281	0.00560263	0.0540869	Cellular Processes	Transport and catabolism
map00982	Drug metabolism - cytochrome P450	6/281	0.00957826	0.0890423	Metabolism	Xenobiotics biodegradation and metabolism
map05222	Small cell lung cancer	7/281	0.0109648	0.0949018	Human Diseases	Cancer: specific types
map04662	B cell receptor signaling pathway	6/281	0.0109035	0.0977417	Organismal Systems	Immune system
map04620	Toll-like receptor signaling pathway	6/281	0.0202141	0.169125	Organismal Systems	Immune system
map05321	Inflammatory bowel disease (IBD)	5/281	0.0213903	0.173192	Human Diseases	Immune disease
map05142	Chagas disease (American trypanosomiasis)	7/281	0.0252181	0.175826	Human Diseases	Infectious disease: parasitic
map05226	Gastric cancer	8/281	0.02271	0.178131	Human Diseases	Cancer: specific types
map04940	Type I diabetes mellitus	5/281	0.0241565	0.178332	Human Diseases	Endocrine and metabolic disease
map00620	Pyruvate metabolism	4/281	0.023608	0.179564	Metabolism	Carbohydrate metabolism
map05418	Fluid shear stress and atherosclerosis	8/281	0.0251616	0.180445	Human Diseases	Cardiovascular disease
map04610	Complement and coagulation cascades	6/281	0.027308	0.185251	Organismal Systems	Immune system
map00061	Fatty acid biosynthesis	2/281	0.0296708	0.186184	Metabolism	Lipid metabolism
map04920	Adipocytokine signaling pathway	5/281	0.0281887	0.186194	Organismal Systems	Endocrine system
map05205	Proteoglycans in cancer	10/281	0.0290922	0.187234	Human Diseases	Cancer: overview
map05162	Measles	8/281	0.0328454	0.201078	Human Diseases	Infectious disease: viral
map04657	IL-17 signaling pathway	5/281	0.0387499	0.231577	Organismal Systems	Immune system
map04668	TNF signaling pathway	6/281	0.0497575	0.290445	Environmental Information Processing	Signal transduction
map00140	Steroid hormone biosynthesis	5/281	0.0529815	0.302235	Metabolism	Lipid metabolism
map04390	Hippo signaling pathway	7/281	0.0557202	0.304039	Environmental Information Processing	Signal transduction
map04630	Jak-STAT signaling pathway	7/281	0.0545242	0.304124	Environmental Information Processing	Signal transduction
map05220	Chronic myeloid leukemia	5/281	0.0594216	0.317337	Human Diseases	Cancer: specific types
map04068	FoxO signaling pathway	6/281	0.0711817	0.319046	Environmental Information Processing	Signal transduction
map04391	Hippo signaling pathway - fly	4/281	0.0700011	0.31946	Environmental Information Processing	Signal transduction
map05161	Hepatitis B	7/281	0.0727548	0.320377	Human Diseases	Infectious disease: viral
map05332	Graft-versus-host disease	4/281	0.0613739	0.320934	Human Diseases	Immune disease
map05168	Herpes simplex virus 1 infection	9/281	0.0631557	0.323512	Human Diseases	Infectious disease: viral
map04210	Apoptosis	7/281	0.0672182	0.324457	Cellular Processes	Cell growth and death
map05166	Human T-cell leukemia virus 1 infection	10/281	0.0698736	0.324783	Human Diseases	Infectious disease: viral
map04145	Phagosome	8/281	0.0650091	0.326346	Cellular Processes	Transport and catabolism
map04380	Osteoclast differentiation	6/281	0.0665304	0.327434	Organismal Systems	Development and regeneration
map04810	Regulation of actin cytoskeleton	9/281	0.0698079	0.3306	Cellular Processes	Cell motility
map05310	Asthma	3/281	0.0793831	0.337715	Human Diseases	Immune disease
map05215	Prostate cancer	5/281	0.079325	0.343286	Human Diseases	Cancer: specific types
map05221	Acute myeloid leukemia	4/281	0.0840399	0.351567	Human Diseases	Cancer: specific types
map05216	Thyroid cancer	3/281	0.0890634	0.35484	Human Diseases	Cancer: specific types
map04917	Prolactin signaling pathway	4/281	0.0967081	0.356967	Organismal Systems	Endocrine system
map05218	Melanoma	4/281	0.094106	0.357888	Human Diseases	Cancer: specific types
map04950	Maturity onset diabetes of the young	2/281	0.0869841	0.357918	Human Diseases	Endocrine and metabolic disease
map01523	Antifolate resistance	3/281	0.0957783	0.358811	Human Diseases	Drug resistance: antineoplastic
map05134	Legionellosis	4/281	0.0915378	0.359	Human Diseases	Infectious disease: bacterial
map05167	Kaposi sarcoma-associated herpesvirus infection	8/281	0.0887292	0.35921	Human Diseases	Infectious disease: viral
map05330	Allograft rejection	4/281	0.0993437	0.361381	Human Diseases	Immune disease
map05416	Viral myocarditis	5/281	0.0936318	0.361563	Human Diseases	Cardiovascular disease
map04921	Oxytocin signaling pathway	6/281	0.102893	0.368944	Organismal Systems	Endocrine system
map05320	Autoimmune thyroid disease	4/281	0.107448	0.374576	Human Diseases	Immune disease
map04934	Cushing syndrome	6/281	0.10681	0.377595	Human Diseases	Endocrine and metabolic disease
map05133	Pertussis	4/281	0.110214	0.378955	Human Diseases	Infectious disease: bacterial
map04913	Ovarian steroidogenesis	3/281	0.113424	0.384721	Organismal Systems	Endocrine system
map05150	Staphylococcus aureus infection	4/281	0.121591	0.406925	Human Diseases	Infectious disease: bacterial
map00232	Caffeine metabolism	1/281	0.128499	0.418872	Metabolism	Biosynthesis of other secondary metabolites
map05014	Amyotrophic lateral sclerosis (ALS)	3/281	0.128355	0.423911	Human Diseases	Neurodegenerative disease
map05217	Basal cell carcinoma	3/281	0.136071	0.432326	Human Diseases	Cancer: specific types
map04670	Leukocyte transendothelial migration	5/281	0.135912	0.437356	Organismal Systems	Immune system
map04512	ECM-receptor interaction	4/281	0.139549	0.437836	Environmental Information Processing	Signaling molecules and interaction
map04923	Regulation of lipolysis in adipocytes	3/281	0.143941	0.440599	Organismal Systems	Endocrine system
map00750	Vitamin B6 metabolism	1/281	0.143358	0.444232	Metabolism	Metabolism of cofactors and vitamins
map04015	Rap1 signaling pathway	8/281	0.153081	0.462933	Environmental Information Processing	Signal transduction
map04711	Circadian rhythm - fly	1/281	0.172323	0.514916	Organismal Systems	Environmental adaptation
map04550	Signaling pathways regulating pluripotency of stem cells	5/281	0.182246	0.525789	Cellular Processes	Cellular community - eukaryotes
map04710	Circadian rhythm	2/281	0.184642	0.526649	Organismal Systems	Environmental adaptation
map00790	Folate biosynthesis	2/281	0.178502	0.527107	Metabolism	Metabolism of cofactors and vitamins
map00051	Fructose and mannose metabolism	2/281	0.178502	0.527107	Metabolism	Carbohydrate metabolism
map04130	SNARE interactions in vesicular transport	2/281	0.190812	0.538131	Genetic Information Processing	Folding, sorting and degradation
map04310	Wnt signaling pathway	5/281	0.196873	0.549058	Environmental Information Processing	Signal transduction
map00740	Riboflavin metabolism	1/281	0.200312	0.552508	Metabolism	Metabolism of cofactors and vitamins
map04213	Longevity regulating pathway - multiple species	3/281	0.224866	0.553346	Organismal Systems	Aging
map05210	Colorectal cancer	4/281	0.209512	0.553552	Human Diseases	Cancer: specific types
map00430	Taurine and hypotaurine metabolism	1/281	0.21395	0.553624	Metabolism	Metabolism of other amino acids
map05163	Human cytomegalovirus infection	8/281	0.222831	0.553768	Human Diseases	Infectious disease: viral
map05165	Human papillomavirus infection	11/281	0.203286	0.554616	Human Diseases	Infectious disease: viral
map05225	Hepatocellular carcinoma	6/281	0.20776	0.554764	Human Diseases	Cancer: specific types
map05204	Chemical carcinogenesis	4/281	0.216645	0.554877	Human Diseases	Cancer: overview
map01522	Endocrine resistance	4/281	0.21307	0.557089	Human Diseases	Drug resistance: antineoplastic
map05130	Pathogenic Escherichia coli infection	3/281	0.220389	0.558764	Human Diseases	Infectious disease: bacterial
map05213	Endometrial cancer	3/281	0.220389	0.558764	Human Diseases	Cancer: specific types
map05230	Central carbon metabolism in cancer	3/281	0.207074	0.558878	Human Diseases	Cancer: overview
map04062	Chemokine signaling pathway	6/281	0.22949	0.559243	Organismal Systems	Immune system
map05152	Tuberculosis	6/281	0.235034	0.567246	Human Diseases	Infectious disease: bacterial
map05131	Shigellosis	3/281	0.24294	0.575265	Human Diseases	Infectious disease: bacterial
map04340	Hedgehog signaling pathway	2/281	0.240929	0.575936	Environmental Information Processing	Signal transduction
map04115	p53 signaling pathway	3/281	0.261241	0.601573	Cellular Processes	Cell growth and death
map00590	Arachidonic acid metabolism	3/281	0.270458	0.606116	Metabolism	Lipid metabolism
map04726	Serotonergic synapse	4/281	0.268199	0.606467	Organismal Systems	Nervous system
map04961	Endocrine and other factor-regulated calcium reabsorption	2/281	0.266249	0.607532	Organismal Systems	Excretory system
map05143	African trypanosomiasis	2/281	0.259915	0.609707	Human Diseases	Infectious disease: parasitic
map05219	Bladder cancer	2/281	0.259915	0.609707	Human Diseases	Cancer: specific types
map00130	Ubiquinone and other terpenoid-quinone biosynthesis	1/281	0.278745	0.619159	Metabolism	Metabolism of cofactors and vitamins
map04974	Protein digestion and absorption	3/281	0.288993	0.636292	Organismal Systems	Digestive system
map00980	Metabolism of xenobiotics by cytochrome P450	3/281	0.293643	0.640908	Metabolism	Xenobiotics biodegradation and metabolism
map04014	Ras signaling pathway	7/281	0.296921	0.642475	Environmental Information Processing	Signal transduction
map04919	Thyroid hormone signaling pathway	4/281	0.306262	0.651456	Organismal Systems	Endocrine system
map00040	Pentose and glucuronate interconversions	2/281	0.30419	0.652578	Metabolism	Carbohydrate metabolism
map04931	Insulin resistance	4/281	0.310104	0.654085	Human Diseases	Endocrine and metabolic disease
map00730	Thiamine metabolism	1/281	0.315037	0.658953	Metabolism	Metabolism of cofactors and vitamins
map05212	Pancreatic cancer	3/281	0.321621	0.667164	Human Diseases	Cancer: specific types
map00511	Other glycan degradation	1/281	0.338216	0.69018	Metabolism	Glycan biosynthesis and metabolism
map04623	Cytosolic DNA-sensing pathway	2/281	0.335542	0.690337	Organismal Systems	Immune system
map05132	Salmonella infection	3/281	0.34962	0.696464	Human Diseases	Infectious disease: bacterial
map04110	Cell cycle	4/281	0.352588	0.696848	Cellular Processes	Cell growth and death
map05160	Hepatitis C	4/281	0.344846	0.698035	Human Diseases	Infectious disease: viral
map04152	AMPK signaling pathway	4/281	0.348717	0.700223	Environmental Information Processing	Signal transduction
map00910	Nitrogen metabolism	1/281	0.360612	0.701656	Metabolism	Energy metabolism
map04625	C-type lectin receptor signaling pathway	3/281	0.372864	0.703675	Organismal Systems	Immune system
map04218	Cellular senescence	5/281	0.3687	0.70644	Cellular Processes	Cell growth and death
map00670	One carbon pool by folate	1/281	0.371526	0.706462	Metabolism	Metabolism of cofactors and vitamins
map04510	Focal adhesion	6/281	0.38279	0.706473	Cellular Processes	Cellular community - eukaryotes
map04915	Estrogen signaling pathway	4/281	0.360331	0.706587	Organismal Systems	Endocrine system
map00564	Glycerophospholipid metabolism	3/281	0.377495	0.7071	Metabolism	Lipid metabolism
map05100	Bacterial invasion of epithelial cells	3/281	0.38212	0.710461	Human Diseases	Infectious disease: bacterial
map04611	Platelet activation	4/281	0.368073	0.710663	Organismal Systems	Immune system
map04530	Tight junction	5/281	0.399123	0.73124	Cellular Processes	Cellular community - eukaryotes
map00280	Valine, leucine and isoleucine degradation	2/281	0.402819	0.732664	Metabolism	Amino acid metabolism
map04927	Cortisol synthesis and secretion	2/281	0.414719	0.738259	Organismal Systems	Endocrine system
map04964	Proximal tubule bicarbonate reclamation	1/281	0.423371	0.743119	Organismal Systems	Excretory system
map04614	Renin-angiotensin system	1/281	0.423371	0.743119	Organismal Systems	Endocrine system
map05412	Arrhythmogenic right ventricular cardiomyopathy (ARVC)	2/281	0.420625	0.743499	Human Diseases	Cardiovascular disease
map04080	Neuroactive ligand-receptor interaction	5/281	0.412608	0.745068	Environmental Information Processing	Signaling molecules and interaction
map04020	Calcium signaling pathway	5/281	0.412608	0.745068	Environmental Information Processing	Signal transduction
map04933	AGE-RAGE signaling pathway in diabetic complications	3/281	0.436881	0.756257	Human Diseases	Endocrine and metabolic disease
map05031	Amphetamine addiction	2/281	0.443936	0.758013	Human Diseases	Substance dependence
map02010	ABC transporters	2/281	0.443936	0.758013	Environmental Information Processing	Membrane transport
map00534	Glycosaminoglycan biosynthesis - heparan sulfate / heparin	1/281	0.442895	0.761415	Metabolism	Glycan biosynthesis and metabolism
map00010	Glycolysis / Gluconeogenesis	2/281	0.48344	0.772889	Metabolism	Carbohydrate metabolism
map04622	RIG-I-like receptor signaling pathway	2/281	0.472329	0.774866	Organismal Systems	Immune system
map05322	Systemic lupus erythematosus	4/281	0.482095	0.775679	Human Diseases	Immune disease
map05410	Hypertrophic cardiomyopathy (HCM)	2/281	0.488942	0.776737	Human Diseases	Cardiovascular disease
map04745	Phototransduction - fly	1/281	0.479989	0.777272	Organismal Systems	Sensory system
map04621	NOD-like receptor signaling pathway	4/281	0.470989	0.777752	Organismal Systems	Immune system
map04066	HIF-1 signaling pathway	3/281	0.467991	0.777919	Environmental Information Processing	Signal transduction
map04918	Thyroid hormone synthesis	2/281	0.477902	0.778919	Organismal Systems	Endocrine system
map05206	MicroRNAs in cancer	4/281	0.463537	0.780858	Human Diseases	Cancer: overview
map05120	Epithelial cell signaling in Helicobacter pylori infection	2/281	0.466719	0.780977	Human Diseases	Infectious disease: bacterial
map04022	cGMP-PKG signaling pathway	4/281	0.521986	0.813779	Environmental Information Processing	Signal transduction
map05223	Non-small cell lung cancer	2/281	0.515893	0.814397	Human Diseases	Cancer: specific types
map04911	Insulin secretion	2/281	0.526407	0.815606	Organismal Systems	Endocrine system
map05202	Transcriptional misregulation in cancer	5/281	0.530442	0.816815	Human Diseases	Cancer: overview
map05214	Glioma	2/281	0.521169	0.817584	Human Diseases	Cancer: specific types
map00760	Nicotinate and nicotinamide metabolism	1/281	0.539078	0.825053	Metabolism	Metabolism of cofactors and vitamins
map01040	Biosynthesis of unsaturated fatty acids	1/281	0.546955	0.832034	Metabolism	Lipid metabolism
map04071	Sphingolipid signaling pathway	3/281	0.552211	0.834969	Environmental Information Processing	Signal transduction
map00250	Alanine, aspartate and glutamate metabolism	1/281	0.569788	0.856388	Metabolism	Amino acid metabolism
map05020	Prion diseases	1/281	0.569788	0.856388	Human Diseases	Neurodegenerative disease
map00830	Retinol metabolism	2/281	0.63163	0.856969	Metabolism	Metabolism of cofactors and vitamins
map00591	Linoleic acid metabolism	1/281	0.577142	0.857175	Metabolism	Lipid metabolism
map00020	Citrate cycle (TCA cycle)	1/281	0.577142	0.857175	Metabolism	Carbohydrate metabolism
map04360	Axon guidance	4/281	0.628747	0.857692	Organismal Systems	Development and regeneration
map04973	Carbohydrate digestion and absorption	1/281	0.637934	0.860867	Organismal Systems	Digestive system
map04723	Retrograde endocannabinoid signaling	3/281	0.628058	0.861434	Organismal Systems	Nervous system
map00230	Purine metabolism	4/281	0.587217	0.861938	Metabolism	Nucleotide metabolism
map00630	Glyoxylate and dicarboxylate metabolism	1/281	0.618705	0.862749	Metabolism	Carbohydrate metabolism
map00640	Propanoate metabolism	1/281	0.591475	0.86314	Metabolism	Carbohydrate metabolism
map00565	Ether lipid metabolism	1/281	0.644126	0.864575	Metabolism	Lipid metabolism
map04930	Type II diabetes mellitus	1/281	0.644126	0.864575	Human Diseases	Endocrine and metabolic disease
map04925	Aldosterone synthesis and secretion	2/281	0.627267	0.865077	Organismal Systems	Endocrine system
map04916	Melanogenesis	2/281	0.613938	0.865722	Organismal Systems	Endocrine system
map04350	TGF-beta signaling pathway	2/281	0.613938	0.865722	Environmental Information Processing	Signal transduction
map04724	Glutamatergic synapse	2/281	0.652851	0.867014	Organismal Systems	Nervous system
map04624	Toll and Imd signaling pathway	1/281	0.625225	0.867024	Organismal Systems	Immune system
map05414	Dilated cardiomyopathy (DCM)	2/281	0.600249	0.870881	Human Diseases	Cardiovascular disease
map04024	cAMP signaling pathway	4/281	0.69542	0.872752	Environmental Information Processing	Signal transduction
map00350	Tyrosine metabolism	1/281	0.605324	0.873197	Metabolism	Amino acid metabolism
map00240	Pyrimidine metabolism	2/281	0.661063	0.873299	Metabolism	Nucleotide metabolism
map04012	ErbB signaling pathway	2/281	0.609415	0.874075	Environmental Information Processing	Signal transduction
map04713	Circadian entrainment	2/281	0.609415	0.874075	Organismal Systems	Environmental adaptation
map01524	Platinum drug resistance	2/281	0.609415	0.874075	Human Diseases	Drug resistance: antineoplastic
map00071	Fatty acid degradation	1/281	0.700531	0.874793	Metabolism	Lipid metabolism
map04979	Cholesterol metabolism	1/281	0.700531	0.874793	Organismal Systems	Digestive system
map04330	Notch signaling pathway	1/281	0.67354	0.875951	Environmental Information Processing	Signal transduction
map04910	Insulin signaling pathway	3/281	0.691513	0.876615	Organismal Systems	Endocrine system
map00520	Amino sugar and nucleotide sugar metabolism	1/281	0.695317	0.877008	Metabolism	Carbohydrate metabolism
map04922	Glucagon signaling pathway	2/281	0.688585	0.877334	Organismal Systems	Endocrine system
map04150	mTOR signaling pathway	3/281	0.709783	0.877613	Environmental Information Processing	Signal transduction
map03460	Fanconi anemia pathway	1/281	0.679126	0.878662	Genetic Information Processing	Replication and repair
map04928	Parathyroid hormone synthesis, secretion and action	2/281	0.721248	0.878802	Organismal Systems	Endocrine system
map05231	Choline metabolism in cancer	2/281	0.669119	0.879314	Human Diseases	Cancer: overview
map04725	Cholinergic synapse	2/281	0.669119	0.879314	Organismal Systems	Nervous system
map00330	Arginine and proline metabolism	1/281	0.715646	0.880525	Metabolism	Amino acid metabolism
map05030	Cocaine addiction	1/281	0.684616	0.881223	Human Diseases	Substance dependence
map04978	Mineral absorption	1/281	0.684616	0.881223	Organismal Systems	Digestive system
map05110	Vibrio cholerae infection	1/281	0.720513	0.88219	Human Diseases	Infectious disease: bacterial
map04217	Necroptosis	3/281	0.749169	0.895435	Cellular Processes	Cell growth and death
map00561	Glycerolipid metabolism	1/281	0.748023	0.898343	Metabolism	Lipid metabolism
map04144	Endocytosis	5/281	0.744488	0.898396	Cellular Processes	Transport and catabolism
map05146	Amoebiasis	2/281	0.741387	0.898977	Human Diseases	Infectious disease: parasitic
map00860	Porphyrin and chlorophyll metabolism	1/281	0.756579	0.900007	Metabolism	Metabolism of cofactors and vitamins
map05144	Malaria	1/281	0.768874	0.90181	Human Diseases	Infectious disease: parasitic
map04270	Vascular smooth muscle contraction	2/281	0.766298	0.903009	Organismal Systems	Circulatory system
map04370	VEGF signaling pathway	1/281	0.764846	0.905549	Environmental Information Processing	Signal transduction
map00562	Inositol phosphate metabolism	1/281	0.788006	0.911472	Metabolism	Carbohydrate metabolism
map05203	Viral carcinogenesis	4/281	0.781839	0.912752	Human Diseases	Cancer: overview
map04728	Dopaminergic synapse	2/281	0.786364	0.913784	Organismal Systems	Nervous system
map04142	Lysosome	2/281	0.794491	0.914758	Cellular Processes	Transport and catabolism
map04926	Relaxin signaling pathway	2/281	0.794491	0.914758	Organismal Systems	Endocrine system
map04971	Gastric acid secretion	1/281	0.802168	0.915201	Organismal Systems	Digestive system
map04212	Longevity regulating pathway - worm	1/281	0.808891	0.918696	Organismal Systems	Aging
map04664	Fc epsilon RI signaling pathway	1/281	0.83068	0.92667	Organismal Systems	Immune system
map03018	RNA degradation	1/281	0.827726	0.927497	Genetic Information Processing	Folding, sorting and degradation
map03008	Ribosome biogenesis in eukaryotes	1/281	0.824721	0.928273	Genetic Information Processing	Translation
map05010	Alzheimer disease	3/281	0.823166	0.930696	Human Diseases	Neurodegenerative disease
map04650	Natural killer cell mediated cytotoxicity	2/281	0.842011	0.935154	Organismal Systems	Immune system
map04141	Protein processing in endoplasmic reticulum	3/281	0.850928	0.940894	Genetic Information Processing	Folding, sorting and degradation
map05032	Morphine addiction	1/281	0.855096	0.941355	Human Diseases	Substance dependence
map04520	Adherens junction	1/281	0.862428	0.945281	Cellular Processes	Cellular community - eukaryotes
map04540	Gap junction	1/281	0.873836	0.953621	Cellular Processes	Cellular community - eukaryotes
map04912	GnRH signaling pathway	1/281	0.873836	0.953621	Organismal Systems	Endocrine system
map04070	Phosphatidylinositol signaling system	1/281	0.8843	0.956722	Environmental Information Processing	Signal transduction
map01521	EGFR tyrosine kinase inhibitor resistance	1/281	0.892046	0.956853	Human Diseases	Drug resistance: antineoplastic
map04211	Longevity regulating pathway	1/281	0.88824	0.956859	Organismal Systems	Aging
map03015	mRNA surveillance pathway	1/281	0.909223	0.958886	Genetic Information Processing	Translation
map00983	Drug metabolism - other enzymes	1/281	0.906021	0.959541	Metabolism	Xenobiotics biodegradation and metabolism
map05034	Alcoholism	2/281	0.90321	0.960618	Human Diseases	Substance dependence
map04750	Inflammatory mediator regulation of TRP channels	1/281	0.902706	0.964167	Organismal Systems	Sensory system
map04932	Non-alcoholic fatty liver disease (NAFLD)	2/281	0.920394	0.966607	Human Diseases	Endocrine and metabolic disease
map04114	Oocyte meiosis	1/281	0.933567	0.976355	Cellular Processes	Cell growth and death
map04714	Thermogenesis	3/281	0.937556	0.976459	Organismal Systems	Environmental adaptation
map04722	Neurotrophin signaling pathway	1/281	0.946061	0.981245	Organismal Systems	Nervous system
map03040	Spliceosome	2/281	0.953705	0.985103	Genetic Information Processing	Transcription
map00190	Oxidative phosphorylation	1/281	0.974465	0.986253	Metabolism	Energy metabolism
map04261	Adrenergic signaling in cardiomyocytes	1/281	0.959153	0.986669	Organismal Systems	Circulatory system
map04740	Olfactory transduction	1/281	0.973095	0.988854	Organismal Systems	Sensory system
map03013	RNA transport	1/281	0.988144	0.992097	Genetic Information Processing	Translation
map03010	Ribosome	3/281	0.972757	0.992528	Genetic Information Processing	Translation
map05012	Parkinson disease	1/281	0.985635	0.993551	Human Diseases	Neurodegenerative disease
map04072	Phospholipase D signaling pathway	1/281	0.970133	0.993892	Environmental Information Processing	Signal transduction
map05016	Huntington disease	1/281	0.994005	0.994005	Human Diseases	Neurodegenerative disease
